# Supplementary material for: Fibroblast growth factor receptor 4 promotes glioblastoma progression: a central role of integrin-mediated cell invasiveness
Source: Acta Neuropathol Commun. 2022 Apr 28;10:65. doi: 10.1186/s40478-022-01363-2 (PMC9052585; doi:10.1186/s40478-022-01363-2)
Supplement: Supplementary file 5 — Additional file5. Supplementary Table 3 [file 40478_2022_1363_MOESM5_ESM.xlsx]

## Sheet: Table S3_BP
pathway	pval	padj	log2err	ES	NES	size	leadingEdge
GO_EMBRYONIC_SKELETAL_SYSTEM_MORPHOGENESIS	1.73718e-08	2.42426e-06	0.733762	0.614028	2.05965	93	SIX2, COL11A1, DLX2, HOXB5, LHX1, SIX1, SIX4, BMP4, HOXB6, ALX1, HOXA11, COL2A1, OSR2, PAX5, ALX3, NOG, TWIST1, OSR1, HOXB1, HOXA3, HOXB3, ALX4, RUNX2, HOXD9, HOXC11, HOXA2, HOXA5, HYAL1, EYA1, TFAP2A, HOXD10, IRX5, GLI3, HOXB4, GRHL2, HOXD4, MMP14, HOXA6, HOXB2, HOXA4, SOX11, TGFB3, WNT9A
GO_PROXIMAL_DISTAL_PATTERN_FORMATION	7.1207e-06	0.000400243	0.610527	0.69522	2.04027	32	GLI1, DLX2, CYP26B1, HOXA9, DLX1, HOXA11, SIX3, TP63, GLI2, IRX3, OSR1, DLL1, HES5, IRX2, HOXD9, HOXC11, HOXD10, GLI3, FGF10, PBX2, ALDH1A2, PBX1, IRX1
GO_ENDOCRINE_SYSTEM_DEVELOPMENT	2.52406e-09	4.64313e-07	0.774939	0.585291	2.03415	127	SLC6A3, BMP5, PAX1, NKX2-1, FGF8, GLI1, WNT11, GATA6, FOXA2, ADCYAP1, SIX1, FOXE1, BMP4, TG, GIPR, SIX3, GATA3, ONECUT2, PAX4, GLI2, NR5A1, LHX3, GIP, NOG, SOX4, GCM2, PITX2, HOXA3, DLL1, INSM1, NKX6-1, HOXB3, DRD2, BMP6, CDKN1C, HOXA5, NEUROG3
GO_PHARYNGEAL_SYSTEM_DEVELOPMENT	6.29502e-05	0.00229513	0.538434	0.709886	1.98758	26	BMP5, NKX2-6, FGF8, SIX1, SIX4, BMP4, GATA3, PTCH1, RIPPLY3, NOG, ISL1, EYA1
GO_MOTOR_NEURON_AXON_GUIDANCE	4.64054e-05	0.00178859	0.557332	0.66873	1.98551	34	FGF8, LHX1, NTN5, SLIT2, LHX3, NOG, TMEFF2, TMEFF1, HOXA2, PLXNA4, RNF165, LHX4, SEMA3F, PLXNA3
GO_EMBRYONIC_SKELETAL_SYSTEM_DEVELOPMENT	1.49489e-08	2.24068e-06	0.733762	0.569618	1.97824	126	WNT11, SIX2, COL11A1, DLX2, HOXB5, LHX1, SIX1, SIX4, BMP4, HOXB6, HOXA9, DLX1, ALX1, HOXA11, COL2A1, OSR2, PAX5, NKX3-2, SCX, ALX3, NOG, KIAA1217, TWIST1, OSR1, HOXB1, HOXA3, IHH, HOXB3, ALX4, HOXC6, RUNX2, HOXD9, HOXC11, HOXA2, HOXA5, COL1A1, HYAL1, EYA1, TFAP2A, HOXD10, IRX5, GLI3, HOXB4, GRHL2, HOXD4, MMP14, HOXA6, HOXB2, FGF9, HOXA4, SOX11, TGFB3
GO_HINDLIMB_MORPHOGENESIS	0.000123639	0.00379067	0.518848	0.661267	1.96847	36	FGF8, TFAP2B, GPC3, TBX3, BMP4, FGF4, TP63, OSR2, PTCH1, ALX3, TWIST1, OSR1, RARG, ALX4, HOXD9
GO_MUSCLE_FILAMENT_SLIDING	7.31496e-05	0.00257423	0.538434	0.649564	1.95895	39	MYH4, MYH8, TNNT3, ACTN3, TNNI3, TNNT1, TNNC1, ACTC1, MYH2, TNNI1, MYH6, MYL2, TPM1, TPM2, MYH3, ACTA1
GO_POSITIVE_REGULATION_OF_EMBRYONIC_DEVELOPMENT	7.45699e-05	0.00257936	0.538434	0.648611	1.95607	39	OTX2, FOXA2, LHX1, SIX1, SIX4, WNT3A, GATA3, PHLDB2, SCX, OSR1
GO_NEGATIVE_REGULATION_OF_CARTILAGE_DEVELOPMENT	0.000115833	0.0036825	0.538434	0.688666	1.95475	28	WNT11, RFLNA, BMP4, ADAMTS7, SNAI2, GLI2, RFLNB, NKX3-2, NOG, RARG, ADAMTS12
GO_CARTILAGE_DEVELOPMENT	3.77132e-11	9.53908e-09	0.851339	0.542145	1.95311	208	BMP3, BMP5, COL11A2, WNT11, SFRP2, RFLNA, SIX2, COL11A1, COL14A1, COL12A1, COMP, DLX2, EPYC, ROR2, CCN1, BARX2, BMP4, WNT5B, HAND2, ALX1, SNORC, HOXA11, UNCX, FGF4, ADAMTS7, COL2A1, IL17F, SNAI2, OSR2, GLI2, COL6A3, RFLNB, CCN3, NKX3-2, SCX, AMELX, LOXL2, NOG, OSR1, THBS3, SNAI1, HOXA3, RARG, HES5, IHH, COL7A1, ADAMTS12, HOXB3, RUNX2, BMP6, GDF6, HOXA5, HAND1, COL1A1, HYAL1, FGFR3
GO_RESPONSE_TO_FIBROBLAST_GROWTH_FACTOR	1.61378e-08	2.33248e-06	0.733762	0.552924	1.94376	144	FGF19, FGF5, SHISA2, OTX2, SFRP1, FGF8, FGFR4, FGF17, LHX1, ESRP1, NR4A1, FAT4, TRIM71, FGF4, GATA3, MIR503, FGF21, FLRT2, HHIP, NOG, RUNX2, THBS1, CREB3L1, SMOC2, EGR3, SCGB1A1, COL1A1, HYAL1, ESRP2, FGFR3, RBFOX2, POSTN, FGF18, KDM5B, ZFP36, IER2, POLR2F, ZFP36L1
GO_ENDOCRINE_PANCREAS_DEVELOPMENT	3.15824e-05	0.00129105	0.557332	0.634881	1.9418	45	BMP5, GATA6, FOXA2, BMP4, GIPR, ONECUT2, PAX4, GIP, SOX4, DLL1, INSM1, NKX6-1, BMP6, NEUROG3, MNX1
GO_NEGATIVE_REGULATION_OF_EPITHELIAL_TO_MESENCHYMAL_TRANSITION	0.000166101	0.00460417	0.518848	0.679845	1.9393	29	BMP5, SFRP1, NKX2-1, SFRP2, FOXA2, NOG, SMAD7
GO_SKELETAL_SYSTEM_MORPHOGENESIS	1.8838e-11	5.0825e-09	0.863415	0.532581	1.93475	237	SFRP1, PAX1, DLX5, SFRP2, RFLNA, SIX2, COL11A1, COL14A1, COL12A1, COMP, DLX2, HOXB5, LHX1, CYP26B1, SIX1, ROR2, LRP5L, SIX4, BARX2, TBX4, BMP4, HOXB6, ALX1, HOXA11, UNCX, FGF4, COL2A1, OSR2, PAX5, COL6A3, RFLNB, FBN2, NKX3-2, HHIP, SCX, FREM1, ALX3, NOG, TWIST1, MMP2, OSR1, HOXB1, TCF15, THBS3, HOXA3, RARG, IHH, COL7A1, COL13A1, HOXB3, ALX4, RUNX2, HOXD9, BMP6, HOXC11, HOXA2, HOXA5, COL1A1, HYAL1…
GO_FIBROBLAST_GROWTH_FACTOR_RECEPTOR_SIGNALING_PATHWAY	5.81526e-07	5.22985e-05	0.659444	0.563369	1.92669	109	FGF19, FGF5, SHISA2, OTX2, FGF8, FGFR4, FGF17, ESRP1, FAT4, TRIM71, FGF4, GATA3, MIR503, FGF21, FLRT2, HHIP, NOG, RUNX2, THBS1, CREB3L1, SMOC2, ESRP2, FGFR3, RBFOX2, FGF18, POLR2F, FGF10, FGF9
GO_APPENDAGE_DEVELOPMENT	1.82144e-08	2.45712e-06	0.733762	0.537565	1.91616	178	DLX5, FGF8, SALL4, TFAP2B, DLX6, SFRP2, COMP, CRABP2, RAX, RSPO4, GPC3, TBX3, CYP26B1, ROR2, TBX4, SP9, BMP4, HOXA9, HAND2, ALX1, HOXA11, FRAS1, FGF4, COL2A1, KREMEN2, TP63, OSR2, PTCH1, GLI2, FBN2, FOXN1, SCX, ALX3, NOG, SOX4, TWIST1, OSR1, PITX2, RARG, IHH, ALX4, RUNX2, HOXD9, MYH3, HOXC13, CACNA1C, HOXC11, TBX2, TFAP2A, HOXD10, GLI3, RECK, RNF165, KRT84, GRHL2, TBX5, RARB, FGF10, FGF9, SOX11, …
GO_VENTRICULAR_CARDIAC_MUSCLE_TISSUE_DEVELOPMENT	2.85883e-05	0.00120518	0.57561	0.609318	1.91567	55	COL11A1, TBX3, POU4F1, TNNI3, TNNC1, PKP2, TNNI1, MYH6, MYL2, NOG, SMAD7, NRG1, TPM1, PPP1R13L, TGFBR3, HAND1, ISL1, ADAMTS9, TBX5
GO_FOREBRAIN_NEURON_DIFFERENTIATION	4.14517e-05	0.00164466	0.557332	0.614342	1.90578	50	LHX8, DLX5, NKX2-1, FGF8, DLX2, GSX2, DLX1, UNCX, LHX5, LHX6, SLIT2, HES5, BCL11B
GO_NEURON_FATE_COMMITMENT	1.19699e-05	0.000556806	0.593325	0.589324	1.89975	67	NKX2-1, DLX2, ESRP1, TLX3, POU4F1, SIX1, ATOH1, FOXN4, EVX1, BMP4, GSX2, DLX1, GLI2, GBX1, LHX3, PTF1A, NRG1, DLL1, BCL11B, NKX6-1, IHH, ISL1, FEZF2, EYA1, HOXD10, GLI3, MNX1, ISL2, MYT1L
GO_REGULATION_OF_FIBROBLAST_GROWTH_FACTOR_RECEPTOR_SIGNALING_PATHWAY	0.000576772	0.011671	0.477271	0.656783	1.89611	30	SHISA2, OTX2, GATA3, MIR503, HHIP, NOG, RUNX2, THBS1, CREB3L1, SMOC2
GO_CARDIAC_VENTRICLE_DEVELOPMENT	1.84694e-07	1.86864e-05	0.690132	0.545008	1.89601	128	SALL4, WNT11, SFRP2, COL11A1, SLIT3, TBX3, POU4F1, CCN1, SCN5A, TNNI3, BMP4, HAND2, TNNC1, GATA3, SLIT2, PKP2, TNNI1, MYH6, MYL2, TBX20, NOG, SOX4, SMAD7, NRG1, FZD1, DAND5, TPM1, PPP1R13L, SMAD6, PTK7, TGFBR3, HAND1, MIR17HG, ISL1, KCNK2, LTBP1, GRHL2, TBX5
GO_NEGATIVE_REGULATION_OF_STEROID_METABOLIC_PROCESS	0.000345659	0.00818059	0.498493	0.66408	1.89433	29	FGF19, BMP5, DKKL1, SNAI2, CYP27B1, SNAI1
GO_APPENDAGE_MORPHOGENESIS	1.8215e-07	1.86864e-05	0.690132	0.536182	1.88955	149	DLX5, FGF8, SALL4, TFAP2B, DLX6, SFRP2, CRABP2, GPC3, TBX3, CYP26B1, ROR2, TBX4, SP9, BMP4, HOXA9, HAND2, ALX1, HOXA11, FRAS1, FGF4, COL2A1, TP63, OSR2, PTCH1, GLI2, FBN2, ALX3, NOG, SOX4, TWIST1, OSR1, RARG, IHH, ALX4, RUNX2, HOXD9, MYH3, CACNA1C, HOXC11, TBX2, TFAP2A, HOXD10, GLI3, RECK, RNF165, GRHL2, TBX5, RARB, FGF10, FGF9, SOX11, TGFB2, PBX2, HDAC2, WNT9A, SEMA3C, ALDH1A2
GO_CELL_MIGRATION_INVOLVED_IN_GASTRULATION	0.000241679	0.0061851	0.518848	0.776566	1.88876	15	APELA, FGF8, WNT11, GPC3
GO_COLLAGEN_FIBRIL_ORGANIZATION	7.74808e-05	0.00265733	0.538434	0.601938	1.88621	53	COL11A2, SFRP2, COL11A1, COL14A1, COL12A1, COMP, COL5A1, COL2A1, LOXL4, COL3A1, COL1A2, SCX, MMP11, LOXL2, PXDN
GO_REPLACEMENT_OSSIFICATION	0.000367863	0.00850632	0.498493	0.663006	1.88191	28	DLX5, BMP4, COL2A1, SCX, COL13A1, RUNX2, BMP6, COL1A1, FGFR3, FGF18, SMPD3, MMP14, ALPL
GO_EMBRYONIC_HINDLIMB_MORPHOGENESIS	0.000367863	0.00850632	0.498493	0.662431	1.88028	28	FGF8, GPC3, TBX3, BMP4, FGF4, TP63, OSR2, ALX3, TWIST1, OSR1, RARG, ALX4
GO_EAR_MORPHOGENESIS	7.38521e-07	6.09507e-05	0.659444	0.543137	1.874	119	SLITRK6, DLX5, FGF8, DLX6, SIX2, COL11A1, LRIG3, ALDH1A3, SIX1, ROR2, USH1G, ATOH1, SIX4, FOXI1, WNT3A, MYO15A, HMX3, COL2A1, GATA3, OSR2, GLI2, OTOP1, ATP6V1B1, NKX3-2, STRC, CTHRC1, NOG, TWIST1, OSR1
GO_DORSAL_SPINAL_CORD_DEVELOPMENT	0.000443309	0.00965852	0.498493	0.699362	1.87155	22	GDF7, LHX1, GSX2, WNT3A, UNCX, LHX5, LHX3, DAAM2, MDGA1
GO_EMBRYONIC_APPENDAGE_MORPHOGENESIS	6.09428e-07	5.36164e-05	0.659444	0.538042	1.86858	126	DLX5, FGF8, SALL4, DLX6, SFRP2, CRABP2, GPC3, TBX3, CYP26B1, ROR2, TBX4, SP9, BMP4, HOXA9, HAND2, ALX1, HOXA11, FRAS1, FGF4, TP63, OSR2, PTCH1, GLI2, FBN2, ALX3, NOG, TWIST1, OSR1, RARG, IHH, ALX4, RUNX2, HOXD9, MYH3, CACNA1C, HOXC11, TBX2, TFAP2A, HOXD10, GLI3, RECK, GRHL2, TBX5, RARB, FGF9, TGFB2, PBX2, HDAC2, WNT9A, ALDH1A2
GO_CARDIAC_VENTRICLE_MORPHOGENESIS	2.26427e-05	0.000964578	0.57561	0.574425	1.86335	73	SFRP2, COL11A1, POU4F1, TNNI3, HAND2, TNNC1, GATA3, PKP2, TNNI1, MYH6, MYL2, TBX20, NOG, SOX4, SMAD7, NRG1, TPM1, PPP1R13L, TGFBR3, HAND1, MIR17HG, ISL1, GRHL2, TBX5, SOX11, TGFB2, SEMA3C, GATA4
GO_FOREBRAIN_GENERATION_OF_NEURONS	4.28848e-05	0.001685	0.557332	0.581882	1.86261	63	LHX8, DLX5, NKX2-1, FGF8, DLX2, GSX2, DLX1, WNT3A, UNCX, LHX5, LHX6, SLIT2, DCT, HES5, BCL11B
GO_PITUITARY_GLAND_DEVELOPMENT	0.00025642	0.00640576	0.498493	0.613966	1.86194	42	SLC6A3, NKX2-1, FGF8, GLI1, ADCYAP1, BMP4, SIX3, GLI2, LHX3, NOG, PITX2, DRD2, ISL1, PROP1, GHRH, FGF10
GO_TONGUE_DEVELOPMENT	0.000514613	0.0106257	0.477271	0.713404	1.85733	20	NKX2-6, CYP26B1, SIX1, SIX4, NTF4, KIT, HAND2, BNC2, HOXC13, GLI3
GO_CARDIAC_CHAMBER_MORPHOGENESIS	7.2778e-07	6.09507e-05	0.659444	0.533687	1.85662	128	BMP5, FGF8, WNT11, GATA6, SFRP2, COL11A1, SLIT3, TBX3, POU4F1, CCN1, TNNI3, BMP4, HAND2, TNNC1, GATA3, SLIT2, PKP2, TNNI1, MYH6, MYL2, TBX20, NOG, SOX4, SMAD7, NRG1, FZD1, TPM1, PPP1R13L, SMAD6, FHL2, TGFBR3, HAND1, TBX2, MIR17HG, ISL1
GO_MESONEPHROS_DEVELOPMENT	7.60037e-06	0.000421352	0.610527	0.546731	1.85289	101	AGTR2, SFRP1, SIM1, FGF8, WNT11, SIX2, LHX1, GPC3, SIX1, FAT4, SIX4, BMP4, HOXA11, GATA3, OSR2, PTCH1, CRLF1, SLIT2, REN, BMPER, KIF26B, NOG, OSR1, PGF, SMAD7, TCF21, SDC1, SMAD6, ADAMTS16
GO_INNER_EAR_MORPHOGENESIS	7.9539e-06	0.000434992	0.593325	0.54699	1.85127	99	SLITRK6, DLX5, FGF8, DLX6, COL11A1, LRIG3, ALDH1A3, SIX1, ROR2, USH1G, ATOH1, SIX4, FOXI1, WNT3A, MYO15A, HMX3, COL2A1, GATA3, GLI2, OTOP1, ATP6V1B1, STRC, CTHRC1
GO_NEGATIVE_REGULATION_OF_CARDIAC_MUSCLE_CELL_PROLIFERATION	0.000296093	0.00726236	0.498493	0.726167	1.84813	18	MIR199A2, MIR199A1, NOG, TP73, MIR17HG, KCNK2, JARID2, TBX5
GO_DOPAMINERGIC_NEURON_DIFFERENTIATION	0.00074476	0.0144906	0.477271	0.616227	1.84619	37	OTX2, SFRP1, LMX1A, FGF8, SFRP2, FOXA2, PITX3, NR4A2, WNT3A, LMX1B
GO_ROOF_OF_MOUTH_DEVELOPMENT	1.94119e-05	0.000853914	0.57561	0.552036	1.84507	90	DLX5, COL11A2, DLX6, WNT11, MSC, TBX3, FOXE1, WNT3A, HAND2, ALX1, FRAS1, COL2A1, BNC2, SNAI2, OSR2, FOXF2, TWIST1, OSR1, FZD1, SNAI1, TCF21, BCOR, ALX4, WFIKKN1, TGFBR3, TBX2, TFAP2A, GLI3, EPHB2, ACVR2B, WFIKKN2, SOX11, TGFB3, TGFB2
GO_EMBRYONIC_ORGAN_MORPHOGENESIS	5.16455e-11	1.22947e-08	0.851339	0.503278	1.84209	292	SLITRK6, MFAP2, DLX5, FGF8, GLI1, DLX6, WNT11, SIX2, COL11A1, DLX2, HOXB5, LHX1, TBX3, LRIG3, ALDH1A3, SIX1, ROR2, USH1G, FOXE1, ATOH1, FOXN4, SIX4, BMP4, HOXB6, FOXI1, WNT3A, MYO15A, HMX3, HAND2, ALX1, HOXA11, SIX3, COL2A1, GATA3, OSR2, GLI2, OTOP1, PAX5, FBN2, ATP6V1B1, NKX3-2, STRC, CTHRC1, TH, TEAD2, ALX3, FOXF2, TBX20, NOG, TWIST1, OSR1, HOXB1, HOXA3, DLL1, RARG, TCF21, IHH, HOXB3, ALX4, RUN…
GO_CATECHOLAMINE_BIOSYNTHETIC_PROCESS	0.000427256	0.00955307	0.498493	0.701574	1.84068	21	SLC6A3, AGTR2, NR4A2, HDC, HAND2, GATA3, TH, DBH, INSM1, DDC
GO_REGULATION_OF_RETINOIC_ACID_RECEPTOR_SIGNALING_PATHWAY	0.000910437	0.0167479	0.477271	0.742882	1.83871	16	PRAME, CRABP2, CYP26B1, CYP26A1, ZNF536
GO_MESENCHYME_MORPHOGENESIS	0.000136444	0.00397257	0.518848	0.586343	1.83734	52	BMP5, FGF8, WNT11, GATA5, WNT3A, SNAI2, ACTG2, ACTC1, TBX20, NOG, TWIST1, OSR1, SNAI1, ACTA1, TBX2, ISL1
GO_REGULATION_OF_MESONEPHROS_DEVELOPMENT	0.00136808	0.0220583	0.45506	0.665469	1.83721	25	AGTR2, SIX2, LHX1, SIX1, SIX4, BMP4, GATA3, NOG
GO_PHENOL_CONTAINING_COMPOUND_BIOSYNTHETIC_PROCESS	0.000298976	0.0072889	0.498493	0.602168	1.83556	44	SLC6A3, AGTR2, TYRP1, NR4A2, HDC, HAND2, GATA3, DCT, TH, DBH, INSM1, CDH3, DDC, MC1R
GO_REGULATION_OF_EPITHELIAL_TUBE_FORMATION	0.000433093	0.00958069	0.498493	0.718049	1.82747	18	SFRP1, SFRP2, SIX1, SIX4, GATA3, FZD1, PTK7
GO_FORELIMB_MORPHOGENESIS	0.000424789	0.00955067	0.498493	0.604757	1.82621	41	TFAP2B, CRABP2, TBX3, HOXA9, HOXA11, TP63, OSR2, ALX3, TWIST1, OSR1, ALX4, RUNX2, HOXD9, CACNA1C, TFAP2A, HOXD10, RECK, RNF165, TBX5
GO_CONNECTIVE_TISSUE_DEVELOPMENT	1.56829e-09	3.17344e-07	0.788187	0.499196	1.82265	270	BMP3, BMP5, COL11A2, WNT11, SFRP2, RFLNA, SIX2, COL11A1, COL14A1, COL12A1, COMP, DLX2, GDF7, EPYC, POU4F2, ROR2, CCN1, TNMD, LRP5L, BARX2, BMP4, WNT5B, HAND2, COL5A1, ALX1, SNORC, HOXA11, UNCX, FGF4, ADAMTS7, COL2A1, IL17F, SNAI2, OSR2, GLI2, COL6A3, RFLNB, CCN3, NKX3-2, SCX, SERPINB7, AMELX, LOXL2, NOG, OSR1, DGAT2, THBS3, SNAI1, HOXA3, RARG, HES5, IHH, COL7A1, ADAMTS12, HOXB3, RUNX2, BMP6, GDF6…
GO_CHONDROCYTE_DIFFERENTIATION	4.4463e-06	0.000285622	0.610527	0.52623	1.8216	123	SFRP2, RFLNA, SIX2, COL11A1, COL14A1, COL12A1, COMP, BMP4, WNT5B, HOXA11, ADAMTS7, COL2A1, SNAI2, OSR2, GLI2, COL6A3, RFLNB, CCN3, NKX3-2, SCX, AMELX, LOXL2, OSR1, RARG, IHH, COL7A1, ADAMTS12, RUNX2, BMP6, GDF6, FGFR3, GLI3, FGF18, PTH1R, RARB, SMPD3, FGF9
GO_NEGATIVE_REGULATION_OF_STRIATED_MUSCLE_CELL_APOPTOTIC_PROCESS	0.00169128	0.0254146	0.45506	0.630262	1.81955	30	MIR199A2, SFRP2, MIR199A1, HAND2, MIR106B, MYOCD, GATA4, MIR199B, MDK
GO_NEURON_FATE_SPECIFICATION	0.00133611	0.0219093	0.45506	0.611507	1.81561	34	ESRP1, TLX3, POU4F1, SIX1, ATOH1, EVX1, GSX2, GLI2, LHX3, DLL1, NKX6-1, ISL1, EYA1, HOXD10, GLI3, MNX1, ISL2, MYT1L
GO_AUTONOMIC_NERVOUS_SYSTEM_DEVELOPMENT	0.000458427	0.00981615	0.498493	0.595104	1.81402	44	TFAP2B, SIX1, KIF26A, HAND2, GFRA3, GATA3, TP63, SOX4, HOXB1, INSM1, HES3, PHOX2B, PLXNA4, TFAP2A, SEMA3F, PLXNA3, ADARB1, HOXB2, SOX11, VCAM1, TLX2, NTRK1, ASCL1, HLX, HES1, NAV2, PRLH
GO_CELL_PROLIFERATION_IN_FOREBRAIN	0.00108242	0.0192975	0.45506	0.638882	1.81344	28	IGF2BP1, FGF8, WNT3A, SIX3, LHX5, DCT
GO_NEGATIVE_REGULATION_OF_CHONDROCYTE_DIFFERENTIATION	0.0012351	0.0210014	0.45506	0.676353	1.80998	22	RFLNA, BMP4, ADAMTS7, SNAI2, GLI2, RFLNB, NKX3-2, RARG, ADAMTS12
GO_REGULATION_OF_SKELETAL_MUSCLE_ADAPTATION	0.00157395	0.0244052	0.45506	0.730475	1.808	16	ACTN3, MIR499A, TNNT1, TNNC1, TNNI1
GO_POSITIVE_REGULATION_OF_CARDIAC_MUSCLE_TISSUE_DEVELOPMENT	0.000446292	0.00965852	0.498493	0.577682	1.80613	51	MIR199A2, GLI1, GATA6, MIR199A1, MIR499A, BMP4, WNT3A, TBX20, NRG1, PIM1, TGFBR3, TBX2, MIR17HG, ERBB3, TBX5, DDX39B, FGF9, MYOCD
GO_NOSE_DEVELOPMENT	0.00133847	0.0219093	0.45506	0.741781	1.80415	15	DLX5, ALDH1A3, SIX1, GNG8, SIX4, GLI3
GO_NEPHRIC_DUCT_DEVELOPMENT	0.00167631	0.0254084	0.45506	0.728148	1.80225	16	WNT11, EPHA7, LHX1, GPC3, BMP4, GATA3, OSR1
GO_CARDIAC_CHAMBER_DEVELOPMENT	7.17663e-07	6.09507e-05	0.659444	0.506162	1.79853	170	BMP5, FGF8, SALL4, WNT11, GATA6, SFRP2, COL11A1, SLIT3, TBX3, POU4F1, CCN1, SCN5A, TNNI3, BMP4, HAND2, TNNC1, GATA3, SLIT2, PKP2, TNNI1, MYH6, MYL2, TBX20, NOG, SOX4, SMAD7, NRG1, FZD1, DAND5, TPM1, PPP1R13L, SMAD6, PTK7, FHL2, TGFBR3, HAND1, TBX2, MIR17HG, ISL1, KCNK2
GO_ENDOCARDIAL_CUSHION_FORMATION	0.00131095	0.0219093	0.45506	0.657392	1.7975	24	BMP5, FGF8, SNAI2, TBX20, NOG, SNAI1
GO_REGULATION_OF_CARTILAGE_DEVELOPMENT	0.000121554	0.00378407	0.538434	0.557687	1.79563	69	WNT11, RFLNA, SIX2, CCN1, BMP4, HOXA11, ADAMTS7, SNAI2, GLI2, RFLNB, NKX3-2, SCX, LOXL2, NOG, RARG, ADAMTS12, RUNX2, BMP6, GDF6, GLI3, FGF18, RARB, SMPD3
GO_CRANIAL_SKELETAL_SYSTEM_DEVELOPMENT	0.000228289	0.00592233	0.518848	0.558301	1.7943	65	SIX2, DLX2, LHX1, SIX1, FOXE1, SIX4, BMP4, FGF4, TP63, PAX5, FREM1, ALX3, TWIST1, RUNX2, HOXA2, TFAP2A, IRX5, GLI3, GRHL2, MMP14, TGFB3, TGFB2, FOXN3
GO_DIGESTIVE_TRACT_MORPHOGENESIS	0.000452815	0.00974757	0.498493	0.578975	1.79421	48	NKX2-3, SFRP1, GLI1, WNT11, SFRP2, SIX2, BMP4, TP63, GLI2, DACT1, TCF21, IHH, GLI3, ACVR2B, FGF10, SFRP5, SOX11, GATA4
GO_NEGATIVE_REGULATION_OF_NITRIC_OXIDE_METABOLIC_PROCESS	0.000845414	0.0159159	0.477271	0.703604	1.79071	18	MIR199A2, PTGIS, MIR199A1
GO_SYMPATHETIC_NERVOUS_SYSTEM_DEVELOPMENT	0.00110585	0.0194581	0.45506	0.682525	1.7907	21	TFAP2B, HAND2, GFRA3, GATA3, TP63, SOX4, INSM1, PHOX2B, PLXNA4, SEMA3F, SOX11, NTRK1, ASCL1
GO_POSITIVE_REGULATION_OF_CARDIOCYTE_DIFFERENTIATION	0.00253572	0.035144	0.431708	0.611574	1.78799	31	MIR199A2, GATA6, MIR199A1, MIR499A, BMP4, WNT3A, NRG1, TBX5, DDX39B, MYOCD, TGFB2, SEMA3C, GATA4
GO_CELL_DIFFERENTIATION_IN_SPINAL_CORD	0.000362413	0.00847795	0.498493	0.568641	1.78134	54	GDF7, LHX1, FOXN4, EVX1, GSX2, WNT3A, LHX5, PTCH1, GLI2, GBX1, LHX3, TBX20, SOX4, NKX6-1, MDGA1, ISL1, HOXD10, GLI3, LHX4, MNX1, ISL2
GO_CHONDROCYTE_DEVELOPMENT	0.000922462	0.0168162	0.477271	0.577203	1.77591	46	SFRP2, RFLNA, COL11A1, COL14A1, COL12A1, COMP, COL6A3, RFLNB, RARG, COL7A1, RUNX2
GO_ENTEROENDOCRINE_CELL_DIFFERENTIATION	0.00401094	0.048167	0.407018	0.629611	1.77226	27	BMP5, GATA6, BMP4, DLL1, INSM1, NKX6-1, BMP6
GO_DIGESTIVE_SYSTEM_DEVELOPMENT	9.66031e-06	0.000485087	0.593325	0.504052	1.77202	141	NKX2-3, SFRP1, NKX2-6, GLI1, WNT11, GATA6, SFRP2, CLMP, GATA5, SIX2, FOXE1, FAT4, BMP4, KIT, PTK6, TP63, GLI2, KLF5, COL3A1, SCT, DACT1, NKX3-2, GIP, IGF2, FOXF2, PTF1A, CYP1A1, TCF21, IHH, ALX4, CDKN1C, HOXA5, TBX2, ZIC3, GLI3, RARRES2, PKD1, RARB, ACVR2B, FGF10, FGF9, MYOCD, SFRP5, CBFA2T2, SOX11, TGFB3, TGFB2, GATA4, ALDH1A2
GO_POSITIVE_REGULATION_OF_CARDIAC_MUSCLE_CELL_PROLIFERATION	0.00323361	0.0416764	0.431708	0.605687	1.77078	31	MIR199A2, GLI1, GATA6, MIR199A1, TBX20, PIM1, TGFBR3, TBX2, MIR17HG, TBX5, FGF9, FGFR1, MIR199B
GO_TYPE_B_PANCREATIC_CELL_DEVELOPMENT	0.00249706	0.0348469	0.431708	0.67993	1.77018	20	BMP5, BMP4, DLL1, INSM1, NKX6-1, BMP6
GO_BONE_MORPHOGENESIS	1.14634e-05	0.000539444	0.593325	0.515024	1.76409	112	PAX1, DLX5, SFRP2, COL14A1, COL12A1, COMP, CYP26B1, LRP5L, BMP4, HOXA11, FGF4, COL2A1, OSR2, COL6A3, SCX, FREM1, TWIST1, THBS3, RARG, IHH, COL7A1, COL13A1, RUNX2, BMP6, COL1A1, TFAP2A, FGFR3, GLI3, SP5, IFITM5, FGF18, RARB, SMPD3, MMP14, ALPL, TGFB3, FOXN3, TRPV4
GO_DORSAL_VENTRAL_PATTERN_FORMATION	8.79649e-05	0.00291798	0.538434	0.525018	1.76266	92	SFRP1, NKX2-1, FGF8, GLI1, LHX1, FOXN4, EVX1, BMP4, GSX2, WNT3A, HOXA11, SIX3, PTCH1, GLI2, LMX1B, GREM2, HHIP, LHX3, TBX20, NOG, NKX6-1, SMAD6, SOSTDC1, HOXA2
GO_ENDOCHONDRAL_BONE_MORPHOGENESIS	0.000183838	0.00502698	0.518848	0.543064	1.76162	73	DLX5, COL14A1, COL12A1, COMP, BMP4, HOXA11, COL2A1, COL6A3, SCX, THBS3, RARG, IHH, COL7A1, COL13A1, RUNX2, BMP6, COL1A1, FGFR3, FGF18, RARB, SMPD3, MMP14, ALPL
GO_EMBRYONIC_CRANIAL_SKELETON_MORPHOGENESIS	0.00117158	0.0202623	0.45506	0.572138	1.76032	46	SIX2, DLX2, LHX1, SIX1, SIX4, BMP4, PAX5, ALX3, TWIST1, RUNX2, HOXA2, TFAP2A, IRX5, GRHL2, MMP14, TGFB3
GO_EMBRYONIC_FORELIMB_MORPHOGENESIS	0.00310182	0.0402342	0.431708	0.594397	1.75944	33	CRABP2, TBX3, HOXA9, HOXA11, TP63, OSR2, ALX3, TWIST1, OSR1, ALX4, RUNX2, HOXD9, CACNA1C, TFAP2A, RECK, TBX5, WNT9A, ALDH1A2
GO_CATECHOLAMINE_UPTAKE	0.00383212	0.0467126	0.431708	0.708496	1.75361	16	SLC6A3, DRD4, SLC22A1, RAB3B, SLC22A3, DRD2, SLC6A2
GO_KIDNEY_EPITHELIUM_DEVELOPMENT	1.01135e-05	0.000499137	0.593325	0.498961	1.75317	140	AGTR2, SFRP1, SIM1, FGF8, TFAP2B, WNT11, SIX2, EPHA7, LHX1, GPC3, NPHS2, SIX1, FAT4, SIX4, BMP4, HOXA11, GATA3, PTCH1, CRLF1, SLIT2, IRX3, BMPER, KIF26B, NOG, OSR1, PGF, SMAD7, DLL1, HES5, TCF21, SDC1, IRX2, SMAD6, ADAMTS16
GO_REGULATION_OF_CHONDROCYTE_DIFFERENTIATION	0.000769461	0.0147583	0.477271	0.559056	1.75184	52	RFLNA, SIX2, BMP4, HOXA11, ADAMTS7, SNAI2, GLI2, RFLNB, NKX3-2, LOXL2, RARG, ADAMTS12, RUNX2, BMP6, GDF6, GLI3, FGF18, RARB
GO_OUTFLOW_TRACT_MORPHOGENESIS	0.00028736	0.00709114	0.498493	0.531885	1.74996	78	FGF8, WNT11, GATA6, SFRP2, TBX3, SIX1, BMP4, HAND2, TBX20, NOG, TWIST1, PITX2, NPY1R, FZD1, SMAD6, TGFBR3, TBX2, MIR17HG, ISL1, EYA1, RYR1, RARB, SOX11, SOX18, TGFB2, SEMA3C
GO_NEGATIVE_REGULATION_OF_CARDIAC_MUSCLE_TISSUE_GROWTH	0.00280644	0.0381129	0.431708	0.613114	1.74895	29	MIR199A2, MIR199A1, NOG, TP73, MIR25, MIR17HG, KCNK2, JARID2, TBX5, RGS2, MIR199B
GO_MESONEPHRIC_TUBULE_MORPHOGENESIS	0.000339971	0.00809332	0.498493	0.542228	1.74795	66	AGTR2, FGF8, WNT11, SIX2, LHX1, GPC3, SIX1, FAT4, SIX4, BMP4, HOXA11, GATA3, PTCH1, KIF26B, NOG, OSR1, PGF, TCF21, ADAMTS16
GO_SENSORY_ORGAN_MORPHOGENESIS	1.57114e-07	1.67326e-05	0.690132	0.479018	1.74547	256	SLITRK6, MFAP2, DLX5, FGF8, TFAP2B, DLX6, SIX2, COL11A1, LHX1, LRIG3, ALDH1A3, CYP26B1, SIX1, ROR2, USH1G, ATOH1, FOXN4, SIX4, PITX3, BMP4, FOXI1, WNT3A, MYO15A, HMX3, COL5A1, RS1, GNAT1, SIX3, COL2A1, GATA3, OSR2, GLI2, OTOP1, FBN2, CDON, ATP6V1B1, NKX3-2, NR2E3, STRC, CTHRC1, TH, TENM3, FOXF2, NOG, PTF1A, TWIST1, OSR1, PITX2, FOXE3, DLL1, RARG, CRYGB, FSCN2, IHH, PTK7, HOXC13, HOXA2, TBX2, COL8…
GO_CELL_FATE_DETERMINATION	0.00293601	0.0388302	0.431708	0.57207	1.73489	42	GATA6, TRIM15, CYP26B1, ATOH1, NTF4, BMP4, BARHL2, GATA3, PTCH1, DLL1, HOXA2, TBX2, ISL1, FEZF2
GO_ESTABLISHMENT_OF_PLANAR_POLARITY_OF_EMBRYONIC_EPITHELIUM	0.00348477	0.0431281	0.431708	0.686073	1.73366	17	SFRP1, SFRP2, CTHRC1, FOXF2, FZD1, PTK7
GO_CARDIAC_MUSCLE_TISSUE_DEVELOPMENT	7.53036e-07	6.09507e-05	0.659444	0.478834	1.73346	216	MIR199A2, AGTR2, BMP5, NKX2-6, FGF8, GLI1, GATA6, GATA5, COL11A1, TBX3, SGCG, POU4F1, TNNI3, MIR199A1, MIR499A, BMP4, WNT3A, SGCZ, TNNC1, ACTC1, PKP2, TNNI1, MYH6, MYL2, TBX20, NOG, SGCD, SMAD7, NRG1, DLL1, MIR23A, TPM1, TP73, PIM1, PPP1R13L, SIK1, MIR25, FHL2, TGFBR3, HAND1, CSRP3, LRRC10, TBX2, MIR17HG, ISL1, KCNK2, ADAMTS9, KDM6B, JARID2, ERBB3, TBX5, JPH2, RARB, DDX39B, TCAP, FGF9, MYOCD, RGS…
GO_RETINOIC_ACID_METABOLIC_PROCESS	0.00347805	0.0431281	0.431708	0.607434	1.73275	29	CRABP1, CRABP2, ALDH1A3, CYP26B1, CYP27C1, CYP26A1, ALDH8A1, CYP1A1, ADH6
GO_POSITIVE_REGULATION_OF_MESONEPHROS_DEVELOPMENT	0.00282008	0.0381702	0.431708	0.660277	1.73233	21	AGTR2, LHX1, SIX1, SIX4, GATA3, NOG
GO_ODONTOGENESIS	5.77377e-05	0.00216356	0.557332	0.49513	1.73109	132	LHX8, NKX2-3, FGF8, ODAM, WDR72, DLX2, DLX3, SCN5A, BMP4, DLX1, HAND2, EDAR, ASPN, FGF4, TP63, OSR2, GLI2, CCDC154, BGLAP, COL1A2, AMELX, LAMB1, TWIST1, OSR1, PITX2, ADAMTS5, TSPEAR, BCL11B, SDC1, ACP4, BCOR, RUNX2, SOSTDC1, TUFT1, ODAPH, HAND1, COL1A1, TFAP2A, GLI3
GO_EPITHELIAL_TUBE_FORMATION	4.46223e-05	0.00173641	0.557332	0.494925	1.72949	133	BMP5, SFRP1, FGF8, SALL4, SFRP2, GDF7, SIX1, SIX4, TRIM71, BMP4, ALX1, GATA3, PTCH1, CTHRC1, IRX3, TEAD2, NOG, SOX4, TWIST1, OSR1, FZD1, RARG, HES5, IRX2, PTK7, SEMA4C, HAND1
GO_RESPONSE_TO_BMP	8.79236e-06	0.000462113	0.593325	0.486987	1.72803	168	BMP3, SFRP1, DLX5, TFAP2B, GATA6, SFRP2, GATA5, COMP, GDF7, GPC3, ROR2, CCN1, TNMD, BMP4, DLX1, AMH, ADAMTS7, COL2A1, LEFTY1, GATA3, AMHR2, GREM2, SCX, BMPER, CHRDL1, NOG, SMAD7, FZD1, SLC39A5, HES5, DAND5, ADAMTS12, SKOR1, SMAD6, RUNX2, TMPRSS6, SOSTDC1, BMP6, GDF6, TGFBR3, PHOX2B, ZNF423, RNF165, FSTL3, FAM83G, SMPD3, RGMB, ACVR2B, SFRP5, SOX11, TGFB3, TGFB2, FSTL1, CFC1, GATA4, CHRD
GO_CELL_PROLIFERATION_INVOLVED_IN_HEART_MORPHOGENESIS	0.00379001	0.0463388	0.431708	0.683246	1.72652	17	SIX1, BMP4, HAND2, PITX2, PIM1, ISL1, EYA1, TBX5
GO_REGULATION_OF_GASTRULATION	0.002865	0.0384147	0.431708	0.571018	1.72207	39	OTX2, SFRP2, FOXA2, LHX1, WNT3A, COL5A1, PHLDB2, SCX, OSR1
GO_DIENCEPHALON_DEVELOPMENT	0.000676944	0.0135623	0.477271	0.528719	1.72009	74	SLC6A3, NKX2-6, NKX2-1, FGF8, GLI1, RAX, ADCYAP1, POU4F1, NR4A2, BMP4, SIX3, GLI2, LHX3, NOG, PITX2
GO_NEPHRON_MORPHOGENESIS	0.000525528	0.0107415	0.477271	0.521078	1.71441	78	AGTR2, FGF8, WNT11, SIX2, LHX1, GPC3, SIX1, FAT4, SIX4, BMP4, HOXA11, GATA3, PTCH1, IRX3, KIF26B, NOG, OSR1, PGF, HES5, TCF21, IRX2, ADAMTS16
GO_CENTRAL_NERVOUS_SYSTEM_NEURON_DIFFERENTIATION	5.98755e-06	0.000356348	0.610527	0.479299	1.70911	184	LHX8, SFRP1, LMX1A, DLX5, NKX2-1, FGF8, SFRP2, DLX2, GDF7, LHX1, POU4F1, FOXN4, EVX1, NR4A2, GSX2, DLX1, WNT3A, UNCX, UNC5D, LHX5, PTCH1, GLI2, LHX6, SLIT2, GBX1, LHX3, TBX20, SOX4, FZD1, HES5, BCL11B, NKX6-1, DRD2, MDGA1, PHOX2B, PLXNA4, ISL1, FEZF2, HOXD10, GLI3, LHX4, MNX1, ISL2, PLXNA3, ADARB1
GO_REGULATION_OF_LOW_DENSITY_LIPOPROTEIN_PARTICLE_CLEARANCE	0.00422201	0.0495513	0.407018	0.660036	1.70433	19	MIR199A2, MIR199A1, FGF21, MYLIP, MIR27B
GO_MORPHOGENESIS_OF_A_BRANCHING_STRUCTURE	5.94443e-06	0.000356348	0.610527	0.473816	1.70272	198	CCL11, AGTR2, SFRP1, NKX2-1, FGF8, SFRP2, SIX2, EPHA7, DLX2, GDF7, LHX1, GPC3, GCM1, TBX3, SIX1, FAT4, LRP5L, SIX4, BMP4, HOXA11, HGF, SNAI2, TP63, PTCH1, GLI2, BCL11A, SLIT2, HHIP, NFATC4, RSPO3, TBX20, NOG, PGF, TCF21, IHH, COL13A1, ADAMTS16, DRD2
GO_HEART_MORPHOGENESIS	8.15186e-07	6.34434e-05	0.659444	0.46648	1.69933	252	BMP5, FGF8, WNT11, GATA6, SFRP2, GATA5, COL11A1, SLIT3, TBX3, POU4F1, SIX1, CCN1, FAT4, FOXN4, TNNI3, BMP4, WNT3A, HAND2, COL5A1, TNNC1, COL2A1, LEFTY1, SNAI2, GATA3, PTCH1, ACTC1, SLIT2, FLRT2, PKP2, TH, TNNI1, MYH6, MYL2, TEAD2, TBX20, NOG, SOX4, TWIST1, PITX2, SMAD7, NPY1R, NRG1, FZD1, SNAI1, DLL1, TPM1, PIM1, IHH, PPP1R13L, SMAD6, FHL2, TGFBR3, HAND1, TBX2, MIR17HG, ISL1, RNF207, EYA1, ZIC3
GO_NEUROTROPHIN_TRK_RECEPTOR_SIGNALING_PATHWAY	0.0041384	0.048971	0.407018	0.578867	1.69881	32	NTF3, AGTR2, BDNF, NTF4, NGF
GO_GLANDULAR_EPITHELIAL_CELL_DIFFERENTIATION	0.00265511	0.0364245	0.431708	0.548956	1.69618	47	BMP5, FGF8, GATA6, BMP4, TP63, IL13, DLL1, INSM1, RARG, NKX6-1, BMP6, HOXA5
GO_ODONTOGENESIS_OF_DENTIN_CONTAINING_TOOTH	0.000420866	0.00951534	0.498493	0.503711	1.69112	92	LHX8, NKX2-3, FGF8, ODAM, WDR72, DLX2, DLX3, SCN5A, BMP4, DLX1, HAND2, EDAR, FGF4, TP63, GLI2, CCDC154, AMELX, BCL11B, RUNX2, SOSTDC1, ODAPH, HAND1
GO_CELL_FATE_COMMITMENT	5.1275e-07	4.71613e-05	0.659444	0.462993	1.68963	262	SFRP1, NKX2-1, FGF8, WNT11, GATA6, SFRP2, FOXA2, SIX2, TRIM15, DLX2, GDF7, ESRP1, TLX3, GCM1, TBX3, NEUROD4, POU4F1, CYP26B1, SIX1, ROR2, ATOH1, FOXN4, TBX4, NTF4, EVX1, BMP4, GSX2, DLX1, WNT3A, WNT5B, BARHL2, HOXA11, GATA3, ONECUT2, PTCH1, GLI2, MYF6, TBX22, CDON, GBX1, FOXN1, LHX3, MYL2, TBX20, PTF1A, NRG1, DLL1, HES5, BCL11B, NKX6-1, IHH, NANOG, RUNX2, GLIS1, SOSTDC1, HOXA2, TBX2, TEAD3, ISL1,…
GO_CARDIAC_SEPTUM_MORPHOGENESIS	0.00131772	0.0219093	0.45506	0.518842	1.68796	74	BMP5, FGF8, WNT11, GATA6, SLIT3, TBX3, CCN1, BMP4, SLIT2, TBX20, NOG, SOX4, SMAD7, FZD1, SMAD6, TGFBR3, HAND1, TBX2, MIR17HG, ISL1, TBX5, RARB, SOX11, TGFB2, SEMA3C, GATA4
GO_ENDOCARDIAL_CUSHION_DEVELOPMENT	0.00307472	0.0401399	0.431708	0.551847	1.68784	45	BMP5, FGF8, GATA5, RBM24, BMP4, SNAI2, TBX20, NOG, TWIST1, SNAI1, TBX2, ISL1, ERBB3, TBX5
GO_ANTERIOR_POSTERIOR_AXIS_SPECIFICATION	0.00273249	0.0373594	0.431708	0.543803	1.68754	49	OTX2, FOXA2, SIX2, LHX1, GPC3, TBX3, TDRD5, BMP4, RIPPLY1
GO_TRABECULA_MORPHOGENESIS	0.00367645	0.0450867	0.431708	0.544353	1.68692	48	BMP5, SFRP1, FBN2, NOG, MMP2, NRG1, THBS3, FHL2, TGFBR3, COL1A1
GO_CARDIAC_MUSCLE_CELL_PROLIFERATION	0.00174187	0.0260124	0.45506	0.533986	1.6865	56	MIR199A2, GLI1, GATA6, MIR199A1, TBX20, NOG, TP73, PIM1, TGFBR3, TBX2, MIR17HG, KCNK2, JARID2, TBX5, FGF9, TGFB2, FGFR1, MIR199B
GO_EMBRYONIC_ORGAN_DEVELOPMENT	8.85573e-10	1.99106e-07	0.801216	0.454285	1.68268	432	NRK, BMP5, APELA, SLITRK6, MFAP2, DLX5, NKX2-6, FGF8, GLI1, DLX6, WNT11, VASH2, SIX2, COL11A1, DLX2, HOXB5, LHX1, GCM1, TBX3, LRIG3, ALDH1A3, SIX1, ROR2, USH1G, FOXE1, CCN1, ATOH1, FOXN4, SIX4, BMP4, HOXB6, KIT, FOXI1, WNT3A, MYO15A, HMX3, HAND2, ALX1, HOXA11, SIX3, COL2A1, GATA3, OSR2, PTCH1, GLI2, OTOP1, PAX5, TPO, FBN2, SCT, ATP6V1B1, NKX3-2, STRC, CTHRC1, TH, IGF2, TEAD2, ALX3, FOXF2, RSPO3, …
GO_REGULATION_OF_CARDIAC_MUSCLE_TISSUE_DEVELOPMENT	0.00109052	0.0193567	0.45506	0.502245	1.67537	88	MIR199A2, FGF8, GLI1, GATA6, MIR199A1, MIR499A, BMP4, WNT3A, TBX20, NOG, NRG1, DLL1, TP73, PIM1, MIR25, TGFBR3, TBX2, MIR17HG, KCNK2, JARID2, ERBB3, TBX5, JPH2, DDX39B, FGF9, MYOCD, RGS2
GO_POSITIVE_REGULATION_OF_MUSCLE_TISSUE_DEVELOPMENT	0.000845543	0.0159159	0.477271	0.514056	1.67507	75	MIR199A2, GLI1, GATA6, ACTN3, CYP26B1, RBM24, MIR199A1, MIR499A, BMP4, WNT3A, MYF6, CDON, TBX20, NRG1, DLL1, PIM1, TGFBR3, TBX2, MIR17HG, ERBB3, TBX5, DDX39B, FGF9, MYOCD
GO_RENAL_TUBULE_DEVELOPMENT	0.000441193	0.00965852	0.498493	0.495445	1.66844	96	AGTR2, FGF8, TFAP2B, WNT11, SIX2, LHX1, LGR5, GPC3, SIX1, FAT4, SIX4, BMP4, HOXA11, GATA3, PTCH1, IRX3, KIF26B, NOG, OSR1, PGF, DLL1, HES5, TCF21, IRX2, ADAMTS16
GO_CARDIAC_SEPTUM_DEVELOPMENT	0.000120192	0.00377068	0.538434	0.486027	1.66434	111	BMP5, FGF8, SALL4, WNT11, GATA6, SLIT3, TBX3, CCN1, BMP4, GATA3, SLIT2, TBX20, NOG, SOX4, SMAD7, FZD1, DAND5, SMAD6, PTK7, TGFBR3, HAND1, TBX2, MIR17HG, ISL1, LTBP1, TBX5, RARB, SOX11, TGFB2, SEMA3C, GATA4
GO_MULTICELLULAR_ORGANISMAL_MOVEMENT	0.00199767	0.0290811	0.431708	0.523868	1.66243	57	MYH8, TNNT3, COMP, ACTN3, TNNI3, CHRND, TNNT1, TNNC1, TNNI1, ATP2A1, MYH3, DMPK, CCDC78, STRIT1, JSRP1, TCAP, TNNC2, STAC, GSTM2, ASCL1, SLC8A3
GO_SMAD_PROTEIN_SIGNAL_TRANSDUCTION	0.00131464	0.0219093	0.45506	0.515447	1.66211	70	BMP3, BMP5, INHBE, CILP, GDF7, ROR2, INHBC, BMP4, LEFTY1, CCN3
GO_MORPHOGENESIS_OF_EMBRYONIC_EPITHELIUM	0.000133574	0.00396435	0.518848	0.466594	1.64618	151	BMP5, SFRP1, FGF8, SALL4, SFRP2, GDF7, ALDH1A3, SIX1, SIX4, TRIM71, BMP4, ALX1, GATA3, TP63, PTCH1, GLI2, CTHRC1, VEGFC, IRX3, TEAD2, NOG, SOX4, TWIST1, OSR1, FZD1, RARG, HES5, IRX2, PTK7, SEMA4C, HAND1
GO_VENTRICULAR_SEPTUM_DEVELOPMENT	0.00162146	0.0249507	0.45506	0.50721	1.64532	73	SALL4, WNT11, SLIT3, TBX3, CCN1, BMP4, GATA3, SLIT2, NOG, SOX4, SMAD7, FZD1, DAND5, SMAD6, PTK7, TGFBR3, MIR17HG, LTBP1, TBX5, SOX11, TGFB2, GATA4
GO_CARDIAC_MUSCLE_TISSUE_MORPHOGENESIS	0.00330515	0.0420627	0.431708	0.513557	1.64463	64	COL11A1, POU4F1, TNNI3, TNNC1, ACTC1, PKP2, TNNI1, MYH6, MYL2, TBX20, NOG, SMAD7, NRG1, TPM1, TGFBR3, HAND1, ISL1
GO_MUSCLE_CELL_DEVELOPMENT	7.0721e-05	0.00251059	0.538434	0.460673	1.64158	172	MIR199A2, AGTR2, NKX2-6, TNNT3, COMP, TBX3, SIX1, SIX4, OBSCN, MIR199A1, BMP4, SGCZ, TNNT1, ACTC1, MYF6, FLNC, CACNA2D2, NFATC4, MYH6, MYL2, SGCD, MIR23A, TPM1, SDC1, FHL2, MYH3, WFIKKN1, P2RX2, ACTA1, CSRP3, LRRC10, RYR1, PGM5, CASQ2, SYPL2, DDX39B, TCAP
GO_BONE_DEVELOPMENT	1.8131e-05	0.000806332	0.57561	0.45357	1.64139	218	PAX1, DLX5, FGF8, SFRP2, RFLNA, COL14A1, COL12A1, COMP, EPYC, CYP26B1, FAT4, LRP5L, BMP4, KIT, HOXA11, FGF4, COL2A1, OSR2, LRRC17, CCDC154, COL6A3, RFLNB, BGLAP, SCX, GH1, FREM1, TWIST1, GPR68, PITX2, THBS3, P3H1, RARG, IHH, COL7A1, COL13A1, RUNX2, BMP6, COL1A1, TFAP2A, FGFR3, RYR1, GLI3, HOXB4, AMER1, SP5, IFITM5, TRIM45, FGF18, RARB, SMPD3, MMP14, FOXP1, ALPL
GO_NERVE_DEVELOPMENT	0.00206018	0.0298836	0.431708	0.498626	1.64054	78	NTF3, SLITRK6, NRTN, BDNF, POU4F1, CTSV, SIX1, SIX4, NTF4, NGF, HOXB1, HOXA3, HOXB3, HES3, PHOX2B, PLXNA4, ISL1, TFAP2A, ITGA4, GLI3, RNF165, SEMA3F, PLXNA3, ERBB3, ADARB1, EPHB2, HOXB2
GO_PANCREAS_DEVELOPMENT	0.00122775	0.020965	0.45506	0.499341	1.64027	77	BMP5, GATA6, FOXA2, BMP4, GIPR, ONECUT2, PAX4, NKX3-2, GIP, IGF2, SOX4, PTF1A, DLL1, INSM1, NKX6-1, IHH, BMP6, NEUROG3, ISL1, ZIC3, HNF1A, MNX1, ACVR2B, FGF10
GO_MESENCHYME_DEVELOPMENT	5.98219e-06	0.000356348	0.610527	0.447568	1.63268	267	BMP5, SFRP1, PAX1, NKX2-1, FGF8, WNT11, SFRP2, FOXA2, GATA5, SIX2, NRTN, SIX1, MEOX1, SIX4, RBM24, BMP4, WNT3A, AMH, HAND2, ALX1, HGF, BNC2, SNAI2, ACTG2, ACTC1, PHLDB2, RFLNB, SEMA6C, SCX, TEAD2, AMELX, FOXF2, LOXL2, TBX20, SEMA3D, NOG, TWIST1, OSR1, PITX2, SMAD7, TCF15, NRG1, SNAI1, DAND5, TCF21, PTK7, TGFBR3, PHOX2B, HOXA5, SEMA4C, ACTA1, HAND1, TBX2, COL1A1, EPHA3, ISL1, SERPINB3, AMER1, SEMA…
GO_EAR_DEVELOPMENT	3.01286e-05	0.00124419	0.57561	0.449667	1.62819	217	BMP5, SLITRK6, DLX5, MCOLN3, FGF8, DLX6, SIX2, COL11A1, ESRP1, LGR5, LRIG3, ALDH1A3, SIX1, ROR2, USH1G, ATOH1, FAT4, SIX4, BMP4, FOXI1, WNT3A, MYO15A, HMX3, COL2A1, GATA3, OSR2, GLI2, OTOP1, ATP6V1B1, NKX3-2, ROR1, LHX3, STRC, CTHRC1, BMPER, NOG, TWIST1, OSR1, TCF15, DLL1, HES5
GO_NEURON_PROJECTION_GUIDANCE	2.28017e-06	0.000161892	0.627257	0.445591	1.62733	282	OTX2, LMX1A, DLX5, NKX2-1, FGF8, EPHA7, SLIT3, GDF7, LHX1, NRTN, BDNF, POU4F2, GFRA1, ATOH1, ARTN, EPHA10, WNT3A, GRB7, GFRA3, UNC5D, GATA3, NTN5, PTCH1, LHX9, GLI2, SLIT2, GBX1, FLRT2, L1CAM, LHX3, SEMA6C, IGSF9, CNTN4, SEMA3D, NOG, TMEFF2, EFNA5, TMEFF1, VSTM2L, GFRA2, GFRA4, PLA2G10, BCL11B, SPTB, HOXA2, CELSR3, SEMA4C, PLXNA4, EPHA3, ISL1, FEZF2, GLI3, DOK6, RNF165, LHX4, SEMA3F, ISL2, EPHA8,…
GO_METANEPHROS_DEVELOPMENT	0.00127256	0.0214586	0.45506	0.483984	1.62489	92	AGTR2, FGF8, TFAP2B, SIX2, LHX1, GPC3, NPHS2, SIX1, FAT4, SIX4, BMP4, HOXA11, FRAS1, GATA3, OSR2, PTCH1, IRX3, KIF26B, OSR1, HES5, TCF21, IRX2
GO_NEGATIVE_REGULATION_OF_CELLULAR_RESPONSE_TO_GROWTH_FACTOR_STIMULUS	0.00038253	0.00869718	0.498493	0.458731	1.62033	152	SHISA2, AGTR2, SFRP1, NKX2-1, SFRP2, RASL11B, XDH, TNMD, DLX1, ASPN, GATA3, ONECUT2, MIR503, SLIT2, FBN2, GREM2, BMPER, CHRDL1, NOG, SMAD7, FZD1, DAND5, ADAMTS12, SKOR1, SMAD6, THBS1, HRG, TMPRSS6, SOSTDC1, WFIKKN1, CREB3L1, TGFBR3
GO_ARTERY_MORPHOGENESIS	0.00389958	0.0472503	0.431708	0.502757	1.61579	65	FGF8, TFAP2B, WNT11, COMP, SIX1, BMP4, HAND2, COL3A1, NOG, SOX4, SMAD7, MIR153-1, TBX2, EYA1, LDLR, ADAMTS9, MYOCD, HPGD, ANGPTL3, TGFB2
GO_REGULATION_OF_HEART_GROWTH	0.00222819	0.0319769	0.431708	0.499293	1.61538	72	MIR199A2, GLI1, GATA6, MIR199A1, MYH6, TBX20, NOG, TP73, PIM1, MIR25, TGFBR3, TBX2, MIR17HG, KCNK2, JARID2, TBX5, DDX39B, FGF9, RGS2, WT1, FGFR1, MIR199B
GO_MALE_SEX_DIFFERENTIATION	0.000353287	0.00831252	0.498493	0.454731	1.61221	159	BMP5, SFRP1, NKX2-1, FGF8, GATA6, SFRP2, TBX3, CTSV, ROR2, SIX4, KIT, HOXA9, AMH, HOXA11, GATA3, FSHB, AMHR2, LHX9, NR5A1, REN, TEX11, SCX, TCF21, SDC1, SYCP2, BMP6, TFAP2C, SRY, HSD17B3, FSTL3, RAD21L1, MMP14, FGF10, FGF9, BRIP1, TGFB2, GATA4, GATA1, DMRT1, NTRK1, WT1, REC8, NASP, NUP210L, FANCA, RXFP2, LHB
GO_TUBE_FORMATION	0.000704113	0.0137954	0.477271	0.457062	1.61072	149	BMP5, SFRP1, FGF8, SALL4, SFRP2, GDF7, SIX1, SIX4, TRIM71, BMP4, EDAR, ALX1, GATA3, PTCH1, CTHRC1, IRX3, TEAD2, NOG, SOX4, TWIST1, OSR1, FZD1, RARG, HES5, IRX2, PTK7, SEMA4C, HAND1
GO_ANTERIOR_POSTERIOR_PATTERN_SPECIFICATION	5.13616e-05	0.00194262	0.557332	0.444112	1.60808	217	OTX2, SFRP1, PAX1, FGF8, SFRP2, FOXA2, SIX2, HOXB5, LHX1, GPC3, TBX3, ROR2, TDRD5, LRP5L, MEOX1, BMP4, HOXB6, HOXA9, WNT3A, ALX1, HOXA11, SIX3, GLI2, MYF6, CDON, RIPPLY1, NOG, OSR1, HOXB1, TCF15, HOXA3, DLL1, RARG, HES5, HOXB3, ALX4, HOXC6, HOXD9, HOXC13, HES3, HOXC11, HOXA2, HOXA5, FEZF2, ZIC3, HOXD10, GLI3, HOXB4, HES4, TCAP, HOXD4, HOXA6, ACVR2B, HOXB2, HES7, HOXA4, SSBP3, MLLT3, HELT, SEMA3C,…
GO_NEURAL_TUBE_FORMATION	0.00135343	0.0219093	0.45506	0.470587	1.60636	105	BMP5, SFRP1, SALL4, SFRP2, GDF7, TRIM71, BMP4, ALX1, PTCH1, CTHRC1, TEAD2, NOG, SOX4, TWIST1, FZD1, RARG, PTK7, SEMA4C
GO_CELL_FATE_SPECIFICATION	0.00169244	0.0254146	0.45506	0.473525	1.60175	98	SFRP2, FOXA2, SIX2, ESRP1, TLX3, TBX3, POU4F1, SIX1, ATOH1, TBX4, EVX1, GSX2, WNT3A, HOXA11, PTCH1, GLI2, TBX22, CDON, LHX3, MYL2, TBX20, DLL1, NKX6-1, IHH, NANOG, TBX2, ISL1, EYA1, HOXD10, GLI3, MNX1, ISL2, MYT1L, TBX5
GO_COLUMNAR_CUBOIDAL_EPITHELIAL_CELL_DIFFERENTIATION	0.000705619	0.0137954	0.477271	0.467134	1.60006	112	BMP5, SLITRK6, MCOLN3, FGF8, WNT11, GATA6, GATA5, DLX3, ESRP1, ATOH1, BMP4, PTK6, TP63, KLF5, NKX3-2, STRC, SOX4, IL13, DLL1, INSM1, RARG, HES5, NKX6-1, BMP6, HOXA5
GO_BRANCHING_MORPHOGENESIS_OF_AN_EPITHELIAL_TUBE	0.00046679	0.00989056	0.498493	0.452969	1.59811	151	CCL11, AGTR2, NKX2-1, FGF8, SFRP2, SIX2, GDF7, LHX1, GPC3, TBX3, SIX1, FAT4, LRP5L, SIX4, BMP4, HOXA11, PTCH1, GLI2, SLIT2, HHIP, NFATC4, TBX20, NOG, PGF, TCF21, IHH, ADAMTS16
GO_GLAND_MORPHOGENESIS	0.000864441	0.0161963	0.477271	0.462193	1.59806	121	CCL11, NKX2-3, SFRP1, FGF8, GLI1, GDF7, TBX3, LRP5L, BMP4, WNT3A, EDAR, HGF, SNAI2, TP63, PTCH1, GLI2, NOG, RARG, SOSTDC1, TBX2, LIMS2, ESRP2, GLI3, SERPINB5, PROP1, KDM5B, BSX, FGF10, PLAG1, TGFB3, CPB2, TGFB2, SEMA3C, NFIB, FGFR1, CEBPB, MDK, SRC, EDA, ELF3, NOTCH2, NKX3-1, LAMA5, SCRIB, TNF
GO_PHENOL_CONTAINING_COMPOUND_METABOLIC_PROCESS	0.00155393	0.0241875	0.45506	0.467294	1.59512	105	SLC6A3, AGTR2, TYRP1, FOXE1, NR4A2, HDC, HAND2, TG, GATA3, RTL4, TPO, DCT, DRD4, TH, DBH, DUOX2, DUOXA1, INSM1, AOC2, CDH3, SULT1A3, DRD2, CYP2E1, SLC5A5, DDC, MC1R
GO_EPITHELIAL_TUBE_MORPHOGENESIS	2.23182e-06	0.000161289	0.627257	0.432212	1.59016	326	CCL11, AGTR2, BMP5, SFRP1, NKX2-1, FGF8, SALL4, WNT11, SFRP2, SIX2, EPHA7, GDF7, LHX1, LGR5, GPC3, TBX3, SIX1, FAT4, FOXN4, LRP5L, SIX4, TRIM71, BMP4, WNT3A, HAND2, ALX1, HOXA11, GATA3, PTCH1, GLI2, SLIT2, HHIP, CTHRC1, IRX3, NFATC4, TEAD2, KIF26B, TBX20, NOG, SOX4, TWIST1, OSR1, PGF, FZD1, DLL1, RARG, HES5, TCF21, IRX2, IHH, ADAMTS12, ADAMTS16, PTK7, SOSTDC1, HOXA5, SEMA4C, HAND1, TBX2, RNF207, …
GO_HEART_GROWTH	0.00224641	0.0320114	0.431708	0.471256	1.58698	96	MIR199A2, AGTR2, GLI1, GATA6, MIR199A1, MYH6, TBX20, NOG, MIR23A, TP73, PIM1, MIR25, TGFBR3, TBX2, MIR17HG, KCNK2, JARID2, TBX5, DDX39B, FGF9, RGS2, TGFB2, GATA4, WT1, FGFR1, MIR199B
GO_AXIS_SPECIFICATION	0.00352418	0.0433506	0.431708	0.476801	1.58135	85	OTX2, SFRP1, FOXA2, SIX2, LHX1, GPC3, TBX3, TDRD5, BMP4, SIX3, PTCH1, RIPPLY1, IRX4, PITX2, DLL1, BCOR, SMAD6
GO_NEPHRON_EPITHELIUM_DEVELOPMENT	0.00179845	0.0265632	0.45506	0.46075	1.57864	110	AGTR2, FGF8, TFAP2B, WNT11, SIX2, LHX1, GPC3, NPHS2, SIX1, FAT4, SIX4, BMP4, HOXA11, GATA3, PTCH1, IRX3, KIF26B, NOG, OSR1, PGF, DLL1, HES5, TCF21, IRX2, ADAMTS16
GO_GASTRULATION	0.000320064	0.00775627	0.498493	0.442337	1.57622	181	OTX2, SFRP1, APELA, FGF8, WNT11, GATA6, SFRP2, FOXA2, SIX2, COL11A1, TRIM15, COL12A1, LHX1, GPC3, LRP5L, BMP4, WNT3A, COL5A1, HOXA11, PHLDB2, SCX, LAMB1, TBX20, NOG, MMP2, OSR1, SNAI1, COL7A1, NANOG
GO_EPITHELIAL_TO_MESENCHYMAL_TRANSITION	0.000807217	0.0153371	0.477271	0.449492	1.57336	138	BMP5, SFRP1, NKX2-1, FGF8, WNT11, SFRP2, FOXA2, BMP4, ALX1, HGF, SNAI2, PHLDB2, RFLNB, AMELX, FOXF2, LOXL2, NOG, TWIST1, SMAD7, SNAI1, TGFBR3, COL1A1, EPHA3, ISL1, SERPINB3
GO_KIDNEY_MORPHOGENESIS	0.0030012	0.0394346	0.431708	0.467968	1.56942	94	AGTR2, FGF8, WNT11, SIX2, LHX1, GPC3, SIX1, FAT4, SIX4, BMP4, HOXA11, FRAS1, GATA3, PTCH1, IRX3, KIF26B, NOG, SOX4, OSR1, PGF, HES5, TCF21, IRX2, ADAMTS16
GO_REGIONALIZATION	8.18525e-06	0.000441676	0.593325	0.420281	1.54997	352	OTX2, SFRP1, PAX1, NKX2-1, FGF8, GLI1, SFRP2, FOXA2, GATA5, SIX2, DLX2, HOXB5, LHX1, GPC3, TBX3, CYP26B1, SIX1, ROR2, TDRD5, FOXN4, LRP5L, MEOX1, NTF4, EVX1, BMP4, HOXB6, GSX2, HOXA9, DLX1, WNT3A, ALX1, HOXA11, SIX3, TP63, PTCH1, GLI2, MYF6, CDON, RIPPLY1, LMX1B, GREM2, HHIP, LHX3, IRX3, TBX20, NOG, OSR1, HOXB1, PITX2, TCF15, SNAI1, HOXA3, DLL1, RARG, HES5, NKX6-1, IRX2, HOXB3, ALX4, SMAD6, HOXC6…
GO_MUSCLE_TISSUE_DEVELOPMENT	3.51207e-06	0.000233006	0.627257	0.418185	1.54474	388	MIR199A2, AGTR2, BMP5, NKX2-6, FGF8, GLI1, GATA6, GATA5, MSC, COL11A1, ACTN3, TBX3, SGCG, POU4F1, CYP26B1, SIX1, TNNI3, SIX4, RBM24, MIR199A1, MIR499A, BMP4, WNT3A, CHRND, SGCZ, TNNC1, PAX5, KLF5, ACTC1, COL3A1, MYF6, CDON, SRPK3, PKP2, SCX, POPDC3, TNNI1, MYH6, MYL2, TBX20, NOG, ZBTB18, TWIST1, OSR1, SGCD, SMAD7, NRG1, DLL1, MIR23A, TPM1, TCF21, TP73, PIM1, IHH, PPP1R13L, SIK1, MIR25, HOXD9, FHL…
GO_REGULATION_OF_EMBRYONIC_DEVELOPMENT	0.00263125	0.0363435	0.431708	0.438626	1.53011	130	OTX2, NRK, SFRP1, SFRP2, FOXA2, LHX1, GCM1, SIX1, SIX4, BMP4, WNT3A, COL5A1, GATA3, PHLDB2, SCX, OSR1, FZD1, SNAI1, DLL1, HES5, PTK7
GO_REGULATION_OF_MUSCLE_ORGAN_DEVELOPMENT	0.0033508	0.04251	0.431708	0.434237	1.52729	142	MIR199A2, FGF8, GLI1, GATA6, ACTN3, CYP26B1, SIX1, SIX4, RBM24, MIR199A1, MIR499A, BMP4, WNT3A, MYF6, CDON, TBX20, NOG, TWIST1, NRG1, DLL1, TP73, PIM1, MIR25, TGFBR3, TBX2, MIR17HG, KCNK2, JARID2, ERBB3, TBX5, JPH2, DDX39B, FGF9, MYOCD
GO_BONE_MINERALIZATION	0.00345688	0.0431281	0.431708	0.445665	1.52612	111	WNT11, RFLNA, COMP, GPC3, ROR2, CCN1, BMP4, NELL1, ASPN, CYP27B1, OSR2, CCDC154, RFLNB, FBN2, BGLAP, COL1A2, ENPP1, TWIST1, OSR1, ISG15, BCOR, TUFT1, BMP6, TFAP2A, FGFR3, STATH, IFITM5, PTH1R, SMPD3, ACVR2B, KLF10, TGFB3, FZD9
GO_PATTERN_SPECIFICATION_PROCESS	2.57008e-06	0.00017933	0.627257	0.411719	1.52535	444	OTX2, BMP5, SFRP1, PAX1, NKX2-1, FGF8, GLI1, SFRP2, FOXA2, GATA5, SIX2, DLX2, RAX, HOXB5, LHX1, GPC3, TBX3, CYP26B1, SIX1, ROR2, TDRD5, FOXN4, LRP5L, MEOX1, NTF4, EVX1, BMP4, HOXB6, GSX2, HOXA9, DLX1, WNT3A, HAND2, ALX1, HOXA11, UNCX, SIX3, LEFTY1, TP63, BICC1, PTCH1, GLI2, MYF6, CDON, RIPPLY1, LMX1B, NKX3-2, GREM2, HHIP, LHX3, RIPPLY3, IRX3, ALX3, DAAM2, TBX20, NOG, IRX4, OSR1, HOXB1, PITX2, TCF…
GO_CARDIOCYTE_DIFFERENTIATION	0.00347573	0.0431281	0.431708	0.431694	1.52143	150	MIR199A2, AGTR2, NKX2-6, GATA6, TBX3, MIR199A1, MIR499A, BMP4, WNT3A, HAND2, ACTC1, MYH6, MYL2, TWIST1, PITX2, SGCD, NRG1, DLL1, MIR23A, SIK1, FHL2, TGFBR3, CSRP3, LRRC10, TBX2, ISL1, KDM6B, TBX5, RARB, DDX39B, TCAP, MYOCD, RGS2, SOX18, TGFB2, ALPK2, SEMA3C, GATA4, VCAM1
GO_REGULATION_OF_CELLULAR_RESPONSE_TO_GROWTH_FACTOR_STIMULUS	0.000477892	0.0100731	0.498493	0.410216	1.49808	274	NTF3, SHISA2, OTX2, AGTR2, SFRP1, NKX2-1, TFAP2B, SFRP2, CCBE1, RASL11B, GPC3, XDH, CCN1, TNMD, BMP4, DLX1, ASPN, FGF4, IL17F, GATA3, ONECUT2, MIR503, SLIT2, FBN2, GREM2, HHIP, VEGFC, BMPER, CHRDL1, NOG, SMAD7, FZD1, DLL1, HES5, DAND5, LTBP4, ADAMTS12, SKOR1, SMAD6, RUNX2, THBS1, HRG, TMPRSS6, SOSTDC1, WFIKKN1, CREB3L1, CDKN1C, TGFBR3, SMOC2, MIR17HG, LTBP1, ZNF423, RNF165, MIR10B, FGF18, JCAD, F…
GO_REGULATION_OF_TRANSMEMBRANE_RECEPTOR_PROTEIN_SERINE_THREONINE_KINASE_SIGNALING_PATHWAY	0.00134302	0.0219093	0.45506	0.409009	1.4861	235	BMP3, BMP5, SFRP1, INHBE, CILP, NKX2-1, TFAP2B, SFRP2, RASL11B, GDF7, GPC3, INHBC, CCN1, BMP4, DLX1, ASPN, IL17F, LEFTY1, ONECUT2, CCN3, FBN2, GREM2, BMPER, CHRDL1, IGSF1, TBX20, NOG, SMAD7, FZD1, HES5, DAND5, LTBP4, SKOR1, SMAD6, THBS1, TMPRSS6, SOSTDC1, WFIKKN1, BMP6, CDKN1C, GDF6, TGFBR3, MIR17HG, LTBP1, ZNF423, RNF165, FSTL3, ACVR2B, FGF10, FGF9, MYOCD, SFRP5, FERMT1, WFIKKN2, SOX11, TGFB3, T…
GO_PALLIUM_DEVELOPMENT	0.002334	0.0330269	0.431708	0.417093	1.4839	171	IGF2BP1, LMX1A, NKX2-1, FGF8, DLX2, ATOH1, FAT4, DLX1, WNT3A, LHX5, PAX5, COL3A1, HTR6, LHX6, SLIT2, CDON, SCT, HSD3B2, TH, LAMB1, HSD3B1, SLC32A1, FEZF2, FOXP2, GLI3, KDM6B, NR4A3, PLXNA3, NEUROD6, PTPRS, KIRREL3
GO_OSSIFICATION	6.18507e-05	0.00227554	0.538434	0.401615	1.48338	385	BMP3, BMP5, SFRP1, DLX5, GLI1, WNT11, SFRP2, RFLNA, SIX2, COL11A1, KAZALD1, COMP, MN1, OXT, GPC3, ROR2, CCN1, FAT4, LRP5L, BMP4, WNT3A, HAND2, NELL1, HEMGN, HGF, ASPN, COL2A1, KREMEN2, SNAI2, TP63, CYP27B1, OSR2, PTCH1, GLI2, CCDC154, RFLNB, FBN2, ATP6V1B1, BGLAP, COL1A2, SCX, CTHRC1, TWIST2, IGF2, ENPP1, CHRDL1, AMELX, NOG, TWIST1, MMP2, OSR1, FZD1, THBS3, SNAI1, GFRA4, ISG15, IHH, COL13A1, BCOR…
GO_REGULATION_OF_OSSIFICATION	0.00288561	0.0384147	0.431708	0.411449	1.47301	190	SFRP1, GLI1, SFRP2, RFLNA, SIX2, COMP, OXT, CCN1, BMP4, HAND2, NELL1, HEMGN, HGF, KREMEN2, SNAI2, TP63, CYP27B1, OSR2, PTCH1, RFLNB, FBN2, BGLAP, CTHRC1, TWIST2, ENPP1, NOG, TWIST1, OSR1, GFRA4, ISG15, BCOR, SMAD6, RUNX2, BMP6, UCMA, HOXA2
GO_POSITIVE_REGULATION_OF_EPITHELIAL_CELL_PROLIFERATION	0.00409708	0.0487673	0.407018	0.408244	1.46738	199	CCL11, BMP5, SFRP1, APELA, DLX5, DLX6, ODAM, VASH2, NR4A1, SCN5A, MIR499A, BMP4, WNT3A, TP63, OSR2, EPGN, MIR503, VEGFC, TGM1, LAMB1, NOG, TWIST1, OSR1, PGF, FOXE3, MIR23A, IHH, CDH3, MIR130A, MIR27B, BMP6, GHSR, EGR3, HYAL1, EYA1, ESRP2, ITGA4, FOXP2, MIR126, NR4A3, MIR10B, JCAD, KDM5B
GO_REGULATION_OF_DEVELOPMENTAL_GROWTH	0.000433226	0.00958069	0.498493	0.397894	1.46615	334	MIR199A2, PRL, NRK, SLC6A3, SFRP1, FGF8, GLI1, GATA6, SFRP2, EPHA7, CRABP2, ACTN3, BDNF, POU4F2, SIX1, SIX4, MIR199A1, BMP4, WNT3A, BARHL2, PTCH1, BCL11A, CACNA2D2, L1CAM, SEMA6C, IGF2, GH1, MYH6, ISLR2, NGF, TBX20, SEMA3D, NOG, EFNA5, NPY1R, TRPC5, DLL1, TP73, NKX6-1, PIM1, MIR25, COLQ, DRD2, STC2, GHSR, TGFBR3, SYT2, SEMA4C, TBX2, PLXNA4, MIR17HG, KCNK2, FGFR3, SEMA3F, PLS1, JARID2, PLXNA3, SYT…
GO_TRANSMEMBRANE_RECEPTOR_PROTEIN_SERINE_THREONINE_KINASE_SIGNALING_PATHWAY	0.000236099	0.00608595	0.518848	0.396693	1.46318	339	BMP3, BMP5, SFRP1, INHBE, CILP, DLX5, NKX2-1, TFAP2B, SFRP2, COMP, RASL11B, GDF7, GPC3, ROR2, INHBC, CCN1, BMP4, DLX1, AMH, ASPN, IL17F, LEFTY1, FSHB, AMHR2, ONECUT2, COL3A1, CCN3, FBN2, GREM2, COL1A2, SCX, BMPER, CHRDL1, IGSF1, TBX20, NOG, SMAD7, FZD1, SLC39A5, HES5, DAND5, AKAP4, LTBP4, SKOR1, SMAD6, RUNX2, THBS1, TMPRSS6, SOSTDC1, WFIKKN1, BMP6, CDKN1C, GDF6, TGFBR3, MIR17HG, LTBP1, ZNF423, RN…
GO_MESENCHYMAL_CELL_DIFFERENTIATION	0.00422417	0.0495513	0.407018	0.402647	1.45412	212	BMP5, SFRP1, NKX2-1, FGF8, WNT11, SFRP2, FOXA2, GATA5, SIX2, NRTN, BMP4, HAND2, ALX1, HGF, SNAI2, PHLDB2, RFLNB, SEMA6C, AMELX, FOXF2, LOXL2, SEMA3D, NOG, TWIST1, OSR1, PITX2, SMAD7, NRG1, SNAI1, TCF21, TGFBR3, PHOX2B, SEMA4C, COL1A1, EPHA3, ISL1, SERPINB3, AMER1, SEMA3F, TBX5, SEMA6B, FGF10, SEMA3B, SOX11, TGFB3, TGFB2, HDAC2, CUL7, SEMA3C, ALDH1A2, DACT3, AKNAD1
GO_STRIATED_MUSCLE_CELL_DIFFERENTIATION	0.00153866	0.0240423	0.45506	0.39484	1.44193	274	MIR199A2, AGTR2, NKX2-6, GATA6, TNNT3, COMP, TBX3, BDNF, CYP26B1, SIX1, SIX4, OBSCN, BARX2, RBM24, MIR199A1, MIR499A, BMP4, WNT3A, TNNT1, KLF5, ACTC1, CCN3, MYF6, CDON, FLNC, CACNA2D2, POPDC3, IGF2, MYH6, MYL2, SGCD, NRG1, DLL1, MIR23A, BHLHA15, TPM1, MAMSTR, SDC1, SIK1, FHL2, MYH3, WFIKKN1, P2RX2, DMPK, ACTA1, CSRP3, LRRC10
GO_EPITHELIAL_CELL_PROLIFERATION	0.000244531	0.0061851	0.498493	0.384942	1.42383	411	CCL11, PRL, BMP5, SFRP1, APELA, DLX5, GLI1, NKX2-8, DLX6, SFRP2, ODAM, VASH2, LGR5, MIR410, GPC3, NR4A1, XDH, SIX1, TNMD, SCN5A, SIX4, MIR499A, BMP4, KIT, WNT3A, HGF, SNAI2, GATA3, TP63, FSHB, OSR2, PTCH1, EPGN, CCN3, MIR503, FOXN1, SERPINF1, VEGFC, BMPER, TGM1, LAMB1, MIR181B2, LOXL2, NOG, TWIST1, OSR1, PGF, FAP, FOXE3, MIR23A, HES5, BCL11B, NKX6-1, IHH, CDH3, MIR130A, IGFBP4, THBS1, MIR27B, MIR…
GO_FOREBRAIN_DEVELOPMENT	0.000483259	0.0100812	0.498493	0.383082	1.41578	380	LHX8, OTX2, SLC6A3, IGF2BP1, LMX1A, DLX5, NKX2-6, NKX2-1, FGF8, GLI1, CCKAR, DLX2, RAX, ADCYAP1, GDF7, LHX1, TBX3, POU4F1, ALDH1A3, ATOH1, FAT4, SCN5A, NR4A2, BMP4, GSX2, DLX1, WNT3A, UNCX, SIX3, LHX5, GLI2, PAX5, COL3A1, HTR6, LHX6, SLIT2, DCT, CDON, SCT, LHX3, HSD3B2, TH, LAMB1, NOG, PITX2, HSD3B1, NRG1
GO_SENSORY_SYSTEM_DEVELOPMENT	0.000705588	0.0137954	0.477271	0.381136	1.4059	365	SLITRK6, MFAP2, TFAP2B, PRSS56, DLX2, RAX, LHX1, POU4F2, NEUROD4, POU4F1, ALDH1A3, FOXN4, LRP5L, PITX3, BMP4, DLX1, WNT5B, COL5A1, CPAMD8, RS1, CRYGC, GNAT1, SIX3, GATA3, GJA8, OSR2, FBN2, CDON, NR2E3, SERPINF1, TH, CRYBB3, TENM3, CHRDL1, FOXF2, PTF1A, TWIST1, PITX2, CRYGD, CYP1A1, FOXE3, DLL1, SLC39A5, RARG, HES5, CRYGB, BCL11B, FSCN2, IHH, PPP1R13L, SLC4A5, CACNA1C, BMP6, RD3, CDKN1C, PHOX2B, P…
GO_GLAND_DEVELOPMENT	0.000331371	0.00793526	0.498493	0.378782	1.40272	431	CCL11, PRL, SLC6A3, NKX2-3, SFRP1, PAX1, NKX2-1, FGF8, GLI1, NKX2-8, WNT11, GATA6, ADCYAP1, GDF7, TBX3, XDH, ALDH1A3, SIX1, FOXE1, LRP5L, SIX4, BMP4, HOXA9, WNT3A, HAND2, EDAR, TG, HGF, SIX3, SNAI2, GATA3, TP63, ONECUT2, PTCH1, GLI2, NR5A1, FOXN1, LHX3, SERPINF1, PSAPL1, IGF2, NOG, GCM2, PTF1A, PITX2, CYP1A1, NRG1, HOXA3, INSM1, PRLR, RARG, TCF21, BCL11B, IHH, HOXB3, CAD, HOXD9, DRD2, SOSTDC1, IG…
GO_REPRODUCTIVE_SYSTEM_DEVELOPMENT	0.000445635	0.00965852	0.498493	0.377091	1.39664	430	LHX8, NRK, BMP5, SFRP1, APELA, NKX2-1, FGF8, GLI1, GATA6, SFRP2, VASH2, PTGIS, DLX3, SLIT3, ADCYAP1, GDF7, LHX1, GCM1, TBX3, CTSV, ROR2, CCN1, SIX4, BMP4, KIT, HOXA9, AMH, HOXA11, MME, GATA3, TP63, FSHB, AMHR2, CYP27B1, PTCH1, LHX9, GLI2, PLAC1, NR5A1, SLIT2, REN, LHX3, TEX11, SERPINF1, SCX, PSAPL1, IGF2, FOXF2, RSPO3, NOG, OSR1, SNAI1, RARG, TCF21, SDC1, STC2, SYCP2, BMP6, GHSR, CDKN1C, HAND1, T…
GO_RENAL_SYSTEM_DEVELOPMENT	0.00225871	0.0320737	0.431708	0.380218	1.39167	292	AGTR2, SFRP1, SIM1, FGF8, TFAP2B, WNT11, SIX2, EPHA7, LHX1, LGR5, GPC3, NPHS2, CYP26B1, SIX1, FAT4, SIX4, BMP4, HOXA11, FRAS1, COL4A4, MME, GATA3, OSR2, PTCH1, GLI2, CRLF1, SLIT2, REN, SERPINF1, SERPINB7, CYP26A1, IRX3, BMPER, COL4A3, KIF26B, NOG, SOX4, OSR1, PGF, SMAD7, DLL1, HES5, TCF21, TP73, SDC1, IRX2, LIN28A, SMAD6, ADAMTS16, MMP17, BMP6, HOXC11, CDKN1C
GO_UROGENITAL_SYSTEM_DEVELOPMENT	0.00408129	0.0487226	0.407018	0.376147	1.38369	329	AGTR2, SFRP1, SIM1, FGF8, GLI1, TFAP2B, WNT11, SIX2, EPHA7, LHX1, LGR5, GPC3, NPHS2, CYP26B1, SIX1, FAT4, SIX4, BMP4, AMH, HOXA11, FRAS1, COL4A4, MME, GATA3, TP63, OSR2, PTCH1, GLI2, CRLF1, SLIT2, REN, SERPINF1, PSAPL1, SERPINB7, CYP26A1, IRX3, BMPER, COL4A3, KIF26B, NOG, SOX4, OSR1, PGF, SMAD7, DLL1, RARG, HES5, TCF21, TP73, SDC1, IRX2, LIN28A, SMAD6, ADAMTS16, MMP17, BMP6, HOXC11, CDKN1C
GO_MUSCLE_ORGAN_DEVELOPMENT	0.0014338	0.0228448	0.45506	0.372334	1.37615	389	MIR199A2, FGF8, GLI1, GATA6, MSC, COL11A1, ACTN3, SGCG, POU4F1, CYP26B1, SIX1, TNNI3, SIX4, RBM24, MIR199A1, MIR499A, BMP4, WNT3A, CHRND, PAX3, TNNC1, PAX5, KLF5, ACTC1, COL3A1, COL6A3, MYF6, CDON, SRPK3, PKP2, SCX, POPDC3, TNNI1, MYH6, MYL2, MEF2B, CAVIN4, TBX20, NOG, ZBTB18, TWIST1, SGCD, SMAD7, TCF15, NRG1, FZD1, DLL1, TPM1, TCF21, TP73, PIM1, MIR25, ALX4, HOXD9, MYH3, P2RX2, SMTNL1, TGFBR3, E…

## Sheet: Table S3_CC
pathway	pval	padj	log2err	ES	NES	size	leadingEdge
GO_MUSCLE_MYOSIN_COMPLEX	0.000319055	0.00501979	0.498493	0.750248	1.81857	15	MYH4, MYH1, MYH8, MYH2, MYH6, MYH3
GO_COMPLEX_OF_COLLAGEN_TRIMERS	0.000423018	0.00605044	0.498493	0.692951	1.81229	21	COL11A2, COL11A1, COL4A6, COL5A1, COL4A4, COL2A1, COL3A1, COL1A2, COL4A3, COL4A5, COL7A1, COL1A1
GO_MYOSIN_II_COMPLEX	0.000645386	0.00761555	0.477271	0.694187	1.7929	20	MYH4, MYH1, MYH8, MYH2, MYH6, MYH3
GO_KERATIN_FILAMENT	4.84002e-05	0.00092419	0.557332	0.55806	1.78598	68	KRT74, KRT18, KRT6A, KRTAP5-6, KRTAP5-1, KRT83, KRT81, KRT5, KRT71, KRT79, KRTAP2-3, KRTAP5-10, KRT72, KRT14, KRTAP29-1, KRTAP5-9, KRT82, CASP14, KRTAP5-8, FAM83H, KRTAP16-1, KRTAP1-1, KRT87P, KRTAP3-2, KRT84, KRT2, KRTAP4-1, KRTAP5-7, KRTAP5-2, AC021066.1, KRT4, KRTAP9-6, KRTAP5-11, KRTAP4-2
GO_MYOSIN_FILAMENT	0.00387186	0.0299593	0.431708	0.636049	1.67766	22	MYH4, MYH1, MYH8, ACTG2, MYH2, MYH6, MYH7B, MYH3
GO_PSEUDOPODIUM	0.00244253	0.0217524	0.431708	0.672663	1.66975	17	ACTN3, RAB25
GO_COLLAGEN_TRIMER	0.000853191	0.00954424	0.477271	0.502321	1.65331	86	COL11A2, COL11A1, CCBE1, COL14A1, COL12A1, COL21A1, COLEC11, COL4A6, COL5A1, COL4A4, COL2A1, COL26A1, COL3A1, COL6A3, COL1A2, CTHRC1, COL4A3, COL17A1, COL6A6, COL4A5, COL7A1, COL9A1, COL13A1, COLQ, COL8A2, COL1A1
GO_BASEMENT_MEMBRANE	0.00114917	0.0121541	0.45506	0.479511	1.59775	95	ENTPD2, FBLN1, LAD1, COL4A6, COL5A1, FRAS1, COL4A4, COL2A1, NTN5, SERPINF1, COL4A3, FREM1, COL17A1, LAMB1, LOXL2, TMEFF2, EFNA5, TMEFF1, COL4A5, COL7A1, NID2, COLQ, SMOC2, COL8A2
GO_INTERMEDIATE_FILAMENT_CYTOSKELETON	0.000684534	0.00788049	0.477271	0.425119	1.50682	190	KRT74, KRT18, KRTAP21-1, KRT6A, KRTAP5-6, KRTAP5-1, KRT83, KRT17, KRT81, KRT5, KRT38, PHLDB2, KRT71, KRT79, PKP2, KRTAP2-3, KRTAP5-10, SHANK2, ADORA2A, KRT72, KRT14, KRT37, KRTAP29-1, KRTAP5-9, KRT16, KRT82, KRT9, INA, CASP14, KRT15, KRTAP8-1, KRTAP5-8, FAM83H, KRTAP20-2, KRTAP19-1, KRTAP16-1, KRTAP1-1, PRPH, KRT87P, KRTAP3-2, KRT84, HOXA13, MICAL1, KRT2, NDOR1, MMP14, KRTAP4-1, KRT23, KRTAP5-7, …
GO_COLLAGEN_CONTAINING_EXTRACELLULAR_MATRIX	0.000609066	0.00756525	0.477271	0.378708	1.39062	405	SFRP1, INHBE, CILP, MFAP2, COL11A2, SFRP2, COL11A1, KAZALD1, COL14A1, COL12A1, COMP, COL21A1, GPC3, ANXA8, ENTPD2, CCN1, ORM2, FBLN1, SBSPON, LAD1, WNT5B, MFAP4, PRG2, COL4A6, COL5A1, SNORC, FRAS1, COL4A4, ASPN, MMP23B, COL2A1, COL26A1, NTN5, HRNR, COL3A1, COL6A3, PCOLCE, CCN3, FBN2, CDON, SSC5D, MFAP5, CTSG, LGALS4, L1CAM, SERPINF1, COL1A2, CTHRC1, GPC2, GH1, F7, COL4A3, FREM1, COL17A1, AMELX, L…
GO_TRANSCRIPTION_FACTOR_COMPLEX	0.00213594	0.0193878	0.431708	0.373761	1.36654	363	NKX2-1, GATA6, NHLH2, SIX2, LHX1, NR4A1, GCM1, POU4F2, POU4F1, SIX1, SIX4, BARX2, NR4A2, HOXA9, HAND2, ALX1, HOXA11, SIX3, NPAS4, KLF5, NR5A1, MYF6, NR2E3, LHX3, SCX, NFATC4, ASCL3, TEAD2, FOXF2, MEF2B, SOX4, PTF1A, RCOR2, PITX2, SMAD7, TCF15, FOXE3, RARG, SOX14, SKOR1, ALX4, SMAD6, RUNX2, ASCL5, TCF7L1, HAND1, TBX2, NR6A1, TEAD3, SRY, PROP1, NR4A3, BCL9, SIX5, AJUBA, E2F1, TAF7L, WTIP, BSX, FOS,…

## Sheet: Table S3_MF
pathway	pval	padj	log2err	ES	NES	size	leadingEdge
GO_EXTRACELLULAR_MATRIX_STRUCTURAL_CONSTITUENT_CONFERRING_TENSILE_STRENGTH	2.63726e-07	5.15584e-05	0.674963	0.709453	2.11531	41	COL11A2, COL11A1, COL14A1, COL12A1, COL21A1, COL4A6, COL5A1, COL4A4, COL2A1, COL3A1, COL6A3, COL1A2, COL4A3, COL17A1, COL6A6, COL4A5, COL7A1, COL9A1, COL13A1, COL8A2, COL1A1
GO_FIBROBLAST_GROWTH_FACTOR_RECEPTOR_BINDING	0.000145774	0.00633305	0.518848	0.705036	1.90805	24	FGF19, FGF5, FGF8, FGF17, FGF4, FGF21, FLRT2
GO_HMG_BOX_DOMAIN_BINDING	0.000357072	0.0107396	0.498493	0.743819	1.828	16	DLX5, MEOX1, PAX3, GATA3, HOXA3, ALX4
GO_DNA_BINDING_TRANSCRIPTION_ACTIVATOR_ACTIVITY	2.60051e-14	6.77867e-12	0.975995	0.493463	1.80902	425	EBF3, OTX2, PAX1, LMX1A, DLX5, NKX2-6, NKX2-8, TFAP2B, NHLH2, SIX2, DLX2, RAX, DLX3, HOXB5, NR4A1, GCM1, TBX3, POU4F2, POU4F1, SIX1, PLAGL1, ATOH1, MEOX1, SIX4, BARX2, TBX4, NR4A2, FOXI1, TLX1, RAX2, FOSB, HAND2, ALX1, MAFA, BARHL2, SIX3, NPAS4, GATA3, TP63, ONECUT2, EGR4, GLI2, PAX5, KLF5, MYF6, TBX22, ARID3B, GBX1, FOXN1, NR2E3, LHX3, SCX, ZNF750, POU2F3, FOXD2, FOXF2, MEF2B, TBX20, SOX4, NHLH1…
GO_TRANSFORMING_GROWTH_FACTOR_BETA_RECEPTOR_BINDING	0.000342531	0.0107144	0.498493	0.590867	1.79684	48	BMP3, BMP5, INHBE, RASL11B, GDF7, INHBC, BMP4, AMH, LEFTY1, SMAD7, SMAD6, BMP6, GDF6, TGFBR3
GO_EXTRACELLULAR_MATRIX_STRUCTURAL_CONSTITUENT	1.9925e-06	0.000311627	0.627257	0.499367	1.75795	165	CILP, MFAP2, COL11A2, COL11A1, COL14A1, COL12A1, COMP, COL21A1, CCN1, FBLN1, SBSPON, MFAP4, PRG2, COL4A6, COL5A1, FRAS1, COL4A4, ASPN, COL2A1, COL3A1, COL6A3, PCOLCE, FBN2, MFAP5, COL1A2, CTHRC1, COL4A3, COL17A1, AMELX, LAMB1, MUC17, COL6A6, THBS3, THSD4, COL4A5, FGB, COL7A1, LTBP4, MUC4, COL9A1, PXDN, NID2, COL13A1, COLQ, THBS1, PODN, TUFT1, FBN3, COL8A2, COL1A1, STATH, LTBP1
GO_HORMONE_ACTIVITY	0.000294691	0.0100195	0.498493	0.480612	1.63651	116	PRL, APELA, INHBE, ADCYAP1, OXT, NTS, INHBC, GPHB5, AMH, C1QTNF12, TG, EPO, FNDC5, FSHB, ADM2, INSL5, GRP, SCT, MLN, GIP, IGF2, GH1, CALCB, STC2, UCN, GNRH2, CGB2, CCL25, GNRH1, AVP, GCG, TTR, GALP, GHRH, QRFP, INSL4
GO_GROWTH_FACTOR_ACTIVITY	0.000476751	0.0138081	0.498493	0.440691	1.5408	158	FGF19, NTF3, FGF5, BMP3, BMP5, INHBE, FGF8, FGF17, GDF7, NRTN, BDNF, INHBC, ARTN, NTF4, BMP4, AMH, HGF, FGF4, LEFTY1, EPGN, CCN3, FGF21, VEGFC, IGF2, GH1, AMELX, NGF, PGF, IL9, NRG1
GO_VOLTAGE_GATED_ION_CHANNEL_ACTIVITY	0.00165992	0.0405644	0.45506	-0.281143	-1.35231	197	KCNG4, KCNF1, KCNU1, SCN7A, KCNIP1, CACNG5, KCNJ16, SCN4B, KCNK9, KCNA1, CACNG8, CNR1, KCNIP4, KCND3, ITGAV, CACNG1, KCNE3, GRIN2A, KCNMA1, KCNJ5, PTK2B, CLCN3, KCNJ9, ANO1, KCNE4, TMEM37, KCNK13, KCNA3, KCND2, SCN2A, KCNA2, CYBB, CACNA1D, NALCN, CLIC6, HCN1, SCN2B, CACNG4, SLC17A3, KCNQ2, HVCN1, KCNJ2, KCNJ8, KCNJ10, KCNC2, CLCA3P, KCNAB1, CLIC4, SCN4A, SCN1A, OPRM1, CACNA2D4, KCNQ1, KCNH6, CALH…
GO_CARBOHYDRATE_BINDING	0.00020963	0.00780621	0.518848	-0.278598	-1.37358	268	REG1B, ITLN1, REG1A, NPTX2, CLEC17A, LGALS3, P4HA3, CHI3L2, PLA2R1, SIGLEC12, SIGLEC6, CD302, CLEC12A, CLEC3B, KLRG1, HKDC1, PRG4, SLC2A5, FCN3, LY75, CLEC2B, HLA-DRB1, CLEC1A, SIGLEC9, SIGLEC10, CD33, CLEC14A, SIGLEC7, HLA-DRA, CLEC4C, CANX, LGALS2, GALNT15, GALNT4, ACAN, SIGLEC8, GALNT17, KLRC3, SIGLEC5, ITLN2, PTX3, CLEC10A, LGALS7B, PYGL, GCK, CLEC5A, ASGR2, FBXO6, CLEC9A, CD34, CD93, CHI3L1,…
GO_PEPTIDE_BINDING	4.94979e-05	0.00297749	0.557332	-0.292929	-1.46762	295	OXTR, MARCO, CD36, GALR1, CD1A, CD1B, MCHR1, GRIA1, ERAP2, ENPEP, AVPR1A, TRAV8-4, NPR1, TRAV29DV5, HLA-DQB1, TRBV7-9, CEMIP, IAPP, CD1E, HLA-DQA1, CALCR, MC3R, RAMP1, GRIA3, NMUR2, BCHE, GRIN2A, HLA-DRB5, PPIAL4C, GSAP, CD1D, CST3, CD1C, FOLH1, GHRHR, HLA-DRB1, NLGN1, GRIA2, SSTR4, CALCRL, TREM2, SORL1, GLP2R, HLA-DPA1, TAP1, HLA-DRA, TPP1, FPR2, ITGB2, PPIL6, HLA-DPB1, ANXA5, TLR2, TRGV3, GPR37…
GO_PEPTIDASE_REGULATOR_ACTIVITY	0.000167459	0.00689225	0.518848	-0.308288	-1.47462	215	PI3, SERPINB10, LCN1, WFDC5, ITIH2, CST1, LTF, RARRES1, TIMP4, DPEP1, SERPINE1, SERPINB2, CARD17, PCOLCE2, MT3, SERPINA12, ITIH6, SPINK5, SERPIND1, WFDC12, SPINK8, SLPI, AMBP, PROS1, CARD16, LXN, RPS27L, C3, CST2, CASP1, CST3, HMSD, SERPINB1, SPOCK3, R3HDML, BIRC3, NLRP12, SPP2, LEF1, SERPINA1, A2M, APLP2, CRIM1, FETUB, SPINK1, SERPINI1, SERPINB8, PI16, TIMP1, FN1, VSIR, RPS6KA1, PRDX3, TFPI, UMO…
GO_ENDOPEPTIDASE_REGULATOR_ACTIVITY	8.44861e-05	0.00458147	0.538434	-0.326228	-1.5492	178	PI3, SERPINB10, LCN1, WFDC5, ITIH2, CST1, LTF, RARRES1, TIMP4, DPEP1, SERPINE1, SERPINB2, CARD17, MT3, SERPINA12, ITIH6, SPINK5, SERPIND1, WFDC12, SPINK8, SLPI, AMBP, PROS1, CARD16, LXN, C3, CST2, CST3, HMSD, SERPINB1, SPOCK3, BIRC3, SPP2, LEF1, SERPINA1, A2M, APLP2, CRIM1, FETUB, SPINK1, SERPINI1, SERPINB8, TIMP1, VSIR, RPS6KA1, PRDX3, TFPI, APP, BIRC2, SNCA, GAPDH, CST4, PEBP1, PAPLN, NLRP7, SE…
GO_IMMUNE_RECEPTOR_ACTIVITY	0.000203349	0.00780621	0.518848	-0.357964	-1.59963	126	CR1, IL1RAP, IL20RA, XCR1, IL1RAPL2, FLT3, HLA-DQB1, CCR6, CCR2, CXCR3, CCR5, HLA-DQA1, IL21R, IL1R2, IL18R1, HLA-DOA, CCR9, CCR3, IL5RA, IL6ST, LILRB1, IL31RA, FCGR1B, CXCR6, HLA-DPA1, HLA-DRA, C3AR1, IL10RA, CCR1, CCRL2, CCR4, CD4, CX3CR1, ACKR4, CSF3R, EBI3, FCER1G, CSF2RA, IL27RA, CCR7, GPR75, IFNGR1, CD74, CCR8, IL1R1, CD44, KLRC4-KLRK1, CMKLR1
GO_ELECTRON_TRANSFER_ACTIVITY	0.000136624	0.00628471	0.518848	-0.381222	-1.6858	110	AKR1C4, C15orf48, STEAP4, COX7A1, IDO1, ME1, GLDC, COX7B2, MAOB, CYP19A1, NDUFA4, CYBB, QDPR, CYBA, NQO1, SDHD, FDX1, GRXCR1, UQCRQ, AKR7A2, UQCR10, CYCS, GLRX, COX7B, HSD17B6, SRD5A1, NOX4, NCF1, SDHB, TXNRD3, COX6B1, ETFA, COX4I2, SDHC, COX7C, AKR1B1, DHRS3, CIAPIN1, NDUFA12, UQCRC1, NDUFV2, NCF2, ADH5, COX4I1, ME2, COX5B, NDUFS3, ETFDH, COX11, DLD, UQCR11, NDUFAF2, SH3BGRL3, COX6A1, COX5A, COX…
GO_AMYLOID_BETA_BINDING	0.000785339	0.0211771	0.477271	-0.400797	-1.68883	77	MARCO, CD36, GRIA1, IAPP, CALCR, GRIA3, BCHE, GRIN2A, GSAP, CST3, NLGN1, GRIA2, TREM2, SORL1, FPR2, ITGB2, TLR2, MSR1, CLU, ITM2B, TLR6, C1QA, CD74, CLSTN1, TLR4, CRYAB, LRPAP1, IDE, LDLRAD3, APOA1, FBXO2, LILRB2, ITGAM, FCGR2B, COL25A1, PRNP, GRIA4
GO_OXIDOREDUCTASE_ACTIVITY_ACTING_ON_NAD_P_H	8.78798e-05	0.00458147	0.538434	-0.3994	-1.70315	99	NOS2, AKR1C4, ADH4, NOX5, SELENOT, NOS1, TXNDC17, NDUFA4, CRYZ, CYBB, CBR4, CYBA, NQO1, NCF1B, NDUFA2, NDUFB3, NDUFC1, PRDX3, NDUFC2, NDUFA1, NCF1C, NOX4, NDUFA5, NDUFA6, NCF1, MTRR, KMO, NDUFB5, PGK1, TXNRD3, CYB5R1, NNT, CYB5R4, NDUFS4, NDUFA12, AKR1C3, NDUFV2, NCF2, GMPR, NDUFB10, NDUFA9, NOS3, NDUFB6, NDUFB4, NDUFS3, CBR1, NDUFAB1, DLD, NDUFAF2
GO_NADP_BINDING	0.00103806	0.0270586	0.45506	-0.438423	-1.71999	52	NOS2, NOX5, ME1, IDH1, NOS1, DHFRP1, FMO3, CRYZ, HIBADH, QDPR, CBR4, CRYM, KCNAB1, GAPDH, FMO5, SRD5A1, DPYD, MTRR, DHFR2, DECR1, NNT, HMGCR, G6PD, NOS3, SPR, CBR3
GO_CHEMOKINE_RECEPTOR_BINDING	0.000312328	0.0101767	0.498493	-0.43798	-1.74525	59	CCL18, CCL20, CXCL6, CXCL11, PF4V1, CXCL14, CCR2, CCL19, CXCL1, CXCL9, PPBP, DEFB4A, CXCL10, CXCL8, CCL2, CX3CL1, CXCL2, CCRL2, CCL5, CXCL16, CCL1, TFF2, CXCL5, CCL7
GO_PHOSPHOTRANSFERASE_ACTIVITY_PHOSPHATE_GROUP_AS_ACCEPTOR	0.000248759	0.00884224	0.498493	-0.481232	-1.9114	56	AK7, NME5, AK8, IP6K3, NME9, AK4, RAD50, AK3, ATP5PB, AK5, ATP5F1EP2, ATP5MC3, ATP5MGL, ATP5F1C, ATP5PD, NME1, ATP5MG, ATP5F1B, MPP1, ATP5F1A, AK6, SUCLG1, DLG1, NME2P1, ATP5F1E, CARD11, ATP6AP1, ATP5MC1, AK1, DTYMK, IP6K1, NME6
GO_INTERLEUKIN_1_RECEPTOR_BINDING	0.00055383	0.0154677	0.477271	-0.686128	-1.95474	16	IL36RN, IL36B, IL1RAP, IL1A, TLR5, IL1B, ERAP1
GO_MHC_PROTEIN_COMPLEX_BINDING	0.00133994	0.0338011	0.45506	-0.604094	-1.97969	25	HLA-DOA, HLA-DRB1, LILRB1, HLA-DMB, HLA-DRA, TAPBPL, MS4A1, HLA-DMA, PKM, CD74, KLRC2, YWHAE, FAM49B, KLRD1
GO_NADH_DEHYDROGENASE_ACTIVITY	3.17598e-05	0.0028609	0.557332	-0.583812	-2.08015	38	NDUFA4, NDUFA2, NDUFB3, NDUFC1, NDUFC2, NDUFA1, NDUFA5, NDUFA6, NDUFB5, NDUFS4, NDUFA12, NDUFV2, NDUFB10, NDUFA9, NDUFB6, NDUFB4, NDUFS3, NDUFAB1, NDUFAF2, NDUFA3, NDUFS1, NDUFB2, NDUFA8, NDUFB9, NDUFS5, NDUFA13, NDUFB1, NDUFA7, WDR93
GO_IMMUNOGLOBULIN_BINDING	9.53211e-05	0.00465882	0.538434	-0.652072	-2.09205	24	JCHAIN, LGALS3, FCER1A, AMBP, FCGR3A, FCGR1A, MS4A2, FCGR1B, LILRA2, MS4A1, CD4, FCER1G, VWF
GO_CHEMOKINE_BINDING	3.33755e-05	0.0028609	0.557332	-0.623202	-2.13619	32	XCR1, CCR6, CCR2, CXCR3, CCR5, ITGAV, PDPN, CCR9, CCR3, CXCR6, A2M, CCR1, CCRL2, CCR4, CX3CR1, ACKR4, CCR7, CCR8, ITGB3
GO_MHC_CLASS_II_PROTEIN_COMPLEX_BINDING	4.81789e-05	0.00297749	0.557332	-0.750973	-2.13948	16	HLA-DOA, HLA-DRB1, HLA-DMB, HLA-DRA, MS4A1, HLA-DMA, PKM, CD74, YWHAE
GO_PEPTIDE_ANTIGEN_BINDING	4.02428e-05	0.0028609	0.557332	-0.652459	-2.14469	27	TRAV8-4, TRAV29DV5, HLA-DQB1, TRBV7-9, HLA-DQA1, HLA-DRB5, HLA-DRB1, HLA-DPA1, TAP1, HLA-DRA, HLA-DPB1, TRGV3, HLA-G, HLA-E
GO_OXIDOREDUCTASE_ACTIVITY_ACTING_ON_NAD_P_H_QUINONE_OR_SIMILAR_COMPOUND_AS_ACCEPTOR	3.31712e-06	0.000432332	0.627257	-0.550556	-2.15991	52	AKR1C4, ADH4, NDUFA4, CRYZ, CBR4, NQO1, NDUFA2, NDUFB3, NDUFC1, NDUFC2, NDUFA1, NDUFA5, NDUFA6, NDUFB5, NDUFS4, NDUFA12, AKR1C3, NDUFV2, NDUFB10, NDUFA9, NDUFB6, NDUFB4, NDUFS3, CBR1, NDUFAB1, NDUFAF2, NDUFA3, NDUFS1, NDUFB2, NDUFA8, NDUFB9
GO_C_C_CHEMOKINE_BINDING	3.6952e-05	0.0028609	0.557332	-0.673567	-2.16101	24	XCR1, CCR6, CCR2, CXCR3, CCR5, CCR9, CCR3, CXCR6, CCR1, CCRL2, CCR4, CX3CR1, ACKR4, CCR7, CCR8
GO_G_PROTEIN_COUPLED_CHEMOATTRACTANT_RECEPTOR_ACTIVITY	3.50696e-05	0.0028609	0.557332	-0.661158	-2.17132	26	XCR1, CCR6, CCR2, CXCR3, CCR5, CCR9, CCR3, CXCR6, CCR1, CCRL2, CCR4, CX3CR1, ACKR4, CCR7, GPR75, CCR8, CMKLR1
GO_IMMUNOGLOBULIN_RECEPTOR_BINDING	7.47749e-29	2.9237e-26	1.39519	-0.85087	-3.43984	66	IGHV3-66, IGHV3-64, JCHAIN, IGHV3-7, IGHV1-69, IGHV1-58, TRDC, IGHV3-73, IGHV1-3, IGHV4-28, IGHV3-11, IGHV2-70D, IGHV3-30, IGHV5-51, IGHV3-53, IGHV3-49, IGHV3-15, IGHV1-24, IGHA1, IGHV3-33, IGHV2-26, IGLL5, IGHG1, IGHV4-59, IGHA2, IGHM, IGHV3-20, IGHV3-48, IGHG2, IGHV4-39, IGHV3-72, IGHG4, IGHV3-21, IGHV4-34, IGHV3-23, IGLC3, IGHV4-31, IGHV3-74, IGKC, IGHV1-18, TRBC1
GO_ANTIGEN_BINDING	1.52665e-50	1.19384e-47	1.85405	-0.805725	-3.71363	146	IGHV3-66, IGHV3-64, JCHAIN, IGKV2-30, IGHV3-7, IGHV1-69, IGHV1-58, TRDC, IGHV3-73, IGHV1-3, IGHV4-28, IGHV3-11, IGHV2-70D, IGHV3-30, IGKV2D-28, IGHV5-51, IGHV3-53, IGHV3-49, IGLV1-44, IGHV3-15, IGHV1-24, IGKV1-5, IGKV3-20, IGLV2-11, IGKV1D-33, IGLV7-43, IGHA1, IGLV1-51, IGHV3-33, IGLV2-23, IGHV2-26, IGLL5, IGHG1, IGHV4-59, IGLV6-57, IGKV4-1, IGLV3-21, IGHA2, IGLV3-19, IGHM, IGLV1-40, IGHV3-20, IG…

## Sheet: Table S3_REACTOME
pathway	pval	padj	log2err	ES	NES	size	leadingEdge
REACTOME_NCAM1_INTERACTIONS	2.0296e-06	0.00017049	0.627257	0.695427	2.03477	39	NRTN, GFRA1, ST8SIA2, ARTN, COL5A1, COL4A4, COL2A1, COL3A1, COL6A3, CACNA1I, COL1A2, COL4A3, CACNA1G, GFRA2, GFRA4, COL4A5, COL9A1, COL1A1
REACTOME_COLLAGEN_FORMATION	5.9231e-06	0.00037023	0.610527	0.626458	1.95006	54	COL11A2, COL11A1, COL14A1, COL12A1, COL21A1, COL4A6, COL5A1, COL4A4, COL2A1, COL3A1, COL6A3, PCOLCE, TLL1, COL1A2, COL4A3, COL17A1, COL4A5, COL7A1, COL9A1, COL13A1, COL8A2, COL1A1
REACTOME_NCAM_SIGNALING_FOR_NEURITE_OUT_GROWTH	6.9038e-06	0.00037023	0.610527	0.603671	1.91791	63	NRTN, GFRA1, ST8SIA2, ARTN, COL5A1, COL4A4, COL2A1, COL3A1, COL6A3, CACNA1I, COL1A2, COL4A3, CACNA1G, GFRA2, GFRA4, COL4A5, SPTB, COL9A1
REACTOME_FRS2_MEDIATED_CASCADE	3.3803e-05	0.00131051	0.557332	0.661604	1.91753	36	FGF19, FGF5, FGF8, FGFR4, FGF17, FGF4
REACTOME_SHC_MEDIATED_CASCADE	0.00022637	0.00423891	0.518848	0.679063	1.89888	28	FGF19, FGF5, FGF8, FGFR4, FGF17, FGF4, FGFR3, FGF18, FGF10, FGF9, SHC1, FGF22, FGFR1, KLB
REACTOME_NEGATIVE_REGULATION_OF_FGFR_SIGNALING	0.00012867	0.00341311	0.518848	0.648144	1.88835	37	FGF19, FGF5, FGF8, FGFR4, FGF17, FGF4
REACTOME_FGFR_LIGAND_BINDING_AND_ACTIVATION	0.0001919	0.00420509	0.518848	0.709118	1.884	22	FGF19, FGF5, FGF8, FGFR4, FGF17, FGF4, FGFR3, FGF18, FGF10, FGF9, FGF22, FGFR1, KLB
REACTOME_EXTRACELLULAR_MATRIX_ORGANIZATION	4.7968e-05	0.00161173	0.557332	0.542322	1.78672	83	COL11A2, COL11A1, COL14A1, COL12A1, COL21A1, COL4A6, COL5A1, COL4A4, COL2A1, COL3A1, COL6A3, PCOLCE, TLL1, CTSG, COL1A2, COL4A3, COL17A1, MMP11, MMP2, COL4A5, COL7A1, COL9A1, CTRB1, COL13A1, ELANE, MMP17, CTRB2, COL8A2, COL1A1
REACTOME_PI_3K_CASCADE	0.00021838	0.00423891	0.518848	0.569564	1.77296	54	FGF19, FGF5, FGF8, FGFR4, FGF17, NR4A1, FGF4
REACTOME_PHOSPHOLIPASE_C_MEDIATED_CASCADE	0.00062609	0.010179	0.477271	0.566859	1.74694	52	FGF19, FGF5, FGF8, FGFR4, FGF17, FGF4
REACTOME_GLUTATHIONE_CONJUGATION	0.00226958	0.0267716	0.431708	0.656976	1.74547	22	GSTA1, GSTA2, GSTM5
REACTOME_GLUCAGON_TYPE_LIGAND_RECEPTORS	0.00150446	0.0201304	0.45506	0.603146	1.72228	33	GCGR, ADCYAP1, GNG8, GLP1R, GIPR, VIPR2, SCT, GIP, GNB3
REACTOME_SIGNALING_BY_FGFR1_MUTANTS	0.0030306	0.0324983	0.431708	0.607383	1.70538	29	FGF5, FGF8, FGF17, FGF4
REACTOME_ACTIVATED_POINT_MUTANTS_OF_FGFR2	0.00706738	0.059366	0.407018	0.668053	1.68276	16	FGF5, FGF8, FGF17, FGF4, FGF18, FGF10, FGF9, FGF22
REACTOME_STRIATED_MUSCLE_CONTRACTION	0.00544776	0.0481697	0.407018	0.59629	1.64767	27	MYH8, TNNI3, TNNT1, TNNC1, TNNI1, MYH6, MYL2, TPM1, TPM2, MYH3
REACTOME_SIGNALING_BY_FGFR_MUTANTS	0.00365359	0.0354117	0.431708	0.55185	1.64616	43	FGF5, FGF8, FGFR4, FGF17, FGF4, FGFR3, FGF18, FGF10, FGF9, FGF22, FGFR1
REACTOME_PI3K_CASCADE	0.00351813	0.0347674	0.431708	0.499216	1.60656	68	FGF19, FGF5, FGF8, FGFR4, FGF17, FGF4, TLR9, IRS1, FGFR3, FGF18, FGF10, FGF9, FGF22, FGFR1, KLB, TSC2
REACTOME_DOWNSTREAM_SIGNALING_OF_ACTIVATED_FGFR	0.00531689	0.047852	0.407018	0.456849	1.52268	96	FGF19, FGF5, FGF8, FGFR4, FGF17, NR4A1, FGF4
REACTOME_APOPTOSIS	0.00452472	0.0414629	0.407018	-0.294593	-1.37325	137	DSG3, GAS2, PSMB8, DSG1, FASLG, PSMB9, PSMA2, PSMB10, TNFRSF1A, CASP7, CASP8, BCL2L1, CASP3, CYCS, BIRC2, APC, VIM, FAS, PSMA8, CDH1, PSMA1, PSMD10, KPNA1, PSMD14, PAK2, PSME1, PSMD8, CASP10, PSMB3, PSMD12, DNM1L, PSMC2, DYNLL1, BMX, BCAP31, YWHAB, PSMD13, BAX, APPL1, OCLN, PSMD9, DBNL, PSMB6, PSMD1, PSMD6, TJP1, XIAP, BAD, CTNNB1, BID, DSG2, PSMC4, PSMD7, NMT1, PSMD2, PRKCD, ADD1, GSN, DIABLO, T…
REACTOME_SIGNALING_BY_THE_B_CELL_RECEPTOR_BCR	0.00675852	0.0577338	0.407018	-0.310179	-1.40969	122	MDM2, PRKCB, CDKN1A, ITPR2, SYK, PIK3AP1, BTK, SKP1, LYN, RASGRP3, VAV1, PSMB8, BLNK, CALM2, PSMB9, NCK1, PSMA2, PLCG2, PSMB10, CALM1, PHLPP1, SH3KBP1, PSMA8, CD19, PSMA1, PSMD10, CD79B, PSMD14, PIK3R1, PSME1, PSMD8, PSMB3, PSMD12, PSMC2, PIK3CD, GRB2, NFKBIE, CARD11, PSMD13, FBXW11, PSMD9, PSMB6, PSMD1, PSMD6, MAPKAP1, PTEN, BAD, ORAI1, CDKN1B, PSMC4, CD79A, PSMD7, PSMD2, CUL1, AKT2, PSMD3, IKBK…
REACTOME_PEPTIDE_LIGAND_BINDING_RECEPTORS	0.00127614	0.0178659	0.45506	-0.300348	-1.43206	173	CCL20, NPS, PPY, KISS1, OXTR, UTS2, GALR1, CXCL6, MCHR1, XCR1, PROK1, CXCL11, AVPR1A, CCR6, CCR2, CXCR3, CCL19, CXCL1, CXCL9, CCR5, MC3R, PPBP, MC5R, KISS1R, FPR1, NMUR2, MCHR2, C3, CCR9, CCR3, CXCL10, SSTR4, PDYN, RLN3, CXCR6, ANXA1, FPR2, CCL2, PMCH, POMC, TRH, C3AR1, F2RL3, CX3CL1, CXCL2, CCR1, CCR4, SAA1, CX3CR1, CCL5, NMS, CXCL16, NPBWR2
REACTOME_CLASS_I_MHC_MEDIATED_ANTIGEN_PROCESSING_PRESENTATION	0.0007306	0.0111582	0.477271	-0.294017	-1.47242	235	CD36, TRIM63, ASB11, ITGAV, CTSS, UBE2HP1, FCGR1A, PJA2, FCGR1B, TAP1, SKP1, HLA-A, CANX, TRIM9, CYBB, PSMB8, B2M, ERAP1, CYBA, PSMB9, UBE2L6, FBXO6, PSMA2, ASB5, UBE2D4, PSMB10, UBE2N, HLA-C, SPSB4, SAR1B, FBXO3, UBA5, NCF4, ASB2, HLA-G, FBXO44, RCHY1, UBE2E1, NPEPPS, ATG7, PSMA8, KLHL13, UBE2A, UBE2F, PSMA1, PSMD10, HLA-K, ANAPC10, UBE2Q2, PSMD14, FBXO4, PSME1, PSMD8, ASB13, PSMB3, TRIM37, TRIM…
REACTOME_TOLL_RECEPTOR_CASCADES	0.00228409	0.0267716	0.431708	-0.336774	-1.51981	114	S100B, TLR8, CTSS, LY96, LY86, TLR7, TLR10, TLR5, CD180, IRAK2, BTK, TLR2, SAA1, DUSP4, TLR1, EEA1, LBP, PLCG2, UBE2N, TLR6, RPS6KA1, CD14, CTSB, APP, NOD2, MAP3K1, TLR4, TBK1, TLR3, MEF2C, PPP2CA, DUSP6
REACTOME_INNATE_IMMUNE_SYSTEM	3.7904e-05	0.00136455	0.557332	-0.307551	-1.54341	244	C4BPA, CR1, DEFB119, LGALS3, S100B, CCR6, CCR2, C7, TLR8, PROS1, CTSS, LY96, C3, CASP1, CAPZA2, DEFB4A, CASP4, CFHR3, LY86, TLR7, TLR10, IFNA6, TLR5, CD180, IRAK2, BIRC3, BTK, IFNA4, C1S, TLR2, TAX1BP1, SAA1, CD4, IRF1, C1QB, DUSP4, TLR1, UBE2L6, EEA1, C1QC, LBP, PLCG2, UBE2N, TLR6, C1QA, RPS6KA1, CASP8, CD14, IRF2, MASP1, CTSB, APP, BCL2L1, BIRC2, NLRC4, DEFB135, NOD2, MAP3K1, P2RX7, TLR4, TBK1,…
REACTOME_HOST_INTERACTIONS_OF_HIV_FACTORS	0.00151776	0.0201304	0.45506	-0.339271	-1.54363	120	AP1S2, SKP1, HLA-A, HCK, LCK, PSMB8, CD4, B2M, SLC25A4, DOCK2, APOBEC3G, PSMB9, PSMA2, PPIAP8, CD28, PSMB10, PPIAP22, AP1S1, PPIA, PSMA8, NUP37, PSMA1, PSMD10, RAC1, HLA-K, KPNA1, PSMD14, PAK2, PSME1, PSMD8, PSMB3, HMGA1, PSMD12, PSMC2, CUL5, AP1B1, AP2M1, AP2B1, RBX1, CD8B, PSMD13, AP1G1, ATP6V1H, PSMD9, PSMB6, PSMD1, PSMD6
REACTOME_G_ALPHA_I_SIGNALLING_EVENTS	8.3851e-05	0.00248593	0.538434	-0.326785	-1.58696	184	CCL20, PPY, GALR1, CXCL6, RGS6, OPN5, MCHR1, RGS18, CXCL11, CCR6, CNR1, CCR2, CXCR3, CCL19, HTR1F, CXCL1, CXCL9, CCR5, HCAR2, PPBP, FPR1, NMUR2, MCHR2, C3, GNG7, P2RY13, CCR9, CCR3, CXCL10, P2RY12, GABBR2, SSTR4, PDYN, ADORA1, RLN3, CXCR6, ANXA1, HTR1E, FPR2, PMCH, POMC, C3AR1, HTR5A, CXCL2, CCR1, CCR4, GNG10, SAA1, GNGT1, P2RY14, CCL5, NMS, CXCL16, RGS20, NPBWR2, GNGT2, GNG3, CCR7, CXCL5, GNG12,…
REACTOME_IMMUNOREGULATORY_INTERACTIONS_BETWEEN_A_LYMPHOID_AND_A_NON_LYMPHOID_CELL	0.00577843	0.0502126	0.407018	-0.403987	-1.61369	59	CD3G, CD40LG, C3, FCGR3A, CRTAM, LILRB1, LILRB4, HLA-A, CD3D, ITGB2, CD226, TYROBP, B2M, ICAM2, LILRA1, LILRB5, CD34, HLA-C, HCST, CD96, ICAM3, HLA-G, KLRD1, CDH1, CD19, HLA-K, KLRK1, CD40, HLA-B, ITGAL, CD200R1, LILRB2, FCGR2B
REACTOME_SCFSKP2_MEDIATED_DEGRADATION_OF_P27_P21	0.00405169	0.0385292	0.407018	-0.415132	-1.64828	54	CDKN1A, SKP1, PSMB8, PSMB9, PSMA2, PSMB10, PSMA1, PSMD10, PSMD14, PSME1, PSMD8, PSMB3, PSMD12, PSMC2, PSMD13, CCNA1, PSMD9, PSMB6, PSMD1, PSMD6, CDKN1B, PSMC4, PSMD7, PSMD2, CUL1, PSMD3, PSMA3, PSMA6, PSMA5, PSMC6, PSMD11, PSMC3, PSMC5, PSMB4, PSMF1, PSMA4, RPS27AP11
REACTOME_CDK_MEDIATED_PHOSPHORYLATION_AND_REMOVAL_OF_CDC6	0.00442127	0.0412652	0.407018	-0.428274	-1.65136	47	PSMB8, PSMB9, PSMA2, PSMB10, PSMA8, PSMA1, PSMD10, PSMD14, PSME1, PSMD8, PSMB3, PSMD12, PSMC2, PSMD13, PSMD9, PSMB6, PSMD1, PSMD6, PSMC4, PSMD7, PSMD2, PSMD3, PSMA3, PSMA6, PSMA5, PSMC6, PSMD11, PSMC3, PSMC5, PSMB4, PSMF1, PSMA4, RPS27AP11, PSME2
REACTOME_SIGNALING_BY_ILS	0.00019135	0.00420509	0.518848	-0.376505	-1.65584	105	IL1RAP, IL18, IL1R2, CASP1, IL5RA, SYK, IL6ST, IL1A, PTK2B, IRAK2, SKP1, HCK, LYN, LCK, IL1B, VAV1, BLNK, CSF2RA, IL7, IL3, MAP3K8, UBE2N, IL1R1, PRKACB, NOD2, IL2, SQSTM1, CSF2RB, PIK3R1, PIK3CB, TRAF6, IL2RG, CRK, SOCS3, IL6R, PIK3CD, PTPN6, TOLLIP, STAT3, YWHAB, GRB2, RBX1
REACTOME_DESTABILIZATION_OF_MRNA_BY_AUF1_HNRNP_D0	0.00319751	0.0328887	0.431708	-0.434683	-1.69255	51	PSMB8, PSMB9, PSMA2, PSMB10, PSMA8, PSMA1, PSMD10, PSMD14, PSME1, PSMD8, PSMB3, PSMD12, PSMC2, HSPA8, PSMD13, PSMD9, PSMB6, PSMD1, PSMD6, PSMC4, PSMD7, PSMD2, PSMD3, PSMA3, PSMA6, PSMA5, PSMC6, PSMD11, HSPB1, PSMC3, PSMC5, PSMB4, PSMF1, PSMA4, RPS27AP11, PSME2
REACTOME_P53_DEPENDENT_G1_DNA_DAMAGE_RESPONSE	0.00314419	0.0328887	0.431708	-0.427876	-1.69424	53	MDM2, CDKN1A, PSMB8, PSMB9, PSMA2, PSMB10, PSMA8, PSMA1, PSMD10, PSMD14, PSME1, PSMD8, PSMB3, PSMD12, PSMC2, PSMD13, PSMD9, PSMB6, PSMD1, PSMD6, CDKN1B, PSMC4, PSMD7, PSMD2, PSMD3, PSMA3, PSMA6, PSMA5
REACTOME_LATENT_INFECTION_OF_HOMO_SAPIENS_WITH_MYCOBACTERIUM_TUBERCULOSIS	0.00344833	0.0347592	0.431708	-0.4916	-1.71262	31	NOS2, LTF, NOS1, CYBB, ATP6V0D2, CYBA, ATP6V0E1, ATP6V1A, NCF4, ATP6V1F, SLC11A1, ATP6V1G2, ATP6V1D, ATP6V0D1, NCF2, ATP6V1B2, NOS3
REACTOME_SCF_BETA_TRCP_MEDIATED_DEGRADATION_OF_EMI1	0.00255719	0.0280179	0.431708	-0.444921	-1.73446	50	SKP1, PSMB8, PSMB9, PSMA2, PSMB10, PSMA8, PSMA1, PSMD10, PSMD14, PSME1, PSMD8, PSMB3, PSMD12, PSMC2, PSMD13, PSMD9, PSMB6, PSMD1, PSMD6, PSMC4, PSMD7, PSMD2, CUL1, PSMD3, PSMA3, PSMA6, PSMA5, PSMC6, PSMD11, PSMC3, PSMC5, PSMB4, PSMF1, PSMA4, RPS27AP11, PSME2
REACTOME_ACTIVATION_OF_NF_KAPPAB_IN_B_CELLS	0.00020756	0.00423891	0.518848	-0.448173	-1.80822	62	PRKCB, SKP1, PSMB8, PSMB9, PSMA2, PSMB10, PSMA8, PSMA1, PSMD10, PSMD14, PSME1, PSMD8, PSMB3, PSMD12, PSMC2, NFKBIE, CARD11, PSMD13, FBXW11, PSMD9, PSMB6, PSMD1, PSMD6, PSMC4, PSMD7, PSMD2, CUL1, PSMD3, IKBKG, PSMA3, PSMA6, PSMA5
REACTOME_CROSS_PRESENTATION_OF_SOLUBLE_EXOGENOUS_ANTIGENS_ENDOSOMES	0.00070504	0.0111044	0.477271	-0.474224	-1.82853	47	FCGR1A, FCGR1B, PSMB8, PSMB9, PSMA2, PSMB10, PSMA8, PSMA1, PSMD10, PSMD14, PSME1, PSMD8, PSMB3, PSMD12, PSMC2, PSMD13, PSMD9, PSMB6, PSMD1, PSMD6, PSMC4, PSMD7, PSMD2, PSMD3, PSMA3, PSMA6, PSMA5, PSMC6, PSMD11, PSMC3, PSMC5, PSMB4, PSMF1
REACTOME_AUTODEGRADATION_OF_THE_E3_UBIQUITIN_LIGASE_COP1	0.00052451	0.00881171	0.477271	-0.480361	-1.85219	47	PSMB8, PSMB9, PSMA2, PSMB10, PSMA8, PSMA1, PSMD10, PSMD14, PSME1, PSMD8, PSMB3, PSMD12, PSMC2, PSMD13, PSMD9, PSMB6, PSMD1, PSMD6, PSMC4, PSMD7, PSMD2, PSMD3, PSMA3, PSMA6, PSMA5, PSMC6, PSMD11, PSMC3, PSMC5, PSMB4, PSMF1, PSMA4, RPS27AP11, PSME2
REACTOME_OTHER_SEMAPHORIN_INTERACTIONS	0.00249277	0.027919	0.431708	-0.65742	-1.8594	15	SEMA5A, ITGA1, TREM2, SEMA6D, TYROBP, SEMA7A, SEMA3E
REACTOME_PLATELET_ACTIVATION_SIGNALING_AND_AGGREGATION	3.9456e-07	6.6286e-05	0.674963	-0.372852	-1.86353	198	TRPC6, F13A1, CD36, MMRN1, PDGFA, SERPINE1, LEFTY2, F5, PRKCB, SCG3, PROS1, DGKG, PPBP, PIK3CG, GNG7, ITPR2, SYK, P2RY12, APBB1IP, EGF, PECAM1, CD9, SERPINA1, CD63, P2RY1, TMSB4X, A2M, LYN, LCK, F2RL3, PLG, MGLL, F8, PDGFB, GNG10, VAV1, GNGT1, VAV3, GNA12, FCER1G, CLU, PSAP, CALM2, LCP2, SRGN, GNGT2, GNG3, PPIAP8, PLCG2, TF, PRKCH, VWF, TIMP1, PPIAP22, FN1, GNG12, PIK3R5, SPARC, ITGB3, DGKI, CDC4…
REACTOME_SIGNALING_BY_WNT	0.00012527	0.00341311	0.518848	-0.461473	-1.86678	63	SKP1, PSMB8, PSMB9, PSMA2, PSMB10, APC, PSMA8, CSNK1A1, PSMA1, PSMD10, PPP2CA, PSMD14, PSME1, PSMD8, PSMB3, PSMD12, PSMC2, PPP2R5A, PPP2CB, PSMD13, PSMD9, PSMB6, PSMD1, PSMD6, CTNNB1, PSMC4, PSMD7, PSMD2, CUL1, PSMD3, PSMA3, PSMA6, PSMA5, PSMC6, PSMD11, PSMC3, FRAT2, PSMC5, PSMB4, PSMF1, FRAT1, PSMA4, RPS27AP11
REACTOME_THE_ROLE_OF_NEF_IN_HIV1_REPLICATION_AND_DISEASE_PATHOGENESIS	0.0023837	0.0273042	0.431708	-0.551647	-1.87176	28	AP1S2, HLA-A, HCK, LCK, CD4, B2M, DOCK2, CD28, AP1S1, RAC1, HLA-K, PAK2, AP1B1, AP2M1, AP2B1, CD8B, AP1G1, ATP6V1H
REACTOME_TCR_SIGNALING	0.00046879	0.00814719	0.498493	-0.482711	-1.88178	50	ITK, CD3G, HLA-DQA1, HLA-DRB5, PTPRC, HLA-DRB1, HLA-DPA1, CD3D, HLA-DPB1, LCK, TRAT1, CD4, NCK1, LCP2, UBE2N, PIK3R1, PAK2, PIK3CB, WAS, TRAF6, ZAP70
REACTOME_DOWNSTREAM_TCR_SIGNALING	0.00091109	0.0135055	0.477271	-0.53134	-1.89172	34	CD3G, HLA-DQA1, HLA-DRB5, HLA-DRB1, HLA-DPA1, CD3D, HLA-DPB1, LCK, TRAT1, CD4, UBE2N, PIK3R1, PIK3CB, TRAF6
REACTOME_GENERATION_OF_SECOND_MESSENGER_MOLECULES	0.00182641	0.0230127	0.45506	-0.568915	-1.91136	25	ITK, CD3G, HLA-DQA1, HLA-DRB5, HLA-DRB1, HLA-DPA1, CD3D, HLA-DPB1, LCK, CD4, NCK1, LCP2
REACTOME_REGULATION_OF_SIGNALING_BY_CBL	0.00170627	0.0220502	0.45506	-0.632831	-1.91707	18	SYK, HCK, LYN, VAV1, BLNK, PIK3R1, PIK3CB, CRK, PIK3CD, GRB2
REACTOME_TRAFFICKING_OF_AMPA_RECEPTORS	0.00106105	0.0152791	0.45506	-0.57123	-1.92674	27	MDM2, GRIA1, CACNG8, PRKCB, GRIA3, CAMK2D, CAMK2A, GRIA2, CAMK2B, CACNG4, PRKCA, MYO6, CACNG3, NSF, GRIA4, AP2M1, AP2B1, DLG1
REACTOME_COSTIMULATION_BY_THE_CD28_FAMILY	0.00013562	0.00341774	0.518848	-0.481034	-1.92977	61	CD274, CD3G, HLA-DQA1, HLA-DRB5, HLA-DRB1, HLA-DPA1, CD3D, HLA-DPB1, LYN, LCK, VAV1, ICOS, CD4, CD86, MAP3K8, CD28, CDC42, ICOSLG, BTLA, RAC1, PPP2CA, PIK3R1, PAK2, TNFRSF14, PTPN6, PPP2R5A
REACTOME_REGULATION_OF_ORNITHINE_DECARBOXYLASE_ODC	0.00029773	0.00535917	0.498493	-0.504854	-1.95312	48	PSMB8, NQO1, PSMB9, PSMA2, PSMB10, PSMA8, PSMA1, PSMD10, PSMD14, PSME1, PSMD8, PSMB3, PSMD12, PSMC2, OAZ2, PSMD13, PSMD9, PSMB6, PSMD1, PSMD6, PSMC4, AZIN1, PSMD7, PSMD2, OAZ1, PSMD3, PSMA3, PSMA6, PSMA5, PSMC6, PSMD11, PSMC3, PSMC5, PSMB4, PSMF1
REACTOME_CHEMOKINE_RECEPTORS_BIND_CHEMOKINES	0.00017536	0.00420509	0.518848	-0.505206	-1.96947	50	CCL20, CXCL6, XCR1, CXCL11, CCR6, CCR2, CXCR3, CCL19, CXCL1, CXCL9, CCR5, PPBP, CCR9, CCR3, CXCL10, CXCR6, CCL2, CX3CL1, CXCL2, CCR1, CCR4, CX3CR1, CCL5, CXCL16, CCR7, CXCL5, CCR8, CCL7
REACTOME_CITRIC_ACID_CYCLE_TCA_CYCLE	0.0019923	0.0244907	0.431708	-0.623259	-1.97164	20	SUCLA2P1, SDHD, IDH3A, ACO2, SDHB, NNT, SDHC, SUCLA2, OGDH, DLD, SUCLG1, SUCLG2
REACTOME_VIF_MEDIATED_DEGRADATION_OF_APOBEC3G	0.00022708	0.00423891	0.518848	-0.509871	-1.97253	48	PSMB8, APOBEC3G, PSMB9, PSMA2, PSMB10, PSMA8, PSMA1, PSMD10, PSMD14, PSME1, PSMD8, PSMB3, PSMD12, PSMC2, CUL5, RBX1, PSMD13, PSMD9, PSMB6, PSMD1, PSMD6, PSMC4, PSMD7, PSMD2, PSMD3, PSMA3, PSMA6, PSMA5, PSMC6, PSMD11, PSMC3, PSMC5, PSMB4, PSMF1, PSMA4, RPS27AP11, PSME2
REACTOME_TCA_CYCLE_AND_RESPIRATORY_ELECTRON_TRANSPORT	1.3861e-06	0.00013972	0.643552	-0.447246	-1.98248	106	IDH1, NDUFA4, SUCLA2P1, SDHD, NDUFA2, IDH3A, NDUFB3, NDUFC1, UQCRQ, NDUFC2, NDUFA1, ACO2, CYCS, COX7B, NDUFA5, NDUFA6, NDUFB5, SDHB, COX6B1, ETFA, NNT, SDHC, COX7C, SUCLA2, NDUFS4, NDUFA12, UQCRC1, UQCRBP1, NDUFV2, PDK2, PDHB, OGDH, NDUFB10, NDUFA9, COX4I1, SLC16A3, UQCRC2, NDUFB6, PDK4, NDUFB4, COX5B, NDUFS3, NDUFAB1, ETFDH, DLD, UQCR11, COX6A1, COX5A, SUCLG1, SUCLG2, COX6C, LDHA, UQCRB, NDUFA3,…
REACTOME_RESPONSE_TO_ELEVATED_PLATELET_CYTOSOLIC_CA2_	8.3987e-06	0.00037023	0.593325	-0.476604	-2.00651	82	F13A1, CD36, MMRN1, PDGFA, SERPINE1, LEFTY2, F5, PRKCB, SCG3, PROS1, PPBP, EGF, PECAM1, CD9, SERPINA1, CD63, TMSB4X, A2M, PLG, F8, PDGFB, CLU, PSAP, CALM2, SRGN, PPIAP8, TF, VWF, TIMP1, PPIAP22, FN1, SPARC, ITGB3, APP, PLEK, CALM1, PRKCA, PPIA, SERPING1
REACTOME_INTERFERON_GAMMA_SIGNALING	8.815e-06	0.00037023	0.593325	-0.512707	-2.04885	60	HLA-DQA1, HLA-DRB5, CAMK2D, IRF6, FCGR1A, IRF8, CAMK2A, CIITA, HLA-DRB1, FCGR1B, HLA-DPA1, CAMK2B, HLA-A, GBP6, HLA-DPB1, IFNG, B2M, IRF1, SP100, MT2A, PTAFR, HLA-C, IFNGR1, IRF2, CD44, HLA-G, IRF5
REACTOME_ER_PHAGOSOME_PATHWAY	7.5647e-06	0.00037023	0.610527	-0.515402	-2.05961	60	TAP1, HLA-A, PSMB8, B2M, PSMB9, PSMA2, PSMB10, HLA-C, HLA-G, PSMA8, PSMA1, PSMD10, HLA-K, PSMD14, PSME1, PSMD8, PSMB3, PSMD12, HLA-B, PSMC2, PDIA3, SEC61G, PSMD13, PSMD9, PSMB6, PSMD1, PSMD6, SEC61A1, PSMC4, CALR, PSMD7, PSMD2, PSMD3, HLA-F, PSMA3, PSMA6, PSMA5, PSMC6, TAP2, PSMD11, PSMC3, PSMC5, PSMB4
REACTOME_RESPIRATORY_ELECTRON_TRANSPORT_ATP_SYNTHESIS_BY_CHEMIOSMOTIC_COUPLING_AND_HEAT_PRODUCTION_BY_UNCOUPLING_PROTEINS_	3.2397e-06	0.00023326	0.627257	-0.509102	-2.12079	69	NDUFA4, SDHD, NDUFA2, NDUFB3, NDUFC1, UQCRQ, NDUFC2, NDUFA1, CYCS, COX7B, NDUFA5, NDUFA6, NDUFB5, SDHB, COX6B1, ETFA, SDHC, COX7C, NDUFS4, NDUFA12, UQCRC1, UQCRBP1, NDUFV2, NDUFB10, NDUFA9, COX4I1, UQCRC2, NDUFB6, NDUFB4, COX5B, NDUFS3, NDUFAB1, ETFDH, UQCR11, COX6A1, COX5A, COX6C, UQCRB, NDUFA3, NDUFS1, NDUFB2, COX8A, NDUFA8, NDUFB9
REACTOME_PD1_SIGNALING	8.0236e-05	0.00248593	0.538434	-0.7365	-2.19934	17	CD274, CD3G, HLA-DQA1, HLA-DRB5, HLA-DRB1, HLA-DPA1, CD3D, HLA-DPB1, LCK, CD4
REACTOME_ANTIGEN_PROCESSING_CROSS_PRESENTATION	1.7585e-07	4.4315e-05	0.690132	-0.536603	-2.23694	74	CD36, ITGAV, CTSS, FCGR1A, FCGR1B, TAP1, HLA-A, CYBB, PSMB8, B2M, CYBA, PSMB9, PSMA2, PSMB10, HLA-C, NCF4, HLA-G, PSMA8, PSMA1, PSMD10, HLA-K, PSMD14, PSME1, PSMD8, PSMB3, NCF2, PSMD12, HLA-B, PSMC2, PDIA3, SEC61G, ITGB5, LNPEP, PSMD13, PSMD9, PSMB6, PSMD1, PSMD6, SEC61A1, PSMC4, CALR, PSMD7, PSMD2, PSMD3, HLA-F, PSMA3, PSMA6, PSMA5
REACTOME_PHOSPHORYLATION_OF_CD3_AND_TCR_ZETA_CHAINS	6.9685e-07	8.7804e-05	0.659444	-0.838882	-2.37263	15	CD3G, HLA-DQA1, HLA-DRB5, PTPRC, HLA-DRB1, HLA-DPA1, CD3D, HLA-DPB1, LCK, CD4
REACTOME_RESPIRATORY_ELECTRON_TRANSPORT	3.1931e-08	1.6093e-05	0.719513	-0.578288	-2.3934	66	NDUFA4, SDHD, NDUFA2, NDUFB3, NDUFC1, UQCRQ, NDUFC2, NDUFA1, CYCS, COX7B, NDUFA5, NDUFA6, NDUFB5, SDHB, COX6B1, ETFA, SDHC, COX7C, NDUFS4, NDUFA12, UQCRC1, UQCRBP1, NDUFV2, NDUFB10, NDUFA9, COX4I1, UQCRC2, NDUFB6, NDUFB4, COX5B, NDUFS3, NDUFAB1, ETFDH, UQCR11, COX6A1, COX5A, COX6C, UQCRB, NDUFA3, NDUFS1, NDUFB2, COX8A, NDUFA8, NDUFB9
