# Supplementary material for: Fibroblast growth factor receptor 4 promotes glioblastoma progression: a central role of integrin-mediated cell invasiveness
Source: Acta Neuropathol Commun. 2022 Apr 28;10:65. doi: 10.1186/s40478-022-01363-2 (PMC9052585; doi:10.1186/s40478-022-01363-2)
Supplement: Supplementary file 6 — Additional file6. Supplementary Table 4 [file 40478_2022_1363_MOESM6_ESM.xlsx]

## Sheet: Table S4
Supplementary Table S4
		FOLD_CHANGE_FGFR4-KD-GFP versus GFP
	GENE_SYMBOL	mean FC	standard deviation
BTL1328	FGF1	1.90234	0.667366
	FGF2	1.30196	0.112898
	FGF19	1.01164	0
	FGFR1	0.992655	0.0790403
	FGFR2	1.50318	0.211684
	FGFR3	0.824734	0.17731
	FGFR4	33.4624	0
BTL1376	FGF1	1.95609	0.916819
	FGF2	0.952889	0.00257237
	FGF19	1.04498	0
	FGFR1	1.13195	0.147704
	FGFR2	1.32704	0.578482
	FGFR3	1.89251	0.949775
	FGFR4	4.76897	0
