# Supplementary material for: Fibroblast growth factor receptor 4 promotes glioblastoma progression: a central role of integrin-mediated cell invasiveness
Source: Acta Neuropathol Commun. 2022 Apr 28;10:65. doi: 10.1186/s40478-022-01363-2 (PMC9052585; doi:10.1186/s40478-022-01363-2)
Supplement: Supplementary file 7 — Additional file7. Supplementary Table 5 [file 40478_2022_1363_MOESM7_ESM.xls]

## Sheet: TableS5_BTL1528 GFPvsKD_REACTOM
ID	Description	setSize	enrichmentScore	NES	pvalue	p.adjust	qvalues	rank	leading_edge	core_enrichment
REACTOME_COLLAGEN_FORMATION	REACTOME_COLLAGEN_FORMATION	56	0.913612	1.87725	2.10378e-07	7.95527e-05	7.48557e-05	814	tags=38%, list=3%, signal=36%	COL3A1/COL8A1/COL10A1/PCOLCE/COL6A1/PLOD2/COL7A1/COL5A2/ADAMTS14/COL1A1/COL5A1/COL1A2/PLOD1/COL6A2/COL16A1/LEPREL2/P4HB/COL6A3/PPIB/COL4A1/COL12A1
REACTOME_EXTRACELLULAR_MATRIX_ORGANIZATION	REACTOME_EXTRACELLULAR_MATRIX_ORGANIZATION	85	0.860567	1.86245	3.12584e-07	7.95527e-05	7.48557e-05	814	tags=29%, list=3%, signal=29%	COL3A1/COL8A1/COL10A1/PCOLCE/COL6A1/PLOD2/COL7A1/COL5A2/MMP3/ADAMTS14/COL1A1/COL5A1/MMP2/COL1A2/PLOD1/COL6A2/COL16A1/LEPREL2/P4HB/COL6A3/MMP14/TIMP1/PPIB/COL4A1/COL12A1
REACTOME_PEPTIDE_LIGAND_BINDING_RECEPTORS	REACTOME_PEPTIDE_LIGAND_BINDING_RECEPTORS	173	0.77811	1.82371	8.49206e-07	0.000144082	0.000135575	524	tags=6%, list=2%, signal=6%	CXCL1/CXCL6/CXCL5/C3/CCL2/CXCL3/CXCL2/BDKRB2/NMU/CCL3
REACTOME_NCAM1_INTERACTIONS	REACTOME_NCAM1_INTERACTIONS	39	0.921376	1.79618	2.5849e-06	0.000328928	0.000309508	752	tags=31%, list=3%, signal=30%	COL3A1/COL6A1/COL5A2/COL1A1/COL5A1/COL1A2/AGRN/COL6A2/GFRA2/COL6A3/COL4A1/GDNF
REACTOME_CHEMOKINE_RECEPTORS_BIND_CHEMOKINES	REACTOME_CHEMOKINE_RECEPTORS_BIND_CHEMOKINES	49	0.89756	1.80405	5.88235e-06	0.000598823	0.000563467	524	tags=14%, list=2%, signal=14%	CXCL1/CXCL6/CXCL5/CCL2/CXCL3/CXCL2/CCL3
REACTOME_NCAM_SIGNALING_FOR_NEURITE_OUT_GROWTH	REACTOME_NCAM_SIGNALING_FOR_NEURITE_OUT_GROWTH	64	0.841814	1.75058	3.28329e-05	0.00278532	0.00262087	752	tags=22%, list=3%, signal=21%	COL3A1/COL6A1/COL5A2/COL1A1/COL5A1/COL1A2/AGRN/COL6A2/GFRA2/MAP2K1/FYN/COL6A3/COL4A1/GDNF
REACTOME_G_ALPHA_I_SIGNALLING_EVENTS	REACTOME_G_ALPHA_I_SIGNALLING_EVENTS	186	0.718046	1.69401	5.76995e-05	0.00419558	0.00394786	925	tags=7%, list=4%, signal=7%	CXCL1/CXCL6/CXCL5/C3/CXCL3/CXCL2/BDKRB2/GNB4/NMU/GNAI2/OPN3/GNB1/GNAI3
REACTOME_CLASS_A1_RHODOPSIN_LIKE_RECEPTORS	REACTOME_CLASS_A1_RHODOPSIN_LIKE_RECEPTORS	282	0.64921	1.59248	0.000190705	0.0120747	0.0113618	1487	tags=7%, list=6%, signal=7%	CXCL1/CXCL6/CXCL5/C3/CCL2/CXCL3/CXCL2/BDKRB2/GPR68/PTGER4/NMU/CCL3/PTGFR/OPN3/GPR39/CCL7/HRH1/EDNRA/HEBP1/F2R
REACTOME_INTEGRIN_CELL_SURFACE_INTERACTIONS	REACTOME_INTEGRIN_CELL_SURFACE_INTERACTIONS	79	0.796098	1.71263	0.000213502	0.0120747	0.0113618	1870	tags=32%, list=7%, signal=29%	ITGB8/JAM2/ITGA8/ITGB5/LAMB2/TNC/COL1A1/COL1A2/ITGA1/LAMC1/SHC1/COL4A1/ITGAV/ICAM3/VCAM1/ICAM4/LAMA5/BSG/AKT1/THBS1/RAP1A/COL4A5/FN1/ICAM1/LAMB1
REACTOME_SIGNALING_BY_PDGF	REACTOME_SIGNALING_BY_PDGF	118	0.7374	1.66734	0.000356653	0.0181537	0.0170818	1899	tags=27%, list=7%, signal=25%	COL3A1/COL6A1/COL5A2/PDGFRB/THBS2/PDGFC/COL1A1/COL5A1/COL1A2/COL6A2/MAP2K1/PLAT/COL6A3/RASA1/COL4A1/PRKCD/PDGFRA/PRKCA/MTOR/CALM1/AKT1/PRKCE/THBS1/CALM3/PIK3R1/COL4A5/RAF1/AKT3/PDGFA/FOXO3/STAT1/NCK1
REACTOME_METABOLISM_OF_CARBOHYDRATES	REACTOME_METABOLISM_OF_CARBOHYDRATES	230	0.659859	1.57861	0.00050778	0.0234963	0.0221091	1572	tags=22%, list=6%, signal=21%	DCN/PFKFB4/ENO2/HAS2/GXYLT2/PGM1/NDST1/SLC2A1/GYS1/CHSY3/PGK1/GPI/LUM/GAPDH/AGRN/GBE1/TPI1/GUSB/CSGALNACT1/PYGL/ENO1/CHSY1/PFKFB3/B3GALT6/PFKL/UGP2/IDUA/SLC37A4/B4GALT2/CHPF2/B4GALT7/CHST15/GPC4/HK2/SLC2A5/SLC2A3/AGL/GLB1/CALM1/PGAM1/CHST2/HEXA/HPSE/GPC6/B4GALT1/NAGLU/B3GNT1/CHST7/GALK1/CALM3/ALDOA
REACTOME_GLYCOSAMINOGLYCAN_METABOLISM	REACTOME_GLYCOSAMINOGLYCAN_METABOLISM	108	0.739272	1.65021	0.000841867	0.0357092	0.0336008	1412	tags=24%, list=5%, signal=23%	DCN/HAS2/GXYLT2/NDST1/CHSY3/LUM/AGRN/GUSB/CSGALNACT1/CHSY1/B3GALT6/IDUA/B4GALT2/CHPF2/B4GALT7/CHST15/GPC4/GLB1/CHST2/HEXA/HPSE/GPC6/B4GALT1/NAGLU/B3GNT1/CHST7
REACTOME_GPCR_LIGAND_BINDING	REACTOME_GPCR_LIGAND_BINDING	382	0.596191	1.50639	0.0012356	0.0483785	0.0455221	1487	tags=7%, list=6%, signal=7%	CXCL1/CXCL6/WNT5A/CXCL5/FZD1/C3/CCL2/CXCL3/CXCL2/BDKRB2/GPR68/ADM/GNB4/PTGER4/NMU/CCL3/PTGFR/PTHLH/OPN3/GPR39/GNB1/EMR1/CCL7/HRH1/FZD7/EDNRA/HEBP1/F2R
REACTOME_RNA_POL_I_RNA_POL_III_AND_MITOCHONDRIAL_TRANSCRIPTION	REACTOME_RNA_POL_I_RNA_POL_III_AND_MITOCHONDRIAL_TRANSCRIPTION	112	-0.691001	-1.64446	0.00169878	0.0617628	0.0581162	3689	tags=45%, list=14%, signal=38%	HIST1H4B/HIST2H4B/HIST1H2AJ/HIST1H2BG/HIST1H2AD/POLR3F/HIST1H2BO/GTF3C5/POLR1D/RRN3/HIST1H4C/SNAPC2/HIST1H2BB/POLR2L/TFAM/POLR1B/HIST1H2AC/POLR3C/POLR3A/TAF1C/SNAPC5/H2AFX/POLR3E/POLR3B/BRF2/POLRMT/HIST1H4H/GTF3C2/HIST1H2BD/GTF2H1/EHMT2/ERCC6/HIST1H2BM/POLR2F/NFIB/HIST1H3G/TFB2M/LZTS1/POLR1C/POLR3K/HIST1H2BI/PTRF/CCNH/SNAPC4/GTF3C4/HIST1H2BL/HIST1H3D/POLR3H/HIST1H2BJ/HIST1H2BK
REACTOME_STRIATED_MUSCLE_CONTRACTION	REACTOME_STRIATED_MUSCLE_CONTRACTION	27	-0.879714	-1.72144	0.00262143	0.0889538	0.0837017	490	tags=11%, list=2%, signal=11%	TPM1/TPM4/TPM2
REACTOME_TRANSCRIPTION	REACTOME_TRANSCRIPTION	193	-0.631565	-1.60474	0.00339795	0.104584	0.0984087	4048	tags=44%, list=16%, signal=37%	ZNF143/SNRPG/TAF1B/H2AFZ/CPSF7/GTF2A2/POLR2B/HIST1H4B/POLR2G/HIST2H4B/HIST1H2AJ/SSRP1/HIST1H2BG/TAF10/HIST1H2AD/POLR3F/HIST1H2BO/SNRPE/GTF3C5/POLR1D/RRN3/SNRPB/SNRPD3/TAF11/HIST1H4C/CLP1/TCEB1/SNAPC2/RNPS1/HIST1H2BB/POLR2L/POLR2D/PABPN1/TFAM/POLR1B/SRSF3/HIST1H2AC/LSM10/POLR3C/POLR3A/TAF1C/SNAPC5/H2AFX/POLR3E/GTF2F1/TAF5/POLR3B/TAF4/BRF2/CDK9/POLRMT/UPF3B/GTF2F2/HIST1H4H/GTF3C2/HIST1H2BD/GTF2H1/E…
REACTOME_FGFR_LIGAND_BINDING_AND_ACTIVATION	REACTOME_FGFR_LIGAND_BINDING_AND_ACTIVATION	22	-0.90788	-1.70231	0.00362846	0.104584	0.0984087	15	tags=9%, list=0%, signal=9%	FGF1/FGFR4
REACTOME_AXON_GUIDANCE	REACTOME_AXON_GUIDANCE	240	0.609756	1.47068	0.00369844	0.104584	0.0984087	2077	tags=21%, list=8%, signal=20%	COL3A1/COL6A1/DPYSL2/COL5A2/COL1A1/COL5A1/PLXNA3/SEMA5A/EVL/COL1A2/AGRN/COL6A2/GFRA2/MAP2K1/ITGA1/LAMC1/FYN/COL6A3/SLIT2/RRAS/DPYSL3/SIAH2/COL4A1/CNTNAP1/NRP1/PLXNA1/GDNF/ITGAV/SLIT3/PFN2/NTN1/SPTBN1/ROBO1/EGFR/UNC5B/COL4A5/RAF1/SRGAP1/PLXND1/ABLIM3/DOCK1/LAMB1/NCK1/ABL1/ALCAM/MYO10/RHOA/AP2S1/RPS6KA2/PLXNB3/DPYSL4
REACTOME_REGULATION_OF_HYPOXIA_INDUCIBLE_FACTOR_HIF_BY_OXYGEN	REACTOME_REGULATION_OF_HYPOXIA_INDUCIBLE_FACTOR_HIF_BY_OXYGEN	23	0.865247	1.56523	0.00597905	0.160176	0.150718	672	tags=26%, list=3%, signal=25%	CA9/EGLN1/EPAS1/VEGFA/VHL/HIF1A
REACTOME_GLYCOLYSIS	REACTOME_GLYCOLYSIS	26	0.856804	1.57826	0.00759436	0.185892	0.174916	1734	tags=46%, list=7%, signal=43%	PFKFB4/ENO2/PGK1/GPI/GAPDH/TPI1/ENO1/PFKFB3/PFKL/PGAM1/ALDOA/ALDOC
REACTOME_DEVELOPMENTAL_BIOLOGY	REACTOME_DEVELOPMENTAL_BIOLOGY	383	0.545454	1.37882	0.00785515	0.185892	0.174916	2442	tags=21%, list=9%, signal=19%	COL3A1/COL6A1/DPYSL2/COL5A2/MYOD1/COL1A1/COL5A1/PLXNA3/SEMA5A/EVL/COL1A2/AGRN/COL6A2/ANGPTL4/GFRA2/MAP2K1/ITGA1/CEBPD/LAMC1/FYN/COL6A3/RBPJ/SLIT2/RRAS/EGR2/TCF4/DPYSL3/SIAH2/COL4A1/CNTNAP1/NRP1/PLXNA1/GDNF/ITGAV/CDK19/SLIT3/PFN2/NTN1/SPTBN1/CDON/ROBO1/EGFR/AKT1/MEF2D/UNC5B/TCF3/HDAC3/COL4A5/RAF1/NCOA6/SRGAP1/AKT3/CTNNB1/FOXO3/WNT10B/PLXND1/ABLIM3/MEF2A/DOCK1/LAMB1/MED13L/NCK1/ABL1/ALCAM/MYO10/RHO…
REACTOME_CHONDROITIN_SULFATE_BIOSYNTHESIS	REACTOME_CHONDROITIN_SULFATE_BIOSYNTHESIS	19	0.88839	1.56802	0.00803461	0.185892	0.174916	655	tags=32%, list=3%, signal=31%	DCN/CHSY3/CSGALNACT1/CHSY1/CHPF2/CHST15
REACTOME_RESPONSE_TO_ELEVATED_PLATELET_CYTOSOLIC_CA2_	REACTOME_RESPONSE_TO_ELEVATED_PLATELET_CYTOSOLIC_CA2_	81	0.699494	1.50676	0.0109683	0.241573	0.22731	1838	tags=26%, list=7%, signal=24%	TUBA4A/SPARC/HSPA5/CLU/VEGFA/TIMP1/VEGFC/F8/CALU/VEGFB/PRKCA/TGFB3/CALM1/SERPINE1/THBS1/PPIA/CALM3/ALDOA/PDGFA/FN1/APP
REACTOME_SIGNALING_BY_FGFR_MUTANTS	REACTOME_SIGNALING_BY_FGFR_MUTANTS	43	-0.762664	-1.60369	0.0113905	0.241573	0.22731	2330	tags=19%, list=9%, signal=17%	STAT5A/FGF1/FGFR1OP/HRAS/BCR/STAT5B/GAB2/FGFR4
REACTOME_NUCLEOTIDE_LIKE_PURINERGIC_RECEPTORS	REACTOME_NUCLEOTIDE_LIKE_PURINERGIC_RECEPTORS	15	-0.895933	-1.63774	0.012056	0.24546	0.230968	896	tags=20%, list=3%, signal=19%	P2RY2/ADORA2B/P2RY6
REACTOME_CHONDROITIN_SULFATE_DERMATAN_SULFATE_METABOLISM	REACTOME_CHONDROITIN_SULFATE_DERMATAN_SULFATE_METABOLISM	47	0.777999	1.5603	0.0133647	0.253983	0.238987	1412	tags=32%, list=5%, signal=30%	DCN/GXYLT2/CHSY3/AGRN/CSGALNACT1/CHSY1/B3GALT6/IDUA/CHPF2/B4GALT7/CHST15/GPC4/HEXA/GPC6/CHST7
REACTOME_METABOLISM_OF_NON_CODING_RNA	REACTOME_METABOLISM_OF_NON_CODING_RNA	48	-0.753983	-1.5981	0.0134726	0.253983	0.238987	3218	tags=50%, list=12%, signal=44%	NUP188/NUP62/SNRPE/SNRPB/SNRPD3/NUP43/NUP35/NUP153/NUP85/DDX20/NUP155/NUP107/CLNS1A/TGS1/NUP93/SMN1/PHAX/SNRPF/NUP88/NUP50/GEMIN4/WDR77/GEMIN6/RAE1
REACTOME_MITOCHONDRIAL_PROTEIN_IMPORT	REACTOME_MITOCHONDRIAL_PROTEIN_IMPORT	49	-0.738148	-1.56348	0.0142406	0.258874	0.243589	1970	tags=47%, list=8%, signal=43%	BCS1L/ATP5G1/TIMM13/SAMM50/TIMM50/GRPEL1/FXN/SLC25A4/PAM16/CS/TIMM44/TIMM22/TIMM17A/CYC1/ACO2/TIMM10/SLC25A6/GFER/HSPA9/TOMM22/TOMM5/HSPD1/TIMM8A
REACTOME_CHOLESTEROL_BIOSYNTHESIS	REACTOME_CHOLESTEROL_BIOSYNTHESIS	21	-0.849229	-1.58387	0.0165747	0.290914	0.273738	1110	tags=57%, list=4%, signal=55%	HSD17B7/IDI1/LBR/DHCR7/HMGCR/EBP/SQLE/FDFT1/MVK/HMGCS1/NSDHL/DHCR24
REACTOME_HIV_INFECTION	REACTOME_HIV_INFECTION	187	-0.569843	-1.44251	0.017577	0.298224	0.280616	3933	tags=41%, list=15%, signal=35%	NMT1/PSMB9/RPS27A/AAAS/RCC1/GTF2A2/POLR2B/TSG101/AP1M1/POLR2G/PACS1/NUP188/SSRP1/RBX1/TAF10/PSMC5/AP1S1/PSMD7/PSMB7/NUP62/CXCR4/PSMB1/NUP43/TAF11/NUP35/PSMD4/XPO1/TCEB1/POLR2L/POLR2D/NUP153/NUP85/PSMD5/PSMA1/PSMC3/AP1B1/NUP155/GTF2F1/BANF1/TAF5/NUP107/TAF4/CDK9/FEN1/GTF2F2/PSMB8/GTF2H1/XRCC4/POLR2F/VPS37B/TAF9/PSMD1/NUP93/PSMB3/PSMA7/KPNB1/PSMD14/NMT2/SUPT4H1/PSMD13/SLC25A4/NUP88/VPS37C/HMGA1/CCN…
REACTOME_HIV_LIFE_CYCLE	REACTOME_HIV_LIFE_CYCLE	108	-0.636292	-1.50824	0.0193571	0.306552	0.288452	3933	tags=46%, list=15%, signal=39%	NMT1/RPS27A/AAAS/RCC1/GTF2A2/POLR2B/TSG101/POLR2G/NUP188/SSRP1/TAF10/NUP62/CXCR4/NUP43/TAF11/NUP35/XPO1/TCEB1/POLR2L/POLR2D/NUP153/NUP85/NUP155/GTF2F1/BANF1/TAF5/NUP107/TAF4/CDK9/FEN1/GTF2F2/GTF2H1/XRCC4/POLR2F/VPS37B/TAF9/NUP93/NMT2/SUPT4H1/NUP88/VPS37C/HMGA1/CCNH/VPS37D/NUP50/TCEB2/RANBP1/XRCC6/RAE1/RANGAP1
REACTOME_CELL_CYCLE	REACTOME_CELL_CYCLE	393	-0.477664	-1.27949	0.019814	0.306552	0.288452	3745	tags=35%, list=14%, signal=31%	SPC24/KIF23/CDC16/HIST1H4B/POLA2/ANAPC1/HIST2H4B/CLASP1/HIST1H2AJ/B9D2/SKA2/CDC23/HIST1H2BG/RAD1/CENPN/BRCA1/RAD21/PSMC5/HIST1H2AD/TP53/MCM2/HIST1H2BO/PSMD7/PSMB7/CETN2/PSMB1/PRIM2/RFC3/NUP43/CDC25C/HIST1H4C/PSMD4/KIF18A/DIDO1/XPO1/CDC25B/MAD2L1/E2F3/BUB1B/ERCC6L/CDC27/PPP2CA/CEP164/HIST1H2BB/CHEK1/ACD/ACTR1A/HIST1H2AC/UBE2D1/NUP85/NUF2/PSMD5/ORC5/PPP2R1B/CEP57/KIF20A/TERT/NUDC/RSF1/RPA1/PSMA1/PS…
REACTOME_METABOLISM_OF_RNA	REACTOME_METABOLISM_OF_RNA	254	-0.543697	-1.41018	0.0198747	0.306552	0.288452	3325	tags=37%, list=13%, signal=33%	RPL23A/TNPO1/RPS7/PSMD7/PSMB7/NUP62/SNRPE/PSMB1/RPL7A/SNRPB/SNRPD3/NUP43/EXOSC9/NUP35/PSMD4/XPO1/RPS14/RNPS1/RPL37/PPP2CA/EIF4E/RPL35/RPS3/RPL27/NUP153/NUP85/PSMD5/HSPB1/CASC3/RPL23/RPL13/FAU/EXOSC8/SMG6/PSMA1/RPS21/PSMC3/RPS13/DDX20/NUP155/RPL6/SMG5/NUP107/RPL8/UPF3B/RPL30/PAIP1/ETF1/RPS24/PSMB8/CLNS1A/TGS1/YWHAB/EDC4/SMG8/EXOSC2/RPL7/PSMD1/EXOSC1/NUP93/PSMB3/LSM4/SMN1/PHAX/EXOSC4/PSMA7/SNRPF/RP…
REACTOME_RNA_POL_III_TRANSCRIPTION	REACTOME_RNA_POL_III_TRANSCRIPTION	33	-0.769821	-1.53688	0.0233366	0.349362	0.328735	3386	tags=61%, list=13%, signal=53%	POLR3F/GTF3C5/POLR1D/SNAPC2/POLR2L/POLR3C/POLR3A/SNAPC5/POLR3E/POLR3B/BRF2/GTF3C2/POLR2F/NFIB/LZTS1/POLR1C/POLR3K/SNAPC4/GTF3C4/POLR3H
REACTOME_GLUCOSE_METABOLISM	REACTOME_GLUCOSE_METABOLISM	63	0.722063	1.5071	0.0284757	0.401927	0.378196	1734	tags=32%, list=7%, signal=30%	PFKFB4/ENO2/PGM1/GYS1/PGK1/GPI/GAPDH/GBE1/TPI1/PYGL/ENO1/PFKFB3/PFKL/UGP2/AGL/CALM1/PGAM1/CALM3/ALDOA/ALDOC
REACTOME_LATE_PHASE_OF_HIV_LIFE_CYCLE	REACTOME_LATE_PHASE_OF_HIV_LIFE_CYCLE	95	-0.653658	-1.52342	0.0290538	0.401927	0.378196	3933	tags=46%, list=15%, signal=39%	NMT1/RPS27A/AAAS/RCC1/GTF2A2/POLR2B/TSG101/POLR2G/NUP188/SSRP1/TAF10/NUP62/NUP43/TAF11/NUP35/XPO1/TCEB1/POLR2L/POLR2D/NUP153/NUP85/NUP155/GTF2F1/TAF5/NUP107/TAF4/CDK9/GTF2F2/GTF2H1/POLR2F/VPS37B/TAF9/NUP93/NMT2/SUPT4H1/NUP88/VPS37C/CCNH/VPS37D/NUP50/TCEB2/RANBP1/RAE1/RANGAP1
REACTOME_MITOTIC_M_M_G1_PHASES	REACTOME_MITOTIC_M_M_G1_PHASES	165	-0.578512	-1.45277	0.0292167	0.401927	0.378196	3922	tags=45%, list=15%, signal=38%	PSMB9/RPS27A/CENPP/SPC24/KIF23/POLA2/CLASP1/B9D2/SKA2/CENPN/RAD21/PSMC5/MCM2/PSMD7/PSMB7/PSMB1/PRIM2/NUP43/PSMD4/KIF18A/XPO1/MAD2L1/E2F3/BUB1B/ERCC6L/PPP2CA/NUP85/NUF2/PSMD5/ORC5/PPP2R1B/KIF20A/NUDC/RPA1/PSMA1/PSMC3/CENPA/E2F1/NUP107/MIS12/CDC6/ZW10/ORC6/PLK1/BUB1/CENPQ/MAPRE1/PSMB8/MCM5/INCENP/PAFAH1B1/ORC3/CDC20/CDCA8/CDT1/PSMD1/PSMB3/CDC45/PSMA7/POLA1/PSMD14/MCM3/CENPM/PSMD13/CENPO/GMNN/PPP2R5…
REACTOME_OTHER_SEMAPHORIN_INTERACTIONS	REACTOME_OTHER_SEMAPHORIN_INTERACTIONS	15	0.874563	1.51332	0.0329068	0.440777	0.414753	2174	tags=40%, list=8%, signal=37%	SEMA5A/ITGA1/PLXNA1/PLXND1/PLXNB3/SEMA7A
REACTOME_ASPARAGINE_N_LINKED_GLYCOSYLATION	REACTOME_ASPARAGINE_N_LINKED_GLYCOSYLATION	79	0.678708	1.46009	0.0354839	0.462105	0.434821	2643	tags=35%, list=10%, signal=32%	MAN1A1/GFPT2/MPI/EDEM1/B4GALT2/ALG10B/SEC23A/RPN1/DAD1/DDOST/UGGT2/GANAB/B4GALT1/CALR/MLEC/SEC24D/MAN1A2/PDIA3/EDEM3/RPN2/SEC31A/B4GALT4/MGAT1/GNPNAT1/SEC13/MCFD2/ALG3/ALG5
REACTOME_DEPOSITION_OF_NEW_CENPA_CONTAINING_NUCLEOSOMES_AT_THE_CENTROMERE	REACTOME_DEPOSITION_OF_NEW_CENPA_CONTAINING_NUCLEOSOMES_AT_THE_CENTROMERE	59	-0.677573	-1.4973	0.0364964	0.462105	0.434821	3916	tags=49%, list=15%, signal=42%	HJURP/HIST1H2BC/CENPK/H2AFZ/CENPP/HIST1H4B/HIST2H4B/HIST1H2AJ/HIST1H2BG/CENPN/HIST1H2AD/HIST1H2BO/HIST1H4C/HIST1H2BB/HIST1H2AC/RSF1/H2AFX/CENPA/HIST1H4H/CENPQ/HIST1H2BD/HIST1H2BM/OIP5/CENPO/HIST1H2BI/RBBP7/HIST1H2BL/HIST1H2BJ/HIST1H2BK
REACTOME_HOST_INTERACTIONS_OF_HIV_FACTORS	REACTOME_HOST_INTERACTIONS_OF_HIV_FACTORS	120	-0.592093	-1.41922	0.0372226	0.462105	0.434821	4001	tags=42%, list=15%, signal=36%	SLC25A5/PSMB9/RPS27A/AAAS/RCC1/AP1M1/PACS1/NUP188/RBX1/PSMC5/AP1S1/PSMD7/PSMB7/NUP62/PSMB1/NUP43/NUP35/PSMD4/XPO1/TCEB1/NUP153/NUP85/PSMD5/PSMA1/PSMC3/AP1B1/NUP155/BANF1/NUP107/CDK9/PSMB8/PSMD1/NUP93/PSMB3/PSMA7/KPNB1/PSMD14/PSMD13/SLC25A4/NUP88/HMGA1/PSMD3/PSMB6/SLC25A6/PSMD12/NUP50/TCEB2/RANBP1/PSMD11/RAE1/RANGAP1
REACTOME_DNA_REPLICATION	REACTOME_DNA_REPLICATION	185	-0.517936	-1.3136	0.0385258	0.46357	0.4362	3922	tags=42%, list=15%, signal=36%	PSMB9/RPS27A/CENPP/SPC24/KIF23/POLA2/CLASP1/B9D2/SKA2/CENPN/RAD21/PSMC5/MCM2/PSMD7/PSMB7/PSMB1/PRIM2/RFC3/NUP43/PSMD4/KIF18A/XPO1/MAD2L1/E2F3/BUB1B/ERCC6L/PPP2CA/NUP85/NUF2/PSMD5/ORC5/PPP2R1B/KIF20A/NUDC/RPA1/PSMA1/PSMC3/CENPA/E2F1/NUP107/MIS12/CDC6/ZW10/ORC6/PLK1/BUB1/FEN1/CENPQ/MAPRE1/PSMB8/MCM5/INCENP/PAFAH1B1/ORC3/CDC20/CDCA8/CDT1/GINS4/PSMD1/PSMB3/CDC45/PSMA7/POLA1/PSMD14/MCM3/CENPM/PSMD13/C…
REACTOME_CYCLIN_A_B1_ASSOCIATED_EVENTS_DURING_G2_M_TRANSITION	REACTOME_CYCLIN_A_B1_ASSOCIATED_EVENTS_DURING_G2_M_TRANSITION	15	-0.839418	-1.53444	0.0395604	0.46357	0.4362	2987	tags=53%, list=12%, signal=47%	CDC25C/XPO1/CDC25B/PLK1/CCNB2/PKMYT1/CCNH/CCNB1
REACTOME_MRNA_PROCESSING	REACTOME_MRNA_PROCESSING	152	-0.558625	-1.3921	0.0407121	0.46357	0.4362	3831	tags=39%, list=15%, signal=34%	AAAS/CPSF7/CCAR1/PTBP1/HNRNPD/POLR2B/POLR2G/NUP188/NUP62/SNRPE/SF3A1/SF3A3/SNRPB/DDX23/SNRNP200/SNRPD3/NUP43/NUP35/CLP1/HNRNPF/RNPS1/SF3A2/EIF4E/POLR2L/POLR2D/CD2BP2/PABPN1/NUP153/SRSF3/NUP85/LSM10/DNAJC8/SNRPA1/NUP155/GTF2F1/NUP107/UPF3B/GTF2F2/GTF2H1/HNRNPM/POLR2F/CSTF1/SNRNP70/NFX1/NUP93/PRPF8/PRPF4/SNRPF/SF3B2/NXF1/NHP2L1/NUP88/EFTUD2/CSTF2/CCNH/NUP50/LSM2/PRPF6/MAGOH/RAE1
REACTOME_PROCESSING_OF_CAPPED_INTRON_CONTAINING_PRE_MRNA	REACTOME_PROCESSING_OF_CAPPED_INTRON_CONTAINING_PRE_MRNA	134	-0.569222	-1.38604	0.0409836	0.46357	0.4362	3831	tags=43%, list=15%, signal=36%	AAAS/CPSF7/CCAR1/PTBP1/HNRNPD/POLR2B/POLR2G/NUP188/NUP62/SNRPE/SF3A1/SF3A3/SNRPB/DDX23/SNRNP200/SNRPD3/NUP43/NUP35/CLP1/HNRNPF/RNPS1/SF3A2/EIF4E/POLR2L/POLR2D/CD2BP2/PABPN1/NUP153/SRSF3/NUP85/DNAJC8/SNRPA1/NUP155/GTF2F1/NUP107/UPF3B/GTF2F2/HNRNPM/POLR2F/CSTF1/SNRNP70/NFX1/NUP93/PRPF8/PRPF4/SNRPF/SF3B2/NXF1/NHP2L1/NUP88/EFTUD2/CSTF2/NUP50/LSM2/PRPF6/MAGOH/RAE1
REACTOME_INFLUENZA_LIFE_CYCLE	REACTOME_INFLUENZA_LIFE_CYCLE	134	-0.570845	-1.38999	0.0436204	0.46635	0.438816	3895	tags=43%, list=15%, signal=36%	RPS27A/AAAS/RPS25/RPS15/POLR2B/POLR2G/NUP188/RPL9/RPL23A/RPS7/NUP62/RPL7A/NUP43/NUP35/XPO1/RPS14/RPL37/RPL35/RPS3/RPL27/POLR2L/POLR2D/NUP153/NUP85/RPL23/RPL13/FAU/RPS21/RPS13/NUP155/GTF2F1/RPL6/NUP107/RPL8/RPL30/GTF2F2/RPS24/POLR2F/RPL7/NUP93/IPO5/RPL26/KPNB1/HSP90AA1/RPL19/NUP88/RPS10/RPL38/RPS6/RPL26L1/RPS18/RPS4Y1/NUP50/CLTA/RAE1/RPL27A/HSPA1B
REACTOME_MITOTIC_PROMETAPHASE	REACTOME_MITOTIC_PROMETAPHASE	83	-0.627541	-1.44587	0.0442708	0.46635	0.438816	4418	tags=51%, list=17%, signal=42%	NSL1/MAD1L1/CENPK/CKAP5/PPP1CC/SPC25/CENPP/SPC24/CLASP1/B9D2/SKA2/CENPN/RAD21/NUP43/KIF18A/XPO1/MAD2L1/BUB1B/ERCC6L/PPP2CA/NUP85/NUF2/PPP2R1B/NUDC/CENPA/NUP107/MIS12/ZW10/PLK1/BUB1/CENPQ/MAPRE1/INCENP/PAFAH1B1/CDC20/CDCA8/CENPM/CENPO/PPP2R5D/AURKB/BIRC5/RANGAP1
REACTOME_RNA_POL_I_TRANSCRIPTION	REACTOME_RNA_POL_I_TRANSCRIPTION	79	-0.630064	-1.44992	0.0471204	0.46635	0.438816	3972	tags=39%, list=15%, signal=33%	TAF1B/H2AFZ/HIST1H4B/HIST2H4B/HIST1H2AJ/HIST1H2BG/HIST1H2AD/HIST1H2BO/POLR1D/RRN3/HIST1H4C/HIST1H2BB/POLR1B/HIST1H2AC/TAF1C/H2AFX/HIST1H4H/HIST1H2BD/GTF2H1/EHMT2/ERCC6/HIST1H2BM/HIST1H3G/POLR1C/HIST1H2BI/PTRF/CCNH/HIST1H2BL/HIST1H3D/HIST1H2BJ/HIST1H2BK
REACTOME_GLUTAMATE_NEUROTRANSMITTER_RELEASE_CYCLE	REACTOME_GLUTAMATE_NEUROTRANSMITTER_RELEASE_CYCLE	15	0.854984	1.47944	0.047532	0.46635	0.438816	29	tags=7%, list=0%, signal=7%	SLC1A1
REACTOME_IMMUNOREGULATORY_INTERACTIONS_BETWEEN_A_LYMPHOID_AND_A_NON_LYMPHOID_CELL	REACTOME_IMMUNOREGULATORY_INTERACTIONS_BETWEEN_A_LYMPHOID_AND_A_NON_LYMPHOID_CELL	61	0.695223	1.44887	0.0481728	0.46635	0.438816	2907	tags=16%, list=11%, signal=15%	C3/ICAM3/VCAM1/ICAM4/ULBP1/PVRL2/ICAM1/B2M/HCST/CD81
REACTOME_PLATELET_CALCIUM_HOMEOSTASIS	REACTOME_PLATELET_CALCIUM_HOMEOSTASIS	16	0.849999	1.47881	0.0483005	0.46635	0.438816	85	tags=6%, list=0%, signal=6%	SLC8A3
REACTOME_HEPARAN_SULFATE_HEPARIN_HS_GAG_METABOLISM	REACTOME_HEPARAN_SULFATE_HEPARIN_HS_GAG_METABOLISM	51	0.72308	1.45937	0.0491525	0.46635	0.438816	1311	tags=25%, list=5%, signal=24%	DCN/GXYLT2/NDST1/AGRN/GUSB/B3GALT6/IDUA/B4GALT7/GPC4/GLB1/HPSE/GPC6/NAGLU
REACTOME_REGULATION_OF_MITOTIC_CELL_CYCLE	REACTOME_REGULATION_OF_MITOTIC_CELL_CYCLE	77	-0.631187	-1.44284	0.0494792	0.46635	0.438816	3922	tags=44%, list=15%, signal=38%	PSMB9/RPS27A/CDC16/ANAPC1/CDC23/PSMC5/PSMD7/PSMB7/PSMB1/PSMD4/MAD2L1/BUB1B/CDC27/UBE2D1/PSMD5/PSMA1/PSMC3/PLK1/PSMB8/CDC20/PSMD1/PSMB3/PSMA7/PSMD14/PSMD13/PTTG1/PSMD3/AURKA/PSMB6/AURKB/PSMD12/UBE2C/CCNB1/PSMD11
REACTOME_PLATELET_ACTIVATION_SIGNALING_AND_AGGREGATION	REACTOME_PLATELET_ACTIVATION_SIGNALING_AND_AGGREGATION	198	0.557134	1.31679	0.0497667	0.46635	0.438816	1953	tags=20%, list=8%, signal=19%	MGLL/TUBA4A/COL1A1/COL1A2/GNB4/SPARC/HSPA5/FYN/CLU/VEGFA/GNAI2/TIMP1/SHC1/VEGFC/PRKCD/F8/GNB1/VAV3/CALU/VEGFB/GNAI3/PRKCA/TGFB3/CALM1/SERPINE1/AKT1/PRKCE/THBS1/F2R/PPIA/CALM3/PIK3R1/RAP1A/ALDOA/RAF1/AKT3/PDGFA/FN1/APP/RHOA
REACTOME_ENDOGENOUS_STEROLS	REACTOME_ENDOGENOUS_STEROLS	15	-0.821	-1.50077	0.0505495	0.46635	0.438816	128	tags=13%, list=0%, signal=13%	CYP51A1/CYP27A1
REACTOME_ABC_FAMILY_PROTEINS_MEDIATED_TRANSPORT	REACTOME_ABC_FAMILY_PROTEINS_MEDIATED_TRANSPORT	33	0.752386	1.43495	0.0522766	0.46635	0.438816	472	tags=9%, list=2%, signal=9%	ABCB6/ABCC3/ABCA9
REACTOME_SHC_MEDIATED_CASCADE	REACTOME_SHC_MEDIATED_CASCADE	28	-0.772439	-1.50806	0.053012	0.46635	0.438816	15	tags=11%, list=0%, signal=11%	FGF1/HRAS/FGFR4
REACTOME_PACKAGING_OF_TELOMERE_ENDS	REACTOME_PACKAGING_OF_TELOMERE_ENDS	46	-0.688949	-1.45745	0.0531401	0.46635	0.438816	3916	tags=41%, list=15%, signal=35%	H2AFZ/HIST1H4B/HIST2H4B/HIST1H2AJ/HIST1H2BG/HIST1H2AD/HIST1H2BO/HIST1H4C/HIST1H2BB/ACD/HIST1H2AC/H2AFX/HIST1H4H/HIST1H2BD/HIST1H2BM/HIST1H2BI/HIST1H2BL/HIST1H2BJ/HIST1H2BK
REACTOME_INTERACTIONS_OF_VPR_WITH_HOST_CELLULAR_PROTEINS	REACTOME_INTERACTIONS_OF_VPR_WITH_HOST_CELLULAR_PROTEINS	32	-0.753645	-1.50011	0.0550239	0.474698	0.446671	4001	tags=56%, list=15%, signal=48%	SLC25A5/AAAS/NUP188/NUP62/NUP43/NUP35/NUP153/NUP85/NUP155/BANF1/NUP107/NUP93/SLC25A4/NUP88/HMGA1/SLC25A6/NUP50/RAE1
REACTOME_NEURONAL_SYSTEM	REACTOME_NEURONAL_SYSTEM	276	0.523832	1.28385	0.0569715	0.483308	0.454773	1606	tags=8%, list=6%, signal=8%	SLC1A1/SLC1A3/NEFL/KCNN4/GNB4/KCNMB4/KCNJ15/RRAS/GNAI2/KCNK2/KCNJ2/CACNA2D3/GNB1/PLCB1/GNAI3/KCNJ6/PRKCA/CALM1/CACNA1A/PANX1/CALM3/RAF1
REACTOME_TRANSMISSION_ACROSS_CHEMICAL_SYNAPSES	REACTOME_TRANSMISSION_ACROSS_CHEMICAL_SYNAPSES	184	0.553255	1.30453	0.0585443	0.488509	0.459666	2542	tags=13%, list=10%, signal=12%	SLC1A1/SLC1A3/NEFL/GNB4/KCNJ15/RRAS/GNAI2/KCNJ2/CACNA2D3/GNB1/PLCB1/GNAI3/KCNJ6/PRKCA/CALM1/CACNA1A/CALM3/RAF1/AP2S1/RPS6KA2/AKAP9/STX1A/AP2B1/AP2M1
REACTOME_CGMP_EFFECTS	REACTOME_CGMP_EFFECTS	19	-0.790416	-1.46298	0.0616438	0.506076	0.476196	219	tags=21%, list=1%, signal=21%	PDE10A/PDE6G/PDE2A/PDE5A
REACTOME_ANTIVIRAL_MECHANISM_BY_IFN_STIMULATED_GENES	REACTOME_ANTIVIRAL_MECHANISM_BY_IFN_STIMULATED_GENES	65	-0.627889	-1.40353	0.0631068	0.507376	0.47742	3049	tags=37%, list=12%, signal=33%	NUP62/USP18/NUP43/NUP35/EIF4E/NUP153/NUP85/NUP155/NUP107/DDX58/NUP93/KPNB1/PIN1/KPNA3/NUP88/KPNA4/EIF4A1/NUP50/KPNA2/ISG15/TRIM25/RAE1/IFIT1/MX1
REACTOME_NEGATIVE_REGULATION_OF_FGFR_SIGNALING	REACTOME_NEGATIVE_REGULATION_OF_FGFR_SIGNALING	36	-0.70885	-1.43082	0.0641975	0.507376	0.47742	15	tags=14%, list=0%, signal=14%	PPP2CA/FGF1/MAPK1/SRC/FGFR4
REACTOME_APC_C_CDH1_MEDIATED_DEGRADATION_OF_CDC20_AND_OTHER_APC_C_CDH1_TARGETED_PROTEINS_IN_LATE_MITOSIS_EARLY_G1	REACTOME_APC_C_CDH1_MEDIATED_DEGRADATION_OF_CDC20_AND_OTHER_APC_C_CDH1_TARGETED_PROTEINS_IN_LATE_MITOSIS_EARLY_G1	64	-0.625321	-1.39509	0.065534	0.507376	0.47742	3922	tags=48%, list=15%, signal=41%	PSMB9/RPS27A/CDC16/ANAPC1/CDC23/PSMC5/PSMD7/PSMB7/PSMB1/PSMD4/CDC27/UBE2D1/PSMD5/PSMA1/PSMC3/PLK1/PSMB8/CDC20/PSMD1/PSMB3/PSMA7/PSMD14/PSMD13/PTTG1/PSMD3/AURKA/PSMB6/AURKB/PSMD12/UBE2C/PSMD11
REACTOME_RNA_POL_I_PROMOTER_OPENING	REACTOME_RNA_POL_I_PROMOTER_OPENING	56	-0.644751	-1.408	0.0674699	0.507376	0.47742	3916	tags=50%, list=15%, signal=43%	HIST1H2BE/HIST1H4L/HIST1H4D/HIST1H2BF/HIST1H3I/HIST1H3F/HIST1H3B/HIST1H2BC/H2AFZ/HIST1H4B/HIST2H4B/HIST1H2AJ/HIST1H2BG/HIST1H2AD/HIST1H2BO/HIST1H4C/HIST1H2BB/HIST1H2AC/H2AFX/HIST1H4H/HIST1H2BD/HIST1H2BM/HIST1H3G/HIST1H2BI/HIST1H2BL/HIST1H3D/HIST1H2BJ/HIST1H2BK
REACTOME_NOD1_2_SIGNALING_PATHWAY	REACTOME_NOD1_2_SIGNALING_PATHWAY	29	-0.745169	-1.47499	0.0675991	0.507376	0.47742	2642	tags=24%, list=10%, signal=22%	TNFAIP3/CASP4/CHUK/RIPK2/BIRC2/TRAF6/BIRC3
REACTOME_METABOLISM_OF_MRNA	REACTOME_METABOLISM_OF_MRNA	209	-0.489969	-1.26246	0.0694444	0.507376	0.47742	3325	tags=34%, list=13%, signal=30%	RPL23A/TNPO1/RPS7/PSMD7/PSMB7/PSMB1/RPL7A/EXOSC9/PSMD4/XPO1/RPS14/RNPS1/RPL37/PPP2CA/EIF4E/RPL35/RPS3/RPL27/PSMD5/HSPB1/CASC3/RPL23/RPL13/FAU/EXOSC8/SMG6/PSMA1/RPS21/PSMC3/RPS13/RPL6/SMG5/RPL8/UPF3B/RPL30/PAIP1/ETF1/RPS24/PSMB8/YWHAB/EDC4/SMG8/EXOSC2/RPL7/PSMD1/EXOSC1/PSMB3/LSM4/EXOSC4/PSMA7/RPL26/PSMD14/RPL19/PSMD13/RPS10/RPL38/RPS6/EIF4A1/PSMD3/RPL26L1/RPS18/PSMB6/PSMD12/RPS4Y1/LSM2/PSMD11/EXOS…
REACTOME_TRANSPORT_OF_GLUCOSE_AND_OTHER_SUGARS_BILE_SALTS_AND_ORGANIC_ACIDS_METAL_IONS_AND_AMINE_COMPOUNDS	REACTOME_TRANSPORT_OF_GLUCOSE_AND_OTHER_SUGARS_BILE_SALTS_AND_ORGANIC_ACIDS_METAL_IONS_AND_AMINE_COMPOUNDS	89	0.628922	1.37072	0.0698052	0.507376	0.47742	2170	tags=18%, list=8%, signal=17%	SLC5A3/SLC2A1/SLC22A18/SLC2A10/SLC16A3/SLC2A5/SLC2A3/HEPH/SLC44A2/SLC22A4/SLC6A6/SLC44A1/SLC39A6/SLC39A1/SLC30A7/SLC41A2
REACTOME_APC_C_CDC20_MEDIATED_DEGRADATION_OF_MITOTIC_PROTEINS	REACTOME_APC_C_CDC20_MEDIATED_DEGRADATION_OF_MITOTIC_PROTEINS	65	-0.615732	-1.37636	0.0703883	0.507376	0.47742	3922	tags=48%, list=15%, signal=41%	PSMB9/RPS27A/CDC16/ANAPC1/CDC23/PSMC5/PSMD7/PSMB7/PSMB1/PSMD4/MAD2L1/BUB1B/CDC27/UBE2D1/PSMD5/PSMA1/PSMC3/PSMB8/CDC20/PSMD1/PSMB3/PSMA7/PSMD14/PSMD13/PTTG1/PSMD3/PSMB6/PSMD12/UBE2C/CCNB1/PSMD11
REACTOME_UNFOLDED_PROTEIN_RESPONSE	REACTOME_UNFOLDED_PROTEIN_RESPONSE	75	0.64409	1.37511	0.0713128	0.507376	0.47742	2338	tags=31%, list=9%, signal=28%	CCL2/PDIA5/FKBP14/HSPA5/EDEM1/SHC1/CUL7/WIPI1/DNAJB11/PPP2R5B/HSP90B1/ACADVL/SERP1/CALR/EXOSC7/KDELR3/EIF2S1/SEC31A/MBTPS1/YIF1A/LMNA/DCP2/SYVN1
REACTOME_RNA_POL_III_TRANSCRIPTION_INITIATION_FROM_TYPE_3_PROMOTER	REACTOME_RNA_POL_III_TRANSCRIPTION_INITIATION_FROM_TYPE_3_PROMOTER	26	-0.754165	-1.46574	0.0717703	0.507376	0.47742	3386	tags=62%, list=13%, signal=54%	POLR3F/POLR1D/SNAPC2/POLR2L/POLR3C/POLR3A/SNAPC5/POLR3E/POLR3B/BRF2/POLR2F/LZTS1/POLR1C/POLR3K/SNAPC4/POLR3H
REACTOME_NITRIC_OXIDE_STIMULATES_GUANYLATE_CYCLASE	REACTOME_NITRIC_OXIDE_STIMULATES_GUANYLATE_CYCLASE	25	-0.753487	-1.44333	0.0756098	0.517229	0.48669	219	tags=12%, list=1%, signal=12%	NOS3/PDE2A/PDE5A
REACTOME_ACTIVATION_OF_CHAPERONE_GENES_BY_XBP1S	REACTOME_ACTIVATION_OF_CHAPERONE_GENES_BY_XBP1S	44	0.696586	1.38013	0.0757315	0.517229	0.48669	3335	tags=43%, list=13%, signal=38%	PDIA5/FKBP14/EDEM1/SHC1/CUL7/WIPI1/DNAJB11/PPP2R5B/ACADVL/SERP1/KDELR3/SEC31A/YIF1A/LMNA/SYVN1/TATDN2/CTDSP2/C19orf10/HYOU1
REACTOME_RNA_POL_III_TRANSCRIPTION_INITIATION_FROM_TYPE_2_PROMOTER	REACTOME_RNA_POL_III_TRANSCRIPTION_INITIATION_FROM_TYPE_2_PROMOTER	23	-0.765654	-1.45263	0.0762125	0.517229	0.48669	3386	tags=65%, list=13%, signal=57%	POLR3F/GTF3C5/POLR1D/POLR2L/POLR3C/POLR3A/POLR3E/POLR3B/GTF3C2/POLR2F/LZTS1/POLR1C/POLR3K/GTF3C4/POLR3H
REACTOME_TRANSPORT_TO_THE_GOLGI_AND_SUBSEQUENT_MODIFICATION	REACTOME_TRANSPORT_TO_THE_GOLGI_AND_SUBSEQUENT_MODIFICATION	32	0.733475	1.38883	0.0804795	0.525219	0.494209	2262	tags=34%, list=9%, signal=31%	MAN1A1/B4GALT2/SEC23A/B4GALT1/SEC24D/MAN1A2/SEC31A/B4GALT4/MGAT1/SEC13/MCFD2
REACTOME_TRANSPORT_OF_RIBONUCLEOPROTEINS_INTO_THE_HOST_NUCLEUS	REACTOME_TRANSPORT_OF_RIBONUCLEOPROTEINS_INTO_THE_HOST_NUCLEUS	27	-0.74046	-1.44895	0.0823529	0.525219	0.494209	3831	tags=52%, list=15%, signal=44%	AAAS/NUP188/NUP62/NUP43/NUP35/NUP153/NUP85/NUP155/NUP107/NUP93/KPNB1/NUP88/NUP50/RAE1
REACTOME_TRANSPORT_OF_MATURE_TRANSCRIPT_TO_CYTOPLASM	REACTOME_TRANSPORT_OF_MATURE_TRANSCRIPT_TO_CYTOPLASM	52	-0.631456	-1.35515	0.0835381	0.525219	0.494209	3495	tags=37%, list=13%, signal=32%	NUP188/NUP62/NUP43/NUP35/RNPS1/EIF4E/NUP153/SRSF3/NUP85/NUP155/NUP107/UPF3B/NFX1/NUP93/NXF1/NUP88/NUP50/MAGOH/RAE1
REACTOME_IRON_UPTAKE_AND_TRANSPORT	REACTOME_IRON_UPTAKE_AND_TRANSPORT	35	-0.694821	-1.39521	0.0891089	0.525219	0.494209	2277	tags=37%, list=9%, signal=34%	ATP6V0A4/FLVCR1/ATP6V1F/ATP6V0C/HMOX2/FTL/ATP6V1G1/ATP6V1E1/ATP6V0E1/MCOLN1/ATP6V1C1/ATP6V1B2/HMOX1
REACTOME_A_TETRASACCHARIDE_LINKER_SEQUENCE_IS_REQUIRED_FOR_GAG_SYNTHESIS	REACTOME_A_TETRASACCHARIDE_LINKER_SEQUENCE_IS_REQUIRED_FOR_GAG_SYNTHESIS	25	0.752418	1.38737	0.089527	0.525219	0.494209	1221	tags=28%, list=5%, signal=27%	DCN/GXYLT2/AGRN/B3GALT6/B4GALT7/GPC4/GPC6
REACTOME_AMINO_ACID_TRANSPORT_ACROSS_THE_PLASMA_MEMBRANE	REACTOME_AMINO_ACID_TRANSPORT_ACROSS_THE_PLASMA_MEMBRANE	31	-0.71654	-1.42743	0.0900474	0.525219	0.494209	1860	tags=26%, list=7%, signal=24%	SLC38A2/SLC43A1/SLC7A2/SLC7A5/SLC36A1/SLC38A1/SLC3A2/SLC7A11
REACTOME_DESTABILIZATION_OF_MRNA_BY_AUF1_HNRNP_D0	REACTOME_DESTABILIZATION_OF_MRNA_BY_AUF1_HNRNP_D0	50	-0.63468	-1.3478	0.091133	0.525219	0.494209	3922	tags=48%, list=15%, signal=41%	PSMB9/RPS27A/HNRNPD/PSMC5/PSMD7/PSMB7/PSMB1/PSMD4/PSMD5/HSPB1/PSMA1/PSMC3/PSMB8/PSMD1/PSMB3/PSMA7/PSMD14/PSMD13/PSMD3/PSMB6/PSMD12/PSMD11/HSPA8/HSPA1B
REACTOME_CREB_PHOSPHORYLATION_THROUGH_THE_ACTIVATION_OF_CAMKII	REACTOME_CREB_PHOSPHORYLATION_THROUGH_THE_ACTIVATION_OF_CAMKII	15	0.812724	1.40631	0.0914077	0.525219	0.494209	2203	tags=27%, list=8%, signal=24%	NEFL/CALM1/CALM3/AKAP9
REACTOME_NEP_NS2_INTERACTS_WITH_THE_CELLULAR_EXPORT_MACHINERY	REACTOME_NEP_NS2_INTERACTS_WITH_THE_CELLULAR_EXPORT_MACHINERY	27	-0.731958	-1.43231	0.0917647	0.525219	0.494209	3831	tags=52%, list=15%, signal=44%	AAAS/NUP188/NUP62/NUP43/NUP35/XPO1/NUP153/NUP85/NUP155/NUP107/NUP93/NUP88/NUP50/RAE1
REACTOME_GLUCONEOGENESIS	REACTOME_GLUCONEOGENESIS	31	0.724906	1.36361	0.0931034	0.525219	0.494209	1734	tags=29%, list=7%, signal=27%	ENO2/PGK1/GPI/GAPDH/TPI1/ENO1/PGAM1/ALDOA/ALDOC
REACTOME_COMPLEMENT_CASCADE	REACTOME_COMPLEMENT_CASCADE	28	0.739306	1.3714	0.0936968	0.525219	0.494209	3035	tags=29%, list=12%, signal=25%	C3/C1S/CD46/CFB/C5/C2/CFH/CFD
REACTOME_PHOSPHOLIPASE_C_MEDIATED_CASCADE	REACTOME_PHOSPHOLIPASE_C_MEDIATED_CASCADE	53	-0.623533	-1.34102	0.0938272	0.525219	0.494209	1075	tags=6%, list=4%, signal=5%	ADCY3/PRKAR2B/FGFR4
REACTOME_REGULATION_OF_GLUCOKINASE_BY_GLUCOKINASE_REGULATORY_PROTEIN	REACTOME_REGULATION_OF_GLUCOKINASE_BY_GLUCOKINASE_REGULATORY_PROTEIN	27	-0.723653	-1.41606	0.0941176	0.525219	0.494209	3831	tags=48%, list=15%, signal=41%	AAAS/NUP188/NUP62/NUP43/NUP35/NUP153/NUP85/NUP155/NUP107/NUP93/NUP88/NUP50/RAE1
REACTOME_MEIOTIC_RECOMBINATION	REACTOME_MEIOTIC_RECOMBINATION	79	-0.565236	-1.30074	0.0942408	0.525219	0.494209	3689	tags=32%, list=14%, signal=27%	HIST1H4B/HIST2H4B/HIST1H2AJ/HIST1H2BG/BRCA1/HIST1H2AD/HIST1H2BO/HIST1H4C/HIST1H2BB/HIST1H2AC/RPA1/H2AFX/CDK4/BLM/HIST1H4H/HIST1H2BD/HIST1H2BM/HIST1H3G/RAD50/HIST1H2BI/HIST1H2BL/RAD51C/HIST1H3D/HIST1H2BJ/HIST1H2BK
REACTOME_GASTRIN_CREB_SIGNALLING_PATHWAY_VIA_PKC_AND_MAPK	REACTOME_GASTRIN_CREB_SIGNALLING_PATHWAY_VIA_PKC_AND_MAPK	198	0.522538	1.23502	0.0948678	0.525219	0.494209	2533	tags=15%, list=10%, signal=13%	MGLL/MMP3/RGS2/BDKRB2/GPR68/MAP2K1/GNB4/NMU/PTGFR/PRKCD/GNB1/PLCB1/PRKCA/MAPK7/EGFR/HRH1/EDNRA/PRKCE/F2R/PIK3R1/RAF1/APP/RPS6KA2/ADRA1D/PRKCH/MAPK3/UTS2R/NPFF/OPN4
REACTOME_TRANSPORT_OF_MATURE_MRNA_DERIVED_FROM_AN_INTRONLESS_TRANSCRIPT	REACTOME_TRANSPORT_OF_MATURE_MRNA_DERIVED_FROM_AN_INTRONLESS_TRANSCRIPT	32	-0.710923	-1.41507	0.0956938	0.525219	0.494209	3831	tags=47%, list=15%, signal=40%	AAAS/NUP188/NUP62/NUP43/NUP35/EIF4E/NUP153/NUP85/NUP155/NUP107/NUP93/NXF1/NUP88/NUP50/RAE1
REACTOME_KERATAN_SULFATE_KERATIN_METABOLISM	REACTOME_KERATAN_SULFATE_KERATIN_METABOLISM	30	0.716936	1.34298	0.0986159	0.525219	0.494209	2319	tags=30%, list=9%, signal=27%	LUM/B4GALT2/GLB1/CHST2/HEXA/B4GALT1/B3GNT1/B4GALT4/ST3GAL3
REACTOME_LATENT_INFECTION_OF_HOMO_SAPIENS_WITH_MYCOBACTERIUM_TUBERCULOSIS	REACTOME_LATENT_INFECTION_OF_HOMO_SAPIENS_WITH_MYCOBACTERIUM_TUBERCULOSIS	30	-0.721414	-1.42511	0.0990566	0.525219	0.494209	4038	tags=47%, list=16%, signal=39%	ATP6V0D2/ATP6V1D/CAMP/ATP6V1G3/TCIRG1/ATP6V0A4/ATP6V1F/ATP6V0C/NOS3/ATP6V1G1/ATP6V1E1/ATP6V0E1/ATP6V1C1/ATP6V1B2
REACTOME_SIGNALING_BY_INSULIN_RECEPTOR	REACTOME_SIGNALING_BY_INSULIN_RECEPTOR	104	-0.550597	-1.30208	0.100775	0.525219	0.494209	2377	tags=21%, list=9%, signal=19%	RPTOR/PRKAB1/FGF1/ATP6V0A4/MAPK1/MAP2K2/ATP6V1F/ATP6V0C/YWHAB/CAB39/HRAS/CRK/RHEB/ATP6V1G1/GRB10/RPS6/ATP6V1E1/ATP6V0E1/ATP6V1C1/ATP6V1B2/PRKAG2/FGFR4
REACTOME_LYSOSOME_VESICLE_BIOGENESIS	REACTOME_LYSOSOME_VESICLE_BIOGENESIS	23	-0.735902	-1.39618	0.101617	0.525219	0.494209	3658	tags=35%, list=14%, signal=30%	AP1M1/AP1S1/ARRB1/AP1B1/SH3GL2/DNAJC6/CLTA/HSPA8
REACTOME_TRNA_AMINOACYLATION	REACTOME_TRNA_AMINOACYLATION	42	-0.651563	-1.35548	0.102439	0.525219	0.494209	2770	tags=38%, list=11%, signal=34%	TARS2/FARSA/KARS/VARS2/RARS/AARS2/AIMP2/PPA1/FARS2/HARS2/HARS/NARS2/VARS/YARS2/EEF1E1/CARS2
REACTOME_RNA_POL_III_TRANSCRIPTION_TERMINATION	REACTOME_RNA_POL_III_TRANSCRIPTION_TERMINATION	19	-0.751419	-1.3908	0.10274	0.525219	0.494209	3386	tags=68%, list=13%, signal=60%	POLR3F/POLR1D/POLR2L/POLR3C/POLR3A/POLR3E/POLR3B/POLR2F/NFIB/LZTS1/POLR1C/POLR3K/POLR3H
REACTOME_GROWTH_HORMONE_RECEPTOR_SIGNALING	REACTOME_GROWTH_HORMONE_RECEPTOR_SIGNALING	24	-0.722698	-1.37297	0.103774	0.525219	0.494209	829	tags=25%, list=3%, signal=24%	STAT5A/MAPK1/JAK2/PTPN1/STAT5B/LYN
REACTOME_MUSCLE_CONTRACTION	REACTOME_MUSCLE_CONTRACTION	46	-0.641987	-1.3581	0.103865	0.525219	0.494209	561	tags=9%, list=2%, signal=9%	ACTG2/TPM4/MYL9/TPM2
REACTOME_POST_TRANSLATIONAL_PROTEIN_MODIFICATION	REACTOME_POST_TRANSLATIONAL_PROTEIN_MODIFICATION	178	0.531189	1.24847	0.103937	0.525219	0.494209	2782	tags=27%, list=11%, signal=24%	MAN1A1/GFPT2/MPI/EDEM1/PLAUR/B4GALT2/ALG10B/B3GNT9/SEC23A/SUMF1/PIGH/PIGV/RPN1/DAD1/DDOST/C1GALT1C1/UGGT2/PIGF/GGCX/GANAB/GPAA1/B4GALT1/CALR/VKORC1/MLEC/PIGX/SUMF2/SEC24D/MAN1A2/PDIA3/EDEM3/PIGK/RPN2/SEC31A/PIGG/B4GALT4/EIF5A2/MGAT1/GNPNAT1/SEC13/MCFD2/PIGT/ST3GAL3/ALG3/PIGN/ALG5/ARSK/PGAP1
REACTOME_MEIOTIC_SYNAPSIS	REACTOME_MEIOTIC_SYNAPSIS	69	-0.57347	-1.30023	0.104218	0.525219	0.494209	3689	tags=35%, list=14%, signal=30%	H2AFZ/HIST1H4B/HIST2H4B/HIST1H2AJ/HIST1H2BG/BRCA1/RAD21/HIST1H2AD/HIST1H2BO/HIST1H4C/DIDO1/HIST1H2BB/ACD/HIST1H2AC/H2AFX/SUN2/HIST1H4H/STAG3/HIST1H2BD/HIST1H2BM/HIST1H2BI/HIST1H2BL/HIST1H2BJ/HIST1H2BK
REACTOME_RNA_POL_III_CHAIN_ELONGATION	REACTOME_RNA_POL_III_CHAIN_ELONGATION	17	-0.747512	-1.37073	0.109339	0.535812	0.504177	3386	tags=71%, list=13%, signal=61%	POLR3F/POLR1D/POLR2L/POLR3C/POLR3A/POLR3E/POLR3B/POLR2F/LZTS1/POLR1C/POLR3K/POLR3H
REACTOME_PI_3K_CASCADE	REACTOME_PI_3K_CASCADE	54	-0.605042	-1.3111	0.109489	0.535812	0.504177	15	tags=6%, list=0%, signal=6%	FGF1/CHUK/FGFR4
REACTOME_POTASSIUM_CHANNELS	REACTOME_POTASSIUM_CHANNELS	98	0.573379	1.26581	0.109501	0.535812	0.504177	950	tags=7%, list=4%, signal=7%	KCNN4/KCNMB4/KCNJ15/KCNK2/KCNJ2/GNB1/KCNJ6
REACTOME_FRS2_MEDIATED_CASCADE	REACTOME_FRS2_MEDIATED_CASCADE	36	-0.664299	-1.3409	0.111111	0.535812	0.504177	2305	tags=17%, list=9%, signal=15%	FGF1/MAPK1/MAP2K2/YWHAB/HRAS/FGFR4
REACTOME_NUCLEOTIDE_BINDING_DOMAIN_LEUCINE_RICH_REPEAT_CONTAINING_RECEPTOR_NLR_SIGNALING_PATHWAYS	REACTOME_NUCLEOTIDE_BINDING_DOMAIN_LEUCINE_RICH_REPEAT_CONTAINING_RECEPTOR_NLR_SIGNALING_PATHWAYS	44	-0.64019	-1.3522	0.111639	0.535812	0.504177	2642	tags=23%, list=10%, signal=20%	TNFAIP3/CASP4/TXN/CHUK/TXNIP/RIPK2/HSP90AB1/BIRC2/TRAF6/BIRC3
REACTOME_CELL_CYCLE_MITOTIC	REACTOME_CELL_CYCLE_MITOTIC	304	-0.447442	-1.1787	0.113208	0.535812	0.504177	3745	tags=35%, list=14%, signal=30%	SPC24/KIF23/CDC16/POLA2/ANAPC1/CLASP1/B9D2/SKA2/CDC23/CENPN/RAD21/PSMC5/MCM2/PSMD7/PSMB7/CETN2/PSMB1/PRIM2/RFC3/NUP43/CDC25C/PSMD4/KIF18A/XPO1/CDC25B/MAD2L1/E2F3/BUB1B/ERCC6L/CDC27/PPP2CA/CEP164/ACTR1A/UBE2D1/NUP85/NUF2/PSMD5/ORC5/PPP2R1B/CEP57/KIF20A/NUDC/RPA1/PSMA1/PSMC3/CDK4/CENPA/E2F1/NUP107/SSNA1/MIS12/CDC6/ZW10/ORC6/TUBGCP6/PLK1/BUB1/FEN1/DYNLL1/CENPQ/FGFR1OP/MAPRE1/PSMB8/MCM5/INCENP/CCNB2/…
REACTOME_INSULIN_RECEPTOR_RECYCLING	REACTOME_INSULIN_RECEPTOR_RECYCLING	22	-0.724682	-1.35881	0.113689	0.535812	0.504177	3234	tags=55%, list=12%, signal=48%	ATP6V0D2/ATP6V1D/ATP6V1G3/TCIRG1/ATP6V0A4/ATP6V1F/ATP6V0C/ATP6V1G1/ATP6V1E1/ATP6V0E1/ATP6V1C1/ATP6V1B2
REACTOME_ADP_SIGNALLING_THROUGH_P2RY12	REACTOME_ADP_SIGNALLING_THROUGH_P2RY12	21	0.757438	1.35808	0.115789	0.540705	0.50878	925	tags=19%, list=4%, signal=18%	GNB4/GNAI2/GNB1/GNAI3
REACTOME_CD28_DEPENDENT_PI3K_AKT_SIGNALING	REACTOME_CD28_DEPENDENT_PI3K_AKT_SIGNALING	21	0.755313	1.35427	0.119298	0.551568	0.519002	2744	tags=29%, list=11%, signal=26%	FYN/MTOR/AKT1/PIK3R1/AKT3/AKT2
REACTOME_TRANSFERRIN_ENDOCYTOSIS_AND_RECYCLING	REACTOME_TRANSFERRIN_ENDOCYTOSIS_AND_RECYCLING	24	-0.706456	-1.34212	0.120283	0.551568	0.519002	2277	tags=46%, list=9%, signal=42%	ATP6V1G3/TCIRG1/ATP6V0A4/ATP6V1F/ATP6V0C/ATP6V1G1/ATP6V1E1/ATP6V0E1/MCOLN1/ATP6V1C1/ATP6V1B2
REACTOME_TRANSPORT_OF_VITAMINS_NUCLEOSIDES_AND_RELATED_MOLECULES	REACTOME_TRANSPORT_OF_VITAMINS_NUCLEOSIDES_AND_RELATED_MOLECULES	31	-0.673745	-1.34217	0.123223	0.552727	0.520092	4217	tags=32%, list=16%, signal=27%	SLCO3A1/SLCO2B1/SLC35D2/SLCO1B3/SLC35D1/SLC5A6/SLC29A3/SLC27A4/SLCO4A1/SLC29A1
REACTOME_METABOLISM_OF_STEROID_HORMONES_AND_VITAMINS_A_AND_D	REACTOME_METABOLISM_OF_STEROID_HORMONES_AND_VITAMINS_A_AND_D	35	0.691993	1.32934	0.123746	0.552727	0.520092	1013	tags=6%, list=4%, signal=5%	HSD11B1/SRD5A3
REACTOME_O_LINKED_GLYCOSYLATION_OF_MUCINS	REACTOME_O_LINKED_GLYCOSYLATION_OF_MUCINS	52	-0.599738	-1.28708	0.125307	0.552727	0.520092	1123	tags=12%, list=4%, signal=11%	GALNT6/B4GALT5/GCNT1/ST3GAL1/GALNT7/GALNT14
REACTOME_SLC_MEDIATED_TRANSMEMBRANE_TRANSPORT	REACTOME_SLC_MEDIATED_TRANSMEMBRANE_TRANSPORT	239	0.501372	1.20849	0.125382	0.552727	0.520092	1945	tags=11%, list=8%, signal=10%	SLC1A1/SLC5A3/SLC1A3/SLC8A3/SLC2A1/SLC22A18/SLC4A7/SLC2A10/SLC37A4/SLC16A3/SLC26A6/SLC12A4/HK2/SLC2A5/SLC17A5/SLC2A3/SLC1A5/HEPH/SLC44A2/SLC22A4/SLC6A6/SLC44A1/SLC39A6/SLC39A1/SLC30A7/G6PC3
REACTOME_STEROID_HORMONES	REACTOME_STEROID_HORMONES	29	0.702585	1.30472	0.1274	0.552727	0.520092	1013	tags=7%, list=4%, signal=7%	HSD11B1/SRD5A3
REACTOME_AMYLOIDS	REACTOME_AMYLOIDS	75	-0.545051	-1.24052	0.12987	0.552727	0.520092	3689	tags=29%, list=14%, signal=25%	HIST1H4B/HIST2H4B/HIST1H2AJ/HIST1H2BG/HIST1H2AD/HIST1H2BO/SAA1/HIST1H4C/HIST1H2BB/HIST1H2AC/H2AFX/HIST1H4H/HIST1H2BD/HIST1H2BM/HIST1H3G/HIST1H2BI/HIST1H2BL/HIST1H3D/MFGE8/HIST1H2BJ/HIST1H2BK/SNCA
REACTOME_CELL_CYCLE_CHECKPOINTS	REACTOME_CELL_CYCLE_CHECKPOINTS	111	-0.534812	-1.27085	0.13089	0.552727	0.520092	3922	tags=41%, list=15%, signal=35%	PSMB9/RPS27A/CDC16/ANAPC1/CDC23/RAD1/PSMC5/TP53/MCM2/PSMD7/PSMB7/PSMB1/RFC3/CDC25C/PSMD4/MAD2L1/BUB1B/CDC27/CHEK1/UBE2D1/PSMD5/ORC5/RPA1/PSMA1/PSMC3/CDC6/ORC6/PSMB8/MCM5/CCNB2/ORC3/CDC20/RAD9A/PSMD1/PSMB3/CDC45/PSMA7/PSMD14/MCM3/PSMD13/PSMD3/PSMB6/PSMD12/UBE2C/CCNB1/PSMD11
REACTOME_TRANSPORT_OF_INORGANIC_CATIONS_ANIONS_AND_AMINO_ACIDS_OLIGOPEPTIDES	REACTOME_TRANSPORT_OF_INORGANIC_CATIONS_ANIONS_AND_AMINO_ACIDS_OLIGOPEPTIDES	92	0.570681	1.25344	0.131068	0.552727	0.520092	954	tags=9%, list=4%, signal=8%	SLC1A1/SLC1A3/SLC8A3/SLC4A7/SLC26A6/SLC12A4/SLC17A5/SLC1A5
REACTOME_PHOSPHORYLATION_OF_THE_APC_C	REACTOME_PHOSPHORYLATION_OF_THE_APC_C	17	-0.724391	-1.32834	0.132118	0.552727	0.520092	3723	tags=47%, list=14%, signal=40%	CDC16/ANAPC1/CDC23/CDC27/UBE2D1/PLK1/UBE2C/CCNB1
REACTOME_M_G1_TRANSITION	REACTOME_M_G1_TRANSITION	78	-0.539081	-1.23716	0.134211	0.552727	0.520092	3407	tags=42%, list=13%, signal=37%	PSMC5/MCM2/PSMD7/PSMB7/PSMB1/PRIM2/PSMD4/E2F3/PSMD5/ORC5/RPA1/PSMA1/PSMC3/E2F1/CDC6/ORC6/PSMB8/MCM5/ORC3/CDT1/PSMD1/PSMB3/CDC45/PSMA7/POLA1/PSMD14/MCM3/PSMD13/GMNN/PSMD3/PSMB6/PSMD12/PSMD11
REACTOME_APC_C_CDC20_MEDIATED_DEGRADATION_OF_CYCLIN_B	REACTOME_APC_C_CDC20_MEDIATED_DEGRADATION_OF_CYCLIN_B	19	-0.715845	-1.32496	0.134703	0.552727	0.520092	3895	tags=47%, list=15%, signal=40%	RPS27A/CDC16/ANAPC1/CDC23/CDC27/UBE2D1/CDC20/UBE2C/CCNB1
REACTOME_PI3K_CASCADE	REACTOME_PI3K_CASCADE	68	-0.552247	-1.25181	0.135802	0.552727	0.520092	2377	tags=12%, list=9%, signal=11%	RPTOR/PRKAB1/FGF1/CAB39/RHEB/RPS6/PRKAG2/FGFR4
REACTOME_CDT1_ASSOCIATION_WITH_THE_CDC6_ORC_ORIGIN_COMPLEX	REACTOME_CDT1_ASSOCIATION_WITH_THE_CDC6_ORC_ORIGIN_COMPLEX	54	-0.586215	-1.2703	0.136253	0.552727	0.520092	3407	tags=44%, list=13%, signal=39%	PSMC5/PSMD7/PSMB7/PSMB1/PSMD4/PSMD5/ORC5/PSMA1/PSMC3/CDC6/ORC6/PSMB8/ORC3/CDT1/PSMD1/PSMB3/PSMA7/PSMD14/PSMD13/GMNN/PSMD3/PSMB6/PSMD12/PSMD11
REACTOME_SIGNALING_BY_BMP	REACTOME_SIGNALING_BY_BMP	22	0.738843	1.33391	0.136602	0.552727	0.520092	3944	tags=45%, list=15%, signal=39%	FSTL1/GREM2/SMAD1/SMAD7/BMPR2/SMAD6/NOG/SMAD5/BMP2/SKI
REACTOME_G_BETA_GAMMA_SIGNALLING_THROUGH_PI3KGAMMA	REACTOME_G_BETA_GAMMA_SIGNALLING_THROUGH_PI3KGAMMA	25	0.713162	1.31499	0.136824	0.552727	0.520092	3476	tags=32%, list=13%, signal=28%	GNB4/GNB1/AKT1/AKT3/RHOA/AKT2/GNB5/GNB2
REACTOME_AUTODEGRADATION_OF_CDH1_BY_CDH1_APC_C	REACTOME_AUTODEGRADATION_OF_CDH1_BY_CDH1_APC_C	56	-0.577664	-1.26149	0.139759	0.558359	0.525392	3922	tags=46%, list=15%, signal=39%	PSMB9/RPS27A/CDC16/ANAPC1/CDC23/PSMC5/PSMD7/PSMB7/PSMB1/PSMD4/CDC27/UBE2D1/PSMD5/PSMA1/PSMC3/PSMB8/PSMD1/PSMB3/PSMA7/PSMD14/PSMD13/PSMD3/PSMB6/PSMD12/UBE2C/PSMD11
REACTOME_FORMATION_OF_FIBRIN_CLOT_CLOTTING_CASCADE	REACTOME_FORMATION_OF_FIBRIN_CLOT_CLOTTING_CASCADE	32	-0.64789	-1.28961	0.141148	0.558359	0.525392	160	tags=9%, list=1%, signal=9%	GP1BB/C1QBP/THBD
REACTOME_SEMA4D_INDUCED_CELL_MIGRATION_AND_GROWTH_CONE_COLLAPSE	REACTOME_SEMA4D_INDUCED_CELL_MIGRATION_AND_GROWTH_CONE_COLLAPSE	24	-0.697869	-1.32581	0.141509	0.558359	0.525392	2691	tags=25%, list=10%, signal=22%	RHOB/RHOG/LIMK2/ERBB2/MYH9/MYL9
REACTOME_3_UTR_MEDIATED_TRANSLATIONAL_REGULATION	REACTOME_3_UTR_MEDIATED_TRANSLATIONAL_REGULATION	104	-0.52364	-1.23833	0.144703	0.559428	0.526398	3940	tags=42%, list=15%, signal=36%	EIF3I/RPS27A/EIF3A/RPS25/RPS15/RPL9/RPL23A/RPS7/EIF3C/RPL7A/EIF3F/RPS14/RPL37/EIF4E/RPL35/RPS3/RPL27/RPL23/RPL13/FAU/RPS21/RPS13/RPL6/RPL8/RPL30/RPS24/EIF3B/EIF3E/EIF3J/RPL7/EIF3D/RPL26/EIF3H/RPL19/EIF3G/RPS10/RPL38/RPS6/EIF4A1/RPL26L1/RPS18/RPS4Y1/EIF1AX/RPL27A
REACTOME_CYTOKINE_SIGNALING_IN_IMMUNE_SYSTEM	REACTOME_CYTOKINE_SIGNALING_IN_IMMUNE_SYSTEM	259	-0.444805	-1.15805	0.14497	0.559428	0.526398	2199	tags=18%, list=8%, signal=17%	NUP155/NUP107/PELI1/MAPK1/MAP2K2/GBP5/DDX58/PSMB8/YWHAB/CHUK/RELA/HRAS/NUP93/HGF/INPPL1/CRK/KPNB1/PIN1/KPNA3/IL7R/RIPK2/IFITM1/MAP2K4/NUP88/MAP3K3/KPNA4/JAK2/EIF4A1/NUP50/ISG20/PELI3/TRAF6/PTPN1/IRF5/KPNA2/STAT5B/IFIT2/IFIT3/ISG15/TRIM25/OASL/RAE1/SQSTM1/IFIT1/GAB2/MX1/LYN
REACTOME_NONSENSE_MEDIATED_DECAY_ENHANCED_BY_THE_EXON_JUNCTION_COMPLEX	REACTOME_NONSENSE_MEDIATED_DECAY_ENHANCED_BY_THE_EXON_JUNCTION_COMPLEX	106	-0.520922	-1.23252	0.145078	0.559428	0.526398	2830	tags=35%, list=11%, signal=31%	RPL9/RPL23A/RPS7/RPL7A/RPS14/RNPS1/RPL37/PPP2CA/RPL35/RPS3/RPL27/CASC3/RPL23/RPL13/FAU/SMG6/RPS21/RPS13/RPL6/SMG5/RPL8/UPF3B/RPL30/ETF1/RPS24/SMG8/RPL7/RPL26/RPL19/RPS10/RPL38/RPS6/RPL26L1/RPS18/RPS4Y1/MAGOH/RPL27A
REACTOME_BILE_ACID_AND_BILE_SALT_METABOLISM	REACTOME_BILE_ACID_AND_BILE_SALT_METABOLISM	27	0.698858	1.29485	0.147314	0.563779	0.530493	464	tags=11%, list=2%, signal=11%	CH25H/HSD3B7/ABCC3
REACTOME_ASSEMBLY_OF_THE_PRE_REPLICATIVE_COMPLEX	REACTOME_ASSEMBLY_OF_THE_PRE_REPLICATIVE_COMPLEX	63	-0.55102	-1.2241	0.150617	0.568496	0.534931	3407	tags=46%, list=13%, signal=40%	PSMC5/MCM2/PSMD7/PSMB7/PSMB1/PSMD4/E2F3/PSMD5/ORC5/PSMA1/PSMC3/E2F1/CDC6/ORC6/PSMB8/MCM5/ORC3/CDT1/PSMD1/PSMB3/PSMA7/PSMD14/MCM3/PSMD13/GMNN/PSMD3/PSMB6/PSMD12/PSMD11
REACTOME_CREB_PHOSPHORYLATION_THROUGH_THE_ACTIVATION_OF_RAS	REACTOME_CREB_PHOSPHORYLATION_THROUGH_THE_ACTIVATION_OF_RAS	27	0.69385	1.28557	0.15078	0.568496	0.534931	2203	tags=26%, list=8%, signal=24%	NEFL/RRAS/CALM1/CALM3/RAF1/RPS6KA2/AKAP9
REACTOME_HEMOSTASIS	REACTOME_HEMOSTASIS	445	0.445348	1.13799	0.153521	0.574535	0.540613	1953	tags=15%, list=8%, signal=14%	JAM2/MGLL/F3/SLC8A3/PLAU/TUBA4A/COL1A1/KIFAP3/DOCK10/COL1A2/CAV1/ANGPT1/GNB4/PLAT/RAB5A/SPARC/HSPA5/KCNMB4/FYN/PLAUR/CD47/CLU/RCOR1/VEGFA/SLC16A3/GNAI2/TIMP1/SHC1/VEGFC/PRKCD/F8/IRF1/ITGAV/GNB1/VAV3/CALU/ZFYVE20/VEGFB/GNAI3/PPP2R5B/PRKCA/TGFB3/KIF15/EHD2/CALM1/BSG/SERPINE1/AKT1/PRKCE/THBS1/TEK/F2R/PPIA/SIN3A/CALM3/PIK3R1/RAP1A/ALDOA/RAF1/AKT3/PDGFA/DOCK4/FN1/IRF3/APP/DOCK1/ABL1/RHOA
REACTOME_MRNA_SPLICING	REACTOME_MRNA_SPLICING	105	-0.51425	-1.21687	0.154639	0.574535	0.540613	4478	tags=46%, list=17%, signal=38%	CDC40/FUS/POLR2A/DHX9/SNRPB2/SNRPG/CPSF7/CCAR1/PTBP1/HNRNPD/POLR2B/POLR2G/SNRPE/SF3A1/SF3A3/SNRPB/DDX23/SNRNP200/SNRPD3/CLP1/HNRNPF/RNPS1/SF3A2/POLR2L/POLR2D/CD2BP2/PABPN1/SRSF3/DNAJC8/SNRPA1/GTF2F1/UPF3B/GTF2F2/HNRNPM/POLR2F/CSTF1/SNRNP70/NFX1/PRPF8/PRPF4/SNRPF/SF3B2/NHP2L1/EFTUD2/CSTF2/LSM2/PRPF6/MAGOH
REACTOME_REGULATION_OF_ORNITHINE_DECARBOXYLASE_ODC	REACTOME_REGULATION_OF_ORNITHINE_DECARBOXYLASE_ODC	48	-0.601811	-1.27557	0.160287	0.591204	0.556298	3407	tags=44%, list=13%, signal=38%	PSMC5/PSMD7/PSMB7/PSMB1/PSMD4/PSMD5/PSMA1/PSMC3/AZIN1/NQO1/PSMB8/PSMD1/PSMB3/PSMA7/PSMD14/PSMD13/PSMD3/PSMB6/PSMD12/PSMD11/ODC1
REACTOME_SIGNALING_BY_FGFR1_MUTANTS	REACTOME_SIGNALING_BY_FGFR1_MUTANTS	29	-0.647143	-1.28096	0.16317	0.594113	0.559035	2330	tags=31%, list=9%, signal=28%	FGF17/GRB2/CPSF6/STAT5A/FGF1/FGFR1OP/BCR/STAT5B/GAB2
REACTOME_RAS_ACTIVATION_UOPN_CA2_INFUX_THROUGH_NMDA_RECEPTOR	REACTOME_RAS_ACTIVATION_UOPN_CA2_INFUX_THROUGH_NMDA_RECEPTOR	17	0.751361	1.30667	0.16341	0.594113	0.559035	2203	tags=24%, list=8%, signal=22%	NEFL/CALM1/CALM3/AKAP9
REACTOME_DIABETES_PATHWAYS	REACTOME_DIABETES_PATHWAYS	126	0.525451	1.18818	0.165869	0.595372	0.56022	2338	tags=26%, list=9%, signal=24%	PAPPA/CCL2/ERO1L/PDIA5/MMP2/FKBP14/HSPA5/IGFBP4/EDEM1/SHC1/CUL7/IGFBP6/WIPI1/SPCS1/DNAJB11/PPP2R5B/HSP90B1/ACADVL/SERP1/CALR/EXOSC7/KDELR3/RAB27A/IGF2BP3/EIF2S1/SEC31A/SLC30A7/MBTPS1/YIF1A/PCSK1/LMNA/DCP2/SYVN1
REACTOME_KERATAN_SULFATE_BIOSYNTHESIS	REACTOME_KERATAN_SULFATE_BIOSYNTHESIS	26	0.691747	1.27422	0.166096	0.595372	0.56022	2319	tags=27%, list=9%, signal=25%	LUM/B4GALT2/CHST2/B4GALT1/B3GNT1/B4GALT4/ST3GAL3
REACTOME_EFFECTS_OF_PIP2_HYDROLYSIS	REACTOME_EFFECTS_OF_PIP2_HYDROLYSIS	23	0.710704	1.28566	0.168717	0.597081	0.561828	2339	tags=17%, list=9%, signal=16%	MGLL/PRKCD/PRKCE/PRKCH
REACTOME_INHIBITION_OF_THE_PROTEOLYTIC_ACTIVITY_OF_APC_C_REQUIRED_FOR_THE_ONSET_OF_ANAPHASE_BY_MITOTIC_SPINDLE_CHECKPOINT_COMPONENTS	REACTOME_INHIBITION_OF_THE_PROTEOLYTIC_ACTIVITY_OF_APC_C_REQUIRED_FOR_THE_ONSET_OF_ANAPHASE_BY_MITOTIC_SPINDLE_CHECKPOINT_COMPONENTS	18	-0.690847	-1.28011	0.168919	0.597081	0.561828	3723	tags=50%, list=14%, signal=43%	CDC16/ANAPC1/CDC23/MAD2L1/BUB1B/CDC27/UBE2D1/CDC20/UBE2C
REACTOME_ORC1_REMOVAL_FROM_CHROMATIN	REACTOME_ORC1_REMOVAL_FROM_CHROMATIN	65	-0.53866	-1.20408	0.17233	0.601534	0.566018	3407	tags=40%, list=13%, signal=35%	PSMC5/MCM2/PSMD7/PSMB7/PSMB1/PSMD4/PSMD5/ORC5/PSMA1/PSMC3/CDC6/ORC6/PSMB8/MCM5/ORC3/CDT1/PSMD1/PSMB3/PSMA7/PSMD14/MCM3/PSMD13/PSMD3/PSMB6/PSMD12/PSMD11
REACTOME_MEIOSIS	REACTOME_MEIOSIS	107	-0.50154	-1.18528	0.174479	0.601534	0.566018	3689	tags=28%, list=14%, signal=24%	HIST1H4B/HIST2H4B/HIST1H2AJ/HIST1H2BG/BRCA1/RAD21/HIST1H2AD/HIST1H2BO/HIST1H4C/DIDO1/HIST1H2BB/ACD/HIST1H2AC/RPA1/H2AFX/CDK4/BLM/SUN2/HIST1H4H/STAG3/HIST1H2BD/HIST1H2BM/HIST1H3G/RAD50/HIST1H2BI/HIST1H2BL/RAD51C/HIST1H3D/HIST1H2BJ/HIST1H2BK
REACTOME_SMOOTH_MUSCLE_CONTRACTION	REACTOME_SMOOTH_MUSCLE_CONTRACTION	23	-0.672043	-1.27502	0.177829	0.601534	0.566018	561	tags=17%, list=2%, signal=17%	ACTG2/TPM4/MYL9/TPM2
REACTOME_G_PROTEIN_ACTIVATION	REACTOME_G_PROTEIN_ACTIVATION	27	0.678689	1.25748	0.181976	0.601534	0.566018	925	tags=15%, list=4%, signal=14%	GNB4/GNAI2/GNB1/GNAI3
REACTOME_HDL_MEDIATED_LIPID_TRANSPORT	REACTOME_HDL_MEDIATED_LIPID_TRANSPORT	15	-0.71383	-1.30486	0.182418	0.601534	0.566018	2210	tags=20%, list=9%, signal=18%	APOE/PLTP/SCARB1
REACTOME_INTERFERON_SIGNALING	REACTOME_INTERFERON_SIGNALING	150	-0.466007	-1.15506	0.184783	0.601534	0.566018	3049	tags=24%, list=12%, signal=21%	USP18/NUP43/NUP35/IFI27/EIF4E/NUP153/NUP85/HLA-F/IRF7/NUP155/NUP107/GBP5/DDX58/PSMB8/NUP93/KPNB1/PIN1/KPNA3/IFITM1/NUP88/KPNA4/JAK2/EIF4A1/NUP50/ISG20/PTPN1/IRF5/KPNA2/IFIT2/IFIT3/ISG15/TRIM25/OASL/RAE1/IFIT1/MX1
REACTOME_INHIBITION_OF_INSULIN_SECRETION_BY_ADRENALINE_NORADRENALINE	REACTOME_INHIBITION_OF_INSULIN_SECRETION_BY_ADRENALINE_NORADRENALINE	25	0.683053	1.25947	0.185811	0.601534	0.566018	804	tags=12%, list=3%, signal=12%	GNB4/GNAI2/GNB1
REACTOME_VIF_MEDIATED_DEGRADATION_OF_APOBEC3G	REACTOME_VIF_MEDIATED_DEGRADATION_OF_APOBEC3G	49	-0.583012	-1.23488	0.187805	0.601534	0.566018	3463	tags=47%, list=13%, signal=41%	PSMB9/RPS27A/RBX1/PSMC5/PSMD7/PSMB7/PSMB1/PSMD4/TCEB1/PSMD5/PSMA1/PSMC3/PSMB8/PSMD1/PSMB3/PSMA7/PSMD14/PSMD13/PSMD3/PSMB6/PSMD12/TCEB2/PSMD11
REACTOME_RNA_POL_II_TRANSCRIPTION	REACTOME_RNA_POL_II_TRANSCRIPTION	95	-0.515705	-1.2019	0.18883	0.601534	0.566018	3807	tags=37%, list=15%, signal=32%	CPSF7/GTF2A2/POLR2B/POLR2G/SSRP1/TAF10/SNRPE/SNRPB/SNRPD3/TAF11/CLP1/TCEB1/RNPS1/POLR2L/POLR2D/PABPN1/SRSF3/LSM10/GTF2F1/TAF5/TAF4/CDK9/UPF3B/GTF2F2/GTF2H1/POLR2F/CSTF1/TAF9/NFX1/SNRPF/SUPT4H1/CSTF2/CCNH/TCEB2/MAGOH
REACTOME_G1_S_TRANSITION	REACTOME_G1_S_TRANSITION	106	-0.495678	-1.17279	0.189119	0.601534	0.566018	3407	tags=36%, list=13%, signal=31%	PSMC5/MCM2/PSMD7/PSMB7/PSMB1/PRIM2/PSMD4/PPP2CA/PSMD5/ORC5/PPP2R1B/RPA1/PSMA1/PSMC3/E2F1/CDC6/ORC6/PSMB8/MCM5/ORC3/CDT1/PSMD1/PSMB3/CDC45/CKS1B/PSMA7/POLA1/PSMD14/MCM3/PSMD13/PKMYT1/PPP2R3B/CCNH/PSMD3/PSMB6/PSMD12/CCNB1/PSMD11
REACTOME_TIE2_SIGNALING	REACTOME_TIE2_SIGNALING	17	0.7265	1.26343	0.190053	0.601534	0.566018	1537	tags=24%, list=6%, signal=22%	ANGPT1/SHC1/TEK/PIK3R1
REACTOME_PYRIMIDINE_METABOLISM	REACTOME_PYRIMIDINE_METABOLISM	23	0.697217	1.26126	0.193322	0.601534	0.566018	1399	tags=17%, list=5%, signal=16%	NT5E/NT5M/TYMS/DUT
REACTOME_G_PROTEIN_BETA_GAMMA_SIGNALLING	REACTOME_G_PROTEIN_BETA_GAMMA_SIGNALLING	28	0.670593	1.24394	0.194208	0.601534	0.566018	2904	tags=29%, list=11%, signal=25%	GNB4/GNB1/PLCB1/AKT1/AKT3/RHOA/AKT2/GNB5
REACTOME_SYNTHESIS_OF_BILE_ACIDS_AND_BILE_SALTS	REACTOME_SYNTHESIS_OF_BILE_ACIDS_AND_BILE_SALTS	19	0.722941	1.276	0.195035	0.601534	0.566018	369	tags=11%, list=1%, signal=10%	CH25H/HSD3B7
REACTOME_POST_TRANSLATIONAL_MODIFICATION_SYNTHESIS_OF_GPI_ANCHORED_PROTEINS	REACTOME_POST_TRANSLATIONAL_MODIFICATION_SYNTHESIS_OF_GPI_ANCHORED_PROTEINS	26	0.676092	1.24538	0.196918	0.601534	0.566018	2782	tags=42%, list=11%, signal=38%	PLAUR/PIGH/PIGV/PIGF/GPAA1/PIGX/PIGK/PIGG/PIGT/PIGN/PGAP1
REACTOME_TELOMERE_MAINTENANCE	REACTOME_TELOMERE_MAINTENANCE	73	-0.518424	-1.18247	0.19697	0.601534	0.566018	3689	tags=37%, list=14%, signal=32%	HIST1H4B/POLA2/HIST2H4B/HIST1H2AJ/HIST1H2BG/HIST1H2AD/HIST1H2BO/PRIM2/RFC3/HIST1H4C/HIST1H2BB/ACD/HIST1H2AC/TERT/RPA1/H2AFX/WRAP53/FEN1/HIST1H4H/HIST1H2BD/HIST1H2BM/POLA1/HIST1H2BI/HIST1H2BL/DKC1/HIST1H2BJ/HIST1H2BK
REACTOME_POST_CHAPERONIN_TUBULIN_FOLDING_PATHWAY	REACTOME_POST_CHAPERONIN_TUBULIN_FOLDING_PATHWAY	18	0.725229	1.26492	0.197133	0.601534	0.566018	822	tags=17%, list=3%, signal=16%	TUBA4A/TUBB3/TUBB6
REACTOME_APC_CDC20_MEDIATED_DEGRADATION_OF_NEK2A	REACTOME_APC_CDC20_MEDIATED_DEGRADATION_OF_NEK2A	21	-0.662457	-1.23553	0.199074	0.601534	0.566018	3895	tags=48%, list=15%, signal=40%	RPS27A/CDC16/ANAPC1/CDC23/MAD2L1/BUB1B/CDC27/UBE2D1/CDC20/UBE2C
REACTOME_CHROMOSOME_MAINTENANCE	REACTOME_CHROMOSOME_MAINTENANCE	115	-0.48742	-1.16347	0.199468	0.601534	0.566018	3793	tags=36%, list=15%, signal=31%	H2AFZ/CENPP/HIST1H4B/POLA2/HIST2H4B/HIST1H2AJ/HIST1H2BG/CENPN/BRCA1/RAD21/HIST1H2AD/HIST1H2BO/PRIM2/RFC3/HIST1H4C/DIDO1/HIST1H2BB/ACD/HIST1H2AC/TERT/RSF1/RPA1/H2AFX/CENPA/WRAP53/SUN2/FEN1/HIST1H4H/CENPQ/STAG3/HIST1H2BD/HIST1H2BM/OIP5/POLA1/CENPO/HIST1H2BI/RBBP7/HIST1H2BL/DKC1/HIST1H2BJ/HIST1H2BK
REACTOME_PKA_MEDIATED_PHOSPHORYLATION_OF_CREB	REACTOME_PKA_MEDIATED_PHOSPHORYLATION_OF_CREB	17	-0.682407	-1.25135	0.200456	0.601534	0.566018	2706	tags=18%, list=10%, signal=16%	PRKAR1A/ADCY3/PRKAR2B
REACTOME_INTERFERON_ALPHA_BETA_SIGNALING	REACTOME_INTERFERON_ALPHA_BETA_SIGNALING	59	-0.537281	-1.18728	0.20438	0.601534	0.566018	1067	tags=17%, list=4%, signal=16%	IFITM1/ISG20/PTPN1/IRF5/IFIT2/IFIT3/ISG15/OASL/IFIT1/MX1
REACTOME_UNBLOCKING_OF_NMDA_RECEPTOR_GLUTAMATE_BINDING_AND_ACTIVATION	REACTOME_UNBLOCKING_OF_NMDA_RECEPTOR_GLUTAMATE_BINDING_AND_ACTIVATION	15	0.731975	1.26659	0.204753	0.601534	0.566018	148	tags=7%, list=1%, signal=7%	NEFL
REACTOME_G_ALPHA_Q_SIGNALLING_EVENTS	REACTOME_G_ALPHA_Q_SIGNALLING_EVENTS	177	0.492039	1.15532	0.205047	0.601534	0.566018	2533	tags=12%, list=10%, signal=11%	MGLL/RGS2/BDKRB2/GPR68/GNB4/NMU/PTGFR/PRKCD/GNB1/PLCB1/HRH1/EDNRA/PRKCE/F2R/PIK3R1/APP/ADRA1D/PRKCH/UTS2R/NPFF/OPN4
REACTOME_REGULATION_OF_KIT_SIGNALING	REACTOME_REGULATION_OF_KIT_SIGNALING	16	-0.686238	-1.25086	0.205418	0.601534	0.566018	1164	tags=19%, list=4%, signal=18%	SRC/KIT/LYN
REACTOME_NEUROTRANSMITTER_RELEASE_CYCLE	REACTOME_NEUROTRANSMITTER_RELEASE_CYCLE	34	0.642568	1.22839	0.207071	0.601534	0.566018	29	tags=3%, list=0%, signal=3%	SLC1A1
REACTOME_SIGNALING_BY_EGFR_IN_CANCER	REACTOME_SIGNALING_BY_EGFR_IN_CANCER	105	0.524187	1.1648	0.208469	0.601534	0.566018	2877	tags=29%, list=11%, signal=26%	LRIG1/MAP2K1/PAG1/SHC1/PRKCD/SPRY2/PRKCA/MTOR/SPRY1/CALM1/EGFR/AKT1/PRKCE/CALM3/PIK3R1/RAF1/AKT3/FOXO3/AP2S1/ADAM10/CDKN1A/PRKACA/CDKN1B/MAPK3/AP2B1/AP2M1/AKT2/ADAM12/FOXO1/EPN1
REACTOME_SULFUR_AMINO_ACID_METABOLISM	REACTOME_SULFUR_AMINO_ACID_METABOLISM	24	-0.641584	-1.21887	0.209906	0.601534	0.566018	2427	tags=38%, list=9%, signal=34%	APIP/SLC25A10/MAT2A/AHCY/SQRDL/ETHE1/GOT1/TST/GCLC
REACTOME_ASSOCIATION_OF_TRIC_CCT_WITH_TARGET_PROTEINS_DURING_BIOSYNTHESIS	REACTOME_ASSOCIATION_OF_TRIC_CCT_WITH_TARGET_PROTEINS_DURING_BIOSYNTHESIS	26	-0.635455	-1.23502	0.210526	0.601534	0.566018	2350	tags=46%, list=9%, signal=42%	CCT6A/KIF13A/TCP1/AP3M1/CCT8/CCT7/CCT3/CCT2/NOP56/CCT4/FBXO6/SPHK1
REACTOME_GLUCAGON_TYPE_LIGAND_RECEPTORS	REACTOME_GLUCAGON_TYPE_LIGAND_RECEPTORS	33	0.639897	1.22041	0.210793	0.601534	0.566018	804	tags=6%, list=3%, signal=6%	GNB4/GNB1
REACTOME_PROCESSING_OF_CAPPED_INTRONLESS_PRE_MRNA	REACTOME_PROCESSING_OF_CAPPED_INTRONLESS_PRE_MRNA	23	-0.650549	-1.23424	0.212471	0.601534	0.566018	4033	tags=57%, list=16%, signal=48%	NUDT21/NCBP2/SNRPG/CPSF7/SNRPE/SNRPB/SNRPD3/CLP1/PABPN1/LSM10/CSTF1/SNRPF/CSTF2
REACTOME_G_ALPHA_S_SIGNALLING_EVENTS	REACTOME_G_ALPHA_S_SIGNALLING_EVENTS	118	0.516626	1.16815	0.213608	0.601534	0.566018	925	tags=8%, list=4%, signal=7%	PDE4B/ADM/GNB4/PTGER4/PDE7B/GNAI2/PTHLH/GNB1/GNAI3
REACTOME_SIGNALING_BY_FGFR1_FUSION_MUTANTS	REACTOME_SIGNALING_BY_FGFR1_FUSION_MUTANTS	18	-0.660011	-1.22297	0.213964	0.601534	0.566018	2330	tags=33%, list=9%, signal=30%	CPSF6/STAT5A/FGFR1OP/BCR/STAT5B/GAB2
REACTOME_G2_M_CHECKPOINTS	REACTOME_G2_M_CHECKPOINTS	41	-0.577965	-1.19408	0.215686	0.601534	0.566018	3472	tags=39%, list=13%, signal=34%	RAD1/MCM2/RFC3/CDC25C/CHEK1/ORC5/RPA1/CDC6/ORC6/MCM5/CCNB2/ORC3/RAD9A/CDC45/MCM3/CCNB1
REACTOME_CONVERSION_FROM_APC_C_CDC20_TO_APC_C_CDH1_IN_LATE_ANAPHASE	REACTOME_CONVERSION_FROM_APC_C_CDC20_TO_APC_C_CDH1_IN_LATE_ANAPHASE	16	-0.680642	-1.24066	0.216704	0.601534	0.566018	3723	tags=44%, list=14%, signal=37%	CDC16/ANAPC1/CDC23/CDC27/UBE2D1/CDC20/UBE2C
REACTOME_NUCLEAR_SIGNALING_BY_ERBB4	REACTOME_NUCLEAR_SIGNALING_BY_ERBB4	38	-0.590483	-1.20733	0.217073	0.601534	0.566018	829	tags=16%, list=3%, signal=15%	STAT5A/JAK2/HBEGF/STAT5B/NRG1/PSEN2
REACTOME_CDK_MEDIATED_PHOSPHORYLATION_AND_REMOVAL_OF_CDC6	REACTOME_CDK_MEDIATED_PHOSPHORYLATION_AND_REMOVAL_OF_CDC6	46	-0.567551	-1.20064	0.217391	0.601534	0.566018	3407	tags=46%, list=13%, signal=40%	PSMB9/RPS27A/PSMC5/PSMD7/PSMB7/PSMB1/PSMD4/PSMD5/PSMA1/PSMC3/CDC6/PSMB8/PSMD1/PSMB3/PSMA7/PSMD14/PSMD13/PSMD3/PSMB6/PSMD12/PSMD11
REACTOME_JNK_C_JUN_KINASES_PHOSPHORYLATION_AND_ACTIVATION_MEDIATED_BY_ACTIVATED_HUMAN_TAK1	REACTOME_JNK_C_JUN_KINASES_PHOSPHORYLATION_AND_ACTIVATION_MEDIATED_BY_ACTIVATED_HUMAN_TAK1	16	-0.679593	-1.23874	0.218962	0.601534	0.566018	1109	tags=44%, list=4%, signal=42%	TAB3/TAB1/IKBKG/MAPK9/RIPK2/MAP2K4/TRAF6
REACTOME_SEMAPHORIN_INTERACTIONS	REACTOME_SEMAPHORIN_INTERACTIONS	64	0.567861	1.18089	0.222034	0.601534	0.566018	2578	tags=27%, list=10%, signal=24%	DPYSL2/PLXNA3/SEMA5A/ITGA1/FYN/RRAS/DPYSL3/NRP1/PLXNA1/PLXND1/RHOA/PLXNB3/DPYSL4/SEMA7A/ROCK1/ARHGAP35/MYL12B
REACTOME_INSULIN_RECEPTOR_SIGNALLING_CASCADE	REACTOME_INSULIN_RECEPTOR_SIGNALLING_CASCADE	84	-0.498181	-1.15241	0.222222	0.601534	0.566018	2377	tags=17%, list=9%, signal=15%	RPTOR/PRKAB1/FGF1/MAPK1/MAP2K2/YWHAB/CAB39/HRAS/CRK/RHEB/GRB10/RPS6/PRKAG2/FGFR4
REACTOME_INFLUENZA_VIRAL_RNA_TRANSCRIPTION_AND_REPLICATION	REACTOME_INFLUENZA_VIRAL_RNA_TRANSCRIPTION_AND_REPLICATION	100	-0.493509	-1.1619	0.223404	0.601534	0.566018	3895	tags=40%, list=15%, signal=34%	RPS27A/RPS25/RPS15/POLR2B/POLR2G/RPL9/RPL23A/RPS7/RPL7A/RPS14/RPL37/RPL35/RPS3/RPL27/POLR2L/POLR2D/RPL23/RPL13/FAU/RPS21/RPS13/GTF2F1/RPL6/RPL8/RPL30/GTF2F2/RPS24/POLR2F/RPL7/IPO5/RPL26/HSP90AA1/RPL19/RPS10/RPL38/RPS6/RPL26L1/RPS18/RPS4Y1/RPL27A
REACTOME_ACTIVATED_TAK1_MEDIATES_P38_MAPK_ACTIVATION	REACTOME_ACTIVATED_TAK1_MEDIATES_P38_MAPK_ACTIVATION	17	-0.670793	-1.23005	0.225513	0.601534	0.566018	1109	tags=47%, list=4%, signal=45%	TAB3/MAPK11/TAB1/IKBKG/MAPKAPK3/RIPK2/TRAF6/MAP2K3
REACTOME_ENERGY_DEPENDENT_REGULATION_OF_MTOR_BY_LKB1_AMPK	REACTOME_ENERGY_DEPENDENT_REGULATION_OF_MTOR_BY_LKB1_AMPK	17	-0.670043	-1.22868	0.225513	0.601534	0.566018	2377	tags=29%, list=9%, signal=27%	RPTOR/PRKAB1/CAB39/RHEB/PRKAG2
REACTOME_SYNTHESIS_OF_GLYCOSYLPHOSPHATIDYLINOSITOL_GPI	REACTOME_SYNTHESIS_OF_GLYCOSYLPHOSPHATIDYLINOSITOL_GPI	17	0.706658	1.22892	0.225577	0.601534	0.566018	2637	tags=35%, list=10%, signal=32%	PIGH/PIGV/PIGF/PIGX/PIGG/PIGN
REACTOME_ACTIVATION_OF_KAINATE_RECEPTORS_UPON_GLUTAMATE_BINDING	REACTOME_ACTIVATION_OF_KAINATE_RECEPTORS_UPON_GLUTAMATE_BINDING	31	0.642487	1.20857	0.225862	0.601534	0.566018	1520	tags=16%, list=6%, signal=15%	GNB4/GNB1/PLCB1/CALM1/CALM3
REACTOME_PPARA_ACTIVATES_GENE_EXPRESSION	REACTOME_PPARA_ACTIVATES_GENE_EXPRESSION	102	-0.487849	-1.14918	0.226064	0.601534	0.566018	2145	tags=19%, list=8%, signal=17%	NFYB/MED16/MED17/SREBF2/TGS1/MED22/MED19/MED9/HMGCR/ESRRA/SMARCD3/FDFT1/TXNRD1/HMGCS1/RXRA/CPT1A/FHL2/PPARG/G0S2
REACTOME_P53_INDEPENDENT_G1_S_DNA_DAMAGE_CHECKPOINT	REACTOME_P53_INDEPENDENT_G1_S_DNA_DAMAGE_CHECKPOINT	48	-0.560781	-1.1886	0.227273	0.601534	0.566018	3407	tags=44%, list=13%, signal=38%	PSMB9/RPS27A/PSMC5/PSMD7/PSMB7/PSMB1/PSMD4/CHEK1/PSMD5/PSMA1/PSMC3/PSMB8/PSMD1/PSMB3/PSMA7/PSMD14/PSMD13/PSMD3/PSMB6/PSMD12/PSMD11
REACTOME_ION_TRANSPORT_BY_P_TYPE_ATPASES	REACTOME_ION_TRANSPORT_BY_P_TYPE_ATPASES	33	-0.595141	-1.18815	0.227384	0.601534	0.566018	2625	tags=21%, list=10%, signal=19%	ATP1B1/ATP10A/ATP11C/ATP1A3/ATP8B1/ATP8A1/ATP9A
REACTOME_GLOBAL_GENOMIC_NER_GG_NER	REACTOME_GLOBAL_GENOMIC_NER_GG_NER	31	0.641139	1.20603	0.227586	0.601534	0.566018	3200	tags=39%, list=12%, signal=34%	XPC/POLD1/LIG1/ERCC1/DDB2/POLD2/PCNA/RPA3/ERCC2/POLE2/RFC4/GTF2H3
REACTOME_NEUROTRANSMITTER_RECEPTOR_BINDING_AND_DOWNSTREAM_TRANSMISSION_IN_THE_POSTSYNAPTIC_CELL	REACTOME_NEUROTRANSMITTER_RECEPTOR_BINDING_AND_DOWNSTREAM_TRANSMISSION_IN_THE_POSTSYNAPTIC_CELL	135	0.503491	1.1461	0.228346	0.601534	0.566018	2542	tags=14%, list=10%, signal=13%	NEFL/GNB4/KCNJ15/RRAS/GNAI2/KCNJ2/GNB1/PLCB1/GNAI3/KCNJ6/PRKCA/CALM1/CALM3/RAF1/AP2S1/RPS6KA2/AKAP9/AP2B1/AP2M1
REACTOME_SCF_BETA_TRCP_MEDIATED_DEGRADATION_OF_EMI1	REACTOME_SCF_BETA_TRCP_MEDIATED_DEGRADATION_OF_EMI1	49	-0.560224	-1.18662	0.229268	0.601534	0.566018	3407	tags=43%, list=13%, signal=37%	PSMB9/RPS27A/PSMC5/PSMD7/PSMB7/PSMB1/PSMD4/PSMD5/PSMA1/PSMC3/PSMB8/CDC20/PSMD1/PSMB3/PSMA7/PSMD14/PSMD13/PSMD3/PSMB6/PSMD12/PSMD11
REACTOME_FORMATION_OF_THE_TERNARY_COMPLEX_AND_SUBSEQUENTLY_THE_43S_COMPLEX	REACTOME_FORMATION_OF_THE_TERNARY_COMPLEX_AND_SUBSEQUENTLY_THE_43S_COMPLEX	47	-0.565221	-1.19388	0.231325	0.603818	0.568167	3940	tags=53%, list=15%, signal=45%	EIF3I/RPS27A/EIF3A/RPS25/RPS15/RPS7/EIF3C/EIF3F/RPS14/RPS3/FAU/RPS21/RPS13/RPS24/EIF3B/EIF3E/EIF3J/EIF3D/EIF3H/EIF3G/RPS10/RPS6/RPS18/RPS4Y1/EIF1AX
REACTOME_FANCONI_ANEMIA_PATHWAY	REACTOME_FANCONI_ANEMIA_PATHWAY	21	-0.637771	-1.18949	0.238426	0.619178	0.58262	4037	tags=43%, list=16%, signal=36%	UBE2T/RPS27A/C19orf40/BRCA1/FANCB/FANCA/FANCG/FANCF/FANCE
REACTOME_PI3K_AKT_ACTIVATION	REACTOME_PI3K_AKT_ACTIVATION	36	0.614798	1.18524	0.241206	0.619221	0.582661	2875	tags=31%, list=11%, signal=27%	MTOR/AKT1/PIK3R1/AKT3/FOXO3/RHOA/IRS1/CDKN1A/CDKN1B/AKT2/FOXO1
REACTOME_OXYGEN_DEPENDENT_PROLINE_HYDROXYLATION_OF_HYPOXIA_INDUCIBLE_FACTOR_ALPHA	REACTOME_OXYGEN_DEPENDENT_PROLINE_HYDROXYLATION_OF_HYPOXIA_INDUCIBLE_FACTOR_ALPHA	16	0.70787	1.23154	0.243292	0.619221	0.582661	672	tags=25%, list=3%, signal=24%	EGLN1/EPAS1/VHL/HIF1A
REACTOME_CLEAVAGE_OF_GROWING_TRANSCRIPT_IN_THE_TERMINATION_REGION_	REACTOME_CLEAVAGE_OF_GROWING_TRANSCRIPT_IN_THE_TERMINATION_REGION_	42	-0.563239	-1.17173	0.243902	0.619221	0.582661	3198	tags=38%, list=12%, signal=33%	SNRPG/CPSF7/SNRPE/SNRPB/SNRPD3/CLP1/RNPS1/PABPN1/SRSF3/LSM10/UPF3B/CSTF1/NFX1/SNRPF/CSTF2/MAGOH
REACTOME_PRE_NOTCH_PROCESSING_IN_GOLGI	REACTOME_PRE_NOTCH_PROCESSING_IN_GOLGI	16	0.707053	1.23012	0.245081	0.619221	0.582661	3502	tags=44%, list=14%, signal=38%	B4GALT1/RAB6A/SEL1L/ST3GAL3/RFNG/NOTCH4/TMED2
REACTOME_CYCLIN_E_ASSOCIATED_EVENTS_DURING_G1_S_TRANSITION_	REACTOME_CYCLIN_E_ASSOCIATED_EVENTS_DURING_G1_S_TRANSITION_	62	-0.517535	-1.14477	0.246883	0.619221	0.582661	3407	tags=34%, list=13%, signal=29%	PSMC5/PSMD7/PSMB7/PSMB1/PSMD4/PSMD5/PSMA1/PSMC3/PSMB8/PSMD1/PSMB3/CKS1B/PSMA7/PSMD14/PSMD13/PKMYT1/CCNH/PSMD3/PSMB6/PSMD12/PSMD11
REACTOME_PROSTACYCLIN_SIGNALLING_THROUGH_PROSTACYCLIN_RECEPTOR	REACTOME_PROSTACYCLIN_SIGNALLING_THROUGH_PROSTACYCLIN_RECEPTOR	19	0.683517	1.20642	0.25	0.619221	0.582661	4114	tags=32%, list=16%, signal=27%	GNB4/GNB1/PTGIR/GNB5/GNB2/GNG5
REACTOME_POST_NMDA_RECEPTOR_ACTIVATION_EVENTS	REACTOME_POST_NMDA_RECEPTOR_ACTIVATION_EVENTS	33	0.617853	1.17837	0.251265	0.619221	0.582661	2203	tags=21%, list=8%, signal=19%	NEFL/RRAS/CALM1/CALM3/RAF1/RPS6KA2/AKAP9
REACTOME_SIGNALING_BY_SCF_KIT	REACTOME_SIGNALING_BY_SCF_KIT	75	-0.497134	-1.13146	0.251948	0.619221	0.582661	2821	tags=21%, list=11%, signal=19%	BAD/KITLG/CHEK1/STAT5A/MAPK1/MAP2K2/YWHAB/CHUK/HRAS/SRC/GRB10/JAK2/STAT5B/KIT/GAB2/LYN
REACTOME_MRNA_SPLICING_MINOR_PATHWAY	REACTOME_MRNA_SPLICING_MINOR_PATHWAY	41	-0.557524	-1.15185	0.252451	0.619221	0.582661	3733	tags=46%, list=14%, signal=40%	POLR2B/POLR2G/SNRPE/SNRPB/DDX23/SNRNP200/SNRPD3/POLR2L/POLR2D/GTF2F1/GTF2F2/POLR2F/PRPF8/SNRPF/SF3B2/NHP2L1/EFTUD2/LSM2/PRPF6
REACTOME_CLASS_B_2_SECRETIN_FAMILY_RECEPTORS	REACTOME_CLASS_B_2_SECRETIN_FAMILY_RECEPTORS	86	0.519922	1.12974	0.252836	0.619221	0.582661	888	tags=8%, list=3%, signal=8%	WNT5A/FZD1/ADM/GNB4/PTHLH/GNB1/EMR1
REACTOME_AUTODEGRADATION_OF_THE_E3_UBIQUITIN_LIGASE_COP1	REACTOME_AUTODEGRADATION_OF_THE_E3_UBIQUITIN_LIGASE_COP1	47	-0.548446	-1.15845	0.253012	0.619221	0.582661	3407	tags=45%, list=13%, signal=39%	PSMB9/RPS27A/PSMC5/TP53/PSMD7/PSMB7/PSMB1/PSMD4/PSMD5/PSMA1/PSMC3/PSMB8/PSMD1/PSMB3/PSMA7/PSMD14/PSMD13/PSMD3/PSMB6/PSMD12/PSMD11
REACTOME_INSULIN_SYNTHESIS_AND_PROCESSING	REACTOME_INSULIN_SYNTHESIS_AND_PROCESSING	20	0.684447	1.21564	0.253097	0.619221	0.582661	2812	tags=30%, list=11%, signal=27%	ERO1L/RAB27A/SLC30A7/PCSK1/STX1A/SNAP25
REACTOME_TRAF6_MEDIATED_NFKB_ACTIVATION	REACTOME_TRAF6_MEDIATED_NFKB_ACTIVATION	21	-0.634066	-1.18258	0.25463	0.619221	0.582661	3387	tags=48%, list=13%, signal=41%	MAP3K1/SAA1/NFKBIB/DDX58/CHUK/MAVS/RELA/TRAF2/TRAF6/TRIM25
REACTOME_ION_CHANNEL_TRANSPORT	REACTOME_ION_CHANNEL_TRANSPORT	54	-0.530054	-1.1486	0.255474	0.619221	0.582661	2625	tags=13%, list=10%, signal=12%	ATP1B1/ATP10A/ATP11C/ATP1A3/ATP8B1/ATP8A1/ATP9A
REACTOME_GABA_B_RECEPTOR_ACTIVATION	REACTOME_GABA_B_RECEPTOR_ACTIVATION	38	0.599801	1.16596	0.258446	0.623455	0.586645	950	tags=16%, list=4%, signal=15%	KCNJ15/GNAI2/KCNJ2/GNB1/GNAI3/KCNJ6
REACTOME_DOWNSTREAM_SIGNAL_TRANSDUCTION	REACTOME_DOWNSTREAM_SIGNAL_TRANSDUCTION	91	0.518934	1.13463	0.265802	0.638176	0.600497	2361	tags=24%, list=9%, signal=22%	PDGFRB/MAP2K1/RASA1/PRKCD/PDGFRA/PRKCA/MTOR/CALM1/AKT1/PRKCE/CALM3/PIK3R1/RAF1/AKT3/PDGFA/FOXO3/STAT1/NCK1/CDKN1A/PRKACA/CDKN1B/MAPK3
REACTOME_ACTIVATION_OF_THE_MRNA_UPON_BINDING_OF_THE_CAP_BINDING_COMPLEX_AND_EIFS_AND_SUBSEQUENT_BINDING_TO_43S	REACTOME_ACTIVATION_OF_THE_MRNA_UPON_BINDING_OF_THE_CAP_BINDING_COMPLEX_AND_EIFS_AND_SUBSEQUENT_BINDING_TO_43S	55	-0.520441	-1.13292	0.277108	0.662198	0.6231	3940	tags=49%, list=15%, signal=42%	EIF3I/RPS27A/EIF3A/RPS25/RPS15/RPS7/EIF3C/EIF3F/RPS14/EIF4E/RPS3/FAU/RPS21/RPS13/RPS24/EIF3B/EIF3E/EIF3J/EIF3D/EIF3H/EIF3G/RPS10/RPS6/EIF4A1/RPS18/RPS4Y1/EIF1AX
REACTOME_REGULATION_OF_SIGNALING_BY_CBL	REACTOME_REGULATION_OF_SIGNALING_BY_CBL	18	-0.634984	-1.1766	0.279279	0.663475	0.624302	1362	tags=11%, list=5%, signal=11%	CRK/LYN
REACTOME_GABA_RECEPTOR_ACTIVATION	REACTOME_GABA_RECEPTOR_ACTIVATION	52	0.56269	1.13826	0.280672	0.663475	0.624302	950	tags=12%, list=4%, signal=11%	KCNJ15/GNAI2/KCNJ2/GNB1/GNAI3/KCNJ6
REACTOME_GOLGI_ASSOCIATED_VESICLE_BIOGENESIS	REACTOME_GOLGI_ASSOCIATED_VESICLE_BIOGENESIS	51	-0.526814	-1.12568	0.281553	0.663475	0.624302	3658	tags=31%, list=14%, signal=27%	AP1M1/TPD52L1/SNX2/AP1S1/BLOC1S3/OCRL/ARRB1/AP1B1/DTNBP1/FTL/HIP1R/SH3GL2/DNAJC6/CLTA/HSPA8/SORT1
REACTOME_PEPTIDE_CHAIN_ELONGATION	REACTOME_PEPTIDE_CHAIN_ELONGATION	85	-0.476864	-1.10771	0.283505	0.663978	0.624775	3895	tags=36%, list=15%, signal=31%	RPS27A/RPS25/RPS15/RPL9/RPL23A/RPS7/RPL7A/RPS14/RPL37/RPL35/RPS3/RPL27/RPL23/RPL13/FAU/RPS21/RPS13/RPL6/RPL8/RPL30/RPS24/RPL7/RPL26/RPL19/RPS10/RPL38/RPS6/RPL26L1/RPS18/RPS4Y1/RPL27A
REACTOME_REGULATION_OF_BETA_CELL_DEVELOPMENT	REACTOME_REGULATION_OF_BETA_CELL_DEVELOPMENT	30	0.612116	1.14663	0.287197	0.663978	0.624775	2875	tags=20%, list=11%, signal=18%	RBPJ/AKT1/AKT3/MAFA/AKT2/FOXO1
REACTOME_THE_ROLE_OF_NEF_IN_HIV1_REPLICATION_AND_DISEASE_PATHOGENESIS	REACTOME_THE_ROLE_OF_NEF_IN_HIV1_REPLICATION_AND_DISEASE_PATHOGENESIS	27	0.621034	1.15066	0.287695	0.663978	0.624775	3428	tags=30%, list=13%, signal=26%	FYN/AP2S1/B2M/AP2B1/AP2M1/RAC1/ARF1/AP2A1
REACTOME_G_BETA_GAMMA_SIGNALLING_THROUGH_PLC_BETA	REACTOME_G_BETA_GAMMA_SIGNALLING_THROUGH_PLC_BETA	20	0.656818	1.16656	0.290265	0.663978	0.624775	923	tags=15%, list=4%, signal=14%	GNB4/GNB1/PLCB1
REACTOME_SIGNALING_BY_FGFR_IN_DISEASE	REACTOME_SIGNALING_BY_FGFR_IN_DISEASE	122	-0.44745	-1.07617	0.290323	0.663978	0.624775	2330	tags=12%, list=9%, signal=11%	STAT5A/FGF1/MAPK1/MAP2K2/FGFR1OP/YWHAB/CHUK/HRAS/SRC/ADCY3/BCR/STAT5B/PRKAR2B/GAB2/FGFR4
REACTOME_MITOTIC_G1_G1_S_PHASES	REACTOME_MITOTIC_G1_G1_S_PHASES	130	-0.442658	-1.07593	0.291105	0.663978	0.624775	3407	tags=32%, list=13%, signal=28%	PSMC5/MCM2/PSMD7/PSMB7/PSMB1/PRIM2/PSMD4/E2F3/PPP2CA/PSMD5/ORC5/PPP2R1B/RPA1/PSMA1/PSMC3/CDK4/E2F1/CDC6/ORC6/PSMB8/MCM5/ORC3/CDT1/PSMD1/PSMB3/CDC45/CKS1B/PSMA7/POLA1/PSMD14/MCM3/PSMD13/HDAC1/PKMYT1/PPP2R3B/CCNH/PSMD3/PSMB6/PSMD12/CCND3/CCNB1/PSMD11
REACTOME_REGULATION_OF_MRNA_STABILITY_BY_PROTEINS_THAT_BIND_AU_RICH_ELEMENTS	REACTOME_REGULATION_OF_MRNA_STABILITY_BY_PROTEINS_THAT_BIND_AU_RICH_ELEMENTS	81	-0.485933	-1.11828	0.293194	0.663978	0.624775	3407	tags=37%, list=13%, signal=32%	PSMC5/TNPO1/PSMD7/PSMB7/PSMB1/EXOSC9/PSMD4/XPO1/PSMD5/HSPB1/EXOSC8/PSMA1/PSMC3/PSMB8/YWHAB/EXOSC2/PSMD1/EXOSC1/PSMB3/EXOSC4/PSMA7/PSMD14/PSMD13/PSMD3/PSMB6/PSMD12/PSMD11/EXOSC3/HSPA8/HSPA1B
REACTOME_IL_3_5_AND_GM_CSF_SIGNALING	REACTOME_IL_3_5_AND_GM_CSF_SIGNALING	43	-0.533067	-1.1209	0.293556	0.663978	0.624775	1552	tags=16%, list=6%, signal=15%	HRAS/INPPL1/CRK/JAK2/STAT5B/GAB2/LYN
REACTOME_ACTIVATION_OF_NF_KAPPAB_IN_B_CELLS	REACTOME_ACTIVATION_OF_NF_KAPPAB_IN_B_CELLS	62	-0.499653	-1.10522	0.294264	0.663978	0.624775	3407	tags=35%, list=13%, signal=31%	PSMC5/PSMD7/PSMB7/PSMB1/PSMD4/PSMD5/NFKBIB/PSMA1/PSMC3/PSMB8/CHUK/RELA/PSMD1/PSMB3/PSMA7/PSMD14/PSMD13/PSMD3/PSMB6/PSMD12/PSMD11/NFKBIE
REACTOME_CYTOSOLIC_TRNA_AMINOACYLATION	REACTOME_CYTOSOLIC_TRNA_AMINOACYLATION	24	-0.595977	-1.13223	0.294811	0.663978	0.624775	3190	tags=38%, list=12%, signal=33%	AIMP1/FARSA/KARS/RARS/AIMP2/PPA1/HARS/VARS/EEF1E1
REACTOME_ACTIVATION_OF_NMDA_RECEPTOR_UPON_GLUTAMATE_BINDING_AND_POSTSYNAPTIC_EVENTS	REACTOME_ACTIVATION_OF_NMDA_RECEPTOR_UPON_GLUTAMATE_BINDING_AND_POSTSYNAPTIC_EVENTS	37	0.585431	1.136	0.301184	0.673634	0.633861	2203	tags=19%, list=8%, signal=17%	NEFL/RRAS/CALM1/CALM3/RAF1/RPS6KA2/AKAP9
REACTOME_SIGNALING_BY_WNT	REACTOME_SIGNALING_BY_WNT	62	-0.494547	-1.09393	0.301746	0.673634	0.633861	3407	tags=35%, list=13%, signal=31%	PSMC5/PSMD7/PSMB7/PSMB1/PSMD4/PPP2CA/PSMD5/PPP2R1B/PSMA1/PSMC3/FRAT2/PSMB8/PSMD1/PSMB3/PSMA7/PSMD14/PSMD13/PPP2R5D/PSMD3/PSMB6/PSMD12/PSMD11
REACTOME_MITOCHONDRIAL_TRNA_AMINOACYLATION	REACTOME_MITOCHONDRIAL_TRNA_AMINOACYLATION	21	-0.614383	-1.14587	0.305556	0.679161	0.639061	2770	tags=43%, list=11%, signal=38%	TARS2/KARS/VARS2/AARS2/FARS2/HARS2/NARS2/YARS2/CARS2
REACTOME_SYNTHESIS_OF_PA	REACTOME_SYNTHESIS_OF_PA	27	0.61137	1.13275	0.310225	0.685358	0.644893	2072	tags=22%, list=8%, signal=20%	AGPAT5/PLA2G4D/GPAM/LPCAT1/GNPAT/AGPAT1
REACTOME_BMAL1_CLOCK_NPAS2_ACTIVATES_CIRCADIAN_EXPRESSION	REACTOME_BMAL1_CLOCK_NPAS2_ACTIVATES_CIRCADIAN_EXPRESSION	35	0.589109	1.1317	0.311037	0.685358	0.644893	1607	tags=23%, list=6%, signal=21%	RORA/BHLHE40/NAMPT/NPAS2/SERPINE1/HDAC3/ARNTL/NCOA6
REACTOME_SCFSKP2_MEDIATED_DEGRADATION_OF_P27_P21	REACTOME_SCFSKP2_MEDIATED_DEGRADATION_OF_P27_P21	53	-0.511754	-1.10062	0.31358	0.685715	0.645229	3407	tags=36%, list=13%, signal=31%	PSMC5/PSMD7/PSMB7/PSMB1/PSMD4/PSMD5/PSMA1/PSMC3/PSMB8/PSMD1/PSMB3/CKS1B/PSMA7/PSMD14/PSMD13/PSMD3/PSMB6/PSMD12/PSMD11
REACTOME_SEMA4D_IN_SEMAPHORIN_SIGNALING	REACTOME_SEMA4D_IN_SEMAPHORIN_SIGNALING	29	-0.560775	-1.11	0.314685	0.685715	0.645229	2691	tags=21%, list=10%, signal=19%	RHOB/RHOG/LIMK2/ERBB2/MYH9/MYL9
REACTOME_AMINE_COMPOUND_SLC_TRANSPORTERS	REACTOME_AMINE_COMPOUND_SLC_TRANSPORTERS	27	0.608275	1.12702	0.315425	0.685715	0.645229	1696	tags=11%, list=7%, signal=10%	SLC44A2/SLC6A6/SLC44A1
REACTOME_TGF_BETA_RECEPTOR_SIGNALING_ACTIVATES_SMADS	REACTOME_TGF_BETA_RECEPTOR_SIGNALING_ACTIVATES_SMADS	24	0.616577	1.12025	0.320069	0.685715	0.645229	1524	tags=17%, list=6%, signal=16%	TGFBR2/PMEPA1/MTMR4/SMAD7
REACTOME_ANTIGEN_PRESENTATION_FOLDING_ASSEMBLY_AND_PEPTIDE_LOADING_OF_CLASS_I_MHC	REACTOME_ANTIGEN_PRESENTATION_FOLDING_ASSEMBLY_AND_PEPTIDE_LOADING_OF_CLASS_I_MHC	20	0.641464	1.1393	0.320354	0.685715	0.645229	2263	tags=40%, list=9%, signal=37%	HSPA5/SEC23A/CALR/SEC24D/PDIA3/SEC31A/SEC13/B2M
REACTOME_MYOGENESIS	REACTOME_MYOGENESIS	27	0.607462	1.12551	0.320624	0.685715	0.645229	2835	tags=37%, list=11%, signal=33%	MYOD1/TCF4/CDON/MEF2D/TCF3/CTNNB1/MEF2A/ABL1/MAP2K6/TCF12
REACTOME_DOWNREGULATION_OF_TGF_BETA_RECEPTOR_SIGNALING	REACTOME_DOWNREGULATION_OF_TGF_BETA_RECEPTOR_SIGNALING	21	0.630573	1.13061	0.321053	0.685715	0.645229	1524	tags=19%, list=6%, signal=18%	TGFBR2/PMEPA1/MTMR4/SMAD7
REACTOME_NUCLEOTIDE_EXCISION_REPAIR	REACTOME_NUCLEOTIDE_EXCISION_REPAIR	47	0.551294	1.10563	0.321976	0.685715	0.645229	3200	tags=30%, list=12%, signal=26%	XPC/POLD1/LIG1/ERCC1/DDB2/POLD2/POLR2I/POLR2H/PCNA/RPA3/ERCC2/POLE2/RFC4/GTF2H3
REACTOME_OPIOID_SIGNALLING	REACTOME_OPIOID_SIGNALLING	77	0.503463	1.07822	0.325243	0.687047	0.646482	1520	tags=13%, list=6%, signal=12%	PDE4B/GNB4/GNAI2/PRKCD/GNB1/PLCB1/GNAI3/PRKCA/CALM1/CALM3
REACTOME_NUCLEAR_RECEPTOR_TRANSCRIPTION_PATHWAY	REACTOME_NUCLEAR_RECEPTOR_TRANSCRIPTION_PATHWAY	47	-0.513245	-1.08409	0.325301	0.687047	0.646482	2885	tags=21%, list=11%, signal=19%	THRA/NR2F1/NR1H3/NR5A2/NR2C2AP/NRBP1/ESRRA/RXRA/AR/PPARG
REACTOME_ACYL_CHAIN_REMODELLING_OF_PG	REACTOME_ACYL_CHAIN_REMODELLING_OF_PG	16	0.658738	1.14606	0.32737	0.68856	0.647906	1264	tags=19%, list=5%, signal=18%	PLA2G4D/LPCAT1/CRLS1
REACTOME_REGULATION_OF_GENE_EXPRESSION_IN_BETA_CELLS	REACTOME_REGULATION_OF_GENE_EXPRESSION_IN_BETA_CELLS	20	0.637238	1.13179	0.329204	0.689566	0.648853	4293	tags=35%, list=17%, signal=29%	AKT1/AKT3/MAFA/AKT2/FOXO1/NKX2-2/GCK
REACTOME_ADHERENS_JUNCTIONS_INTERACTIONS	REACTOME_ADHERENS_JUNCTIONS_INTERACTIONS	27	-0.560104	-1.09602	0.334118	0.691229	0.650417	702	tags=22%, list=3%, signal=22%	PVR/CDH4/CDH2/CDH18/CDH6/CADM1
REACTOME_SIGNALING_BY_RHO_GTPASES	REACTOME_SIGNALING_BY_RHO_GTPASES	112	-0.443529	-1.05552	0.335958	0.691229	0.650417	2709	tags=17%, list=10%, signal=15%	OCRL/RHOB/RHOG/RACGAP1/KALRN/ARAP3/ARHGDIA/ARHGAP25/ARHGEF18/RHOJ/BCR/GMIP/RHOBTB1/ARHGAP20/ARHGEF3/TIAM1/FAM13B/ARHGAP44/ARHGDIB
REACTOME_ACTIVATED_POINT_MUTANTS_OF_FGFR2	REACTOME_ACTIVATED_POINT_MUTANTS_OF_FGFR2	16	-0.613901	-1.119	0.336343	0.691229	0.650417	4702	tags=38%, list=18%, signal=31%	FGF22/FGF2/FGF18/FGF17/FGFR2/FGF1
REACTOME_LIPID_DIGESTION_MOBILIZATION_AND_TRANSPORT	REACTOME_LIPID_DIGESTION_MOBILIZATION_AND_TRANSPORT	45	0.556062	1.10788	0.336752	0.691229	0.650417	333	tags=7%, list=1%, signal=7%	MGLL/CAV1/P4HB
REACTOME_S_PHASE	REACTOME_S_PHASE	106	-0.444993	-1.05287	0.336788	0.691229	0.650417	3407	tags=35%, list=13%, signal=30%	PSMC5/MCM2/PSMD7/PSMB7/PSMB1/PRIM2/RFC3/PSMD4/CDC25B/PSMD5/ORC5/RPA1/PSMA1/PSMC3/CDK4/CDC6/ORC6/FEN1/PSMB8/MCM5/ORC3/CDT1/GINS4/PSMD1/PSMB3/CDC45/CKS1B/PSMA7/POLA1/PSMD14/MCM3/PSMD13/CCNH/PSMD3/PSMB6/PSMD12/PSMD11
REACTOME_GAB1_SIGNALOSOME	REACTOME_GAB1_SIGNALOSOME	36	0.577061	1.11249	0.341709	0.698057	0.656842	2875	tags=31%, list=11%, signal=27%	PAG1/MTOR/EGFR/AKT1/PIK3R1/AKT3/FOXO3/CDKN1A/CDKN1B/AKT2/FOXO1
REACTOME_ZINC_TRANSPORTERS	REACTOME_ZINC_TRANSPORTERS	15	-0.609792	-1.11468	0.342857	0.698057	0.656842	103	tags=13%, list=0%, signal=13%	SLC30A3/SLC30A1
REACTOME_DOWNREGULATION_OF_SMAD2_3_SMAD4_TRANSCRIPTIONAL_ACTIVITY	REACTOME_DOWNREGULATION_OF_SMAD2_3_SMAD4_TRANSCRIPTIONAL_ACTIVITY	19	-0.598651	-1.10804	0.351598	0.713002	0.670904	956	tags=26%, list=4%, signal=25%	TGIF2/RPS27A/UBE2D1/HDAC1/SMAD3
REACTOME_GLUTATHIONE_CONJUGATION	REACTOME_GLUTATHIONE_CONJUGATION	22	-0.579419	-1.08643	0.357309	0.715689	0.673433	1956	tags=32%, list=8%, signal=29%	MGST2/GSTA4/GSTA5/GSTO1/OPLAH/GSTP1/GCLC
REACTOME_CIRCADIAN_CLOCK	REACTOME_CIRCADIAN_CLOCK	51	0.531596	1.07291	0.357627	0.715689	0.673433	2254	tags=25%, list=9%, signal=23%	RORA/BHLHE40/HIF1A/NAMPT/NPAS2/SERPINE1/MEF2D/HDAC3/ARNTL/NCOA6/FBXL3/SREBF1/PPARA
REACTOME_MRNA_3_END_PROCESSING	REACTOME_MRNA_3_END_PROCESSING	33	-0.541164	-1.08039	0.359413	0.715689	0.673433	2887	tags=27%, list=11%, signal=24%	CLP1/RNPS1/PABPN1/SRSF3/UPF3B/CSTF1/NFX1/CSTF2/MAGOH
REACTOME_G_ALPHA_Z_SIGNALLING_EVENTS	REACTOME_G_ALPHA_Z_SIGNALLING_EVENTS	44	0.548962	1.08765	0.359725	0.715689	0.673433	1745	tags=18%, list=7%, signal=17%	GNB4/GNAI2/PRKCD/GNB1/GNAI3/PRKCA/PRKCE/RGS17
REACTOME_PEROXISOMAL_LIPID_METABOLISM	REACTOME_PEROXISOMAL_LIPID_METABOLISM	20	0.620784	1.10257	0.361062	0.715689	0.673433	1775	tags=25%, list=7%, signal=23%	ACOX1/GNPAT/HSD17B4/HACL1/ACAA1
REACTOME_PHOSPHORYLATION_OF_CD3_AND_TCR_ZETA_CHAINS	REACTOME_PHOSPHORYLATION_OF_CD3_AND_TCR_ZETA_CHAINS	16	0.641586	1.11622	0.36136	0.715689	0.673433	1818	tags=12%, list=7%, signal=12%	PAG1/HLA-DPA1
REACTOME_CELL_JUNCTION_ORGANIZATION	REACTOME_CELL_JUNCTION_ORGANIZATION	76	-0.45691	-1.04637	0.366667	0.717637	0.675265	2828	tags=18%, list=11%, signal=16%	LAMC2/CDH10/FLNC/ACTN1/TESK1/PVR/CLDN14/CDH4/FBLIM1/CDH2/CDH18/VASP/CDH6/CADM1
REACTOME_ANTIGEN_PROCESSING_CROSS_PRESENTATION	REACTOME_ANTIGEN_PROCESSING_CROSS_PRESENTATION	71	0.50235	1.05538	0.368771	0.717637	0.675265	1636	tags=14%, list=6%, signal=13%	MRC2/ITGB5/SEC61G/PSMB10/ITGAV/PSME2/SEC61A1/CALR/PDIA3/PSMA3
REACTOME_PIP3_ACTIVATES_AKT_SIGNALING	REACTOME_PIP3_ACTIVATES_AKT_SIGNALING	27	0.585482	1.08479	0.370884	0.717637	0.675265	3573	tags=33%, list=14%, signal=29%	MTOR/AKT1/AKT3/FOXO3/CDKN1A/CDKN1B/AKT2/FOXO1/PHLPP1
REACTOME_P53_DEPENDENT_G1_DNA_DAMAGE_RESPONSE	REACTOME_P53_DEPENDENT_G1_DNA_DAMAGE_RESPONSE	53	-0.488349	-1.05028	0.37284	0.717637	0.675265	3407	tags=36%, list=13%, signal=31%	PSMC5/TP53/PSMD7/PSMB7/PSMB1/PSMD4/PSMD5/PSMA1/PSMC3/PSMB8/PSMD1/PSMB3/PSMA7/PSMD14/PSMD13/PSMD3/PSMB6/PSMD12/PSMD11
REACTOME_ACYL_CHAIN_REMODELLING_OF_PI	REACTOME_ACYL_CHAIN_REMODELLING_OF_PI	15	-0.591251	-1.08079	0.373626	0.717637	0.675265	1703	tags=27%, list=7%, signal=25%	PLA2G5/PLA2G4A/PLA2G16/PLA2G4C
REACTOME_AMINO_ACID_AND_OLIGOPEPTIDE_SLC_TRANSPORTERS	REACTOME_AMINO_ACID_AND_OLIGOPEPTIDE_SLC_TRANSPORTERS	49	0.528141	1.06154	0.376689	0.717637	0.675265	954	tags=8%, list=4%, signal=8%	SLC1A1/SLC1A3/SLC17A5/SLC1A5
REACTOME_BOTULINUM_NEUROTOXICITY	REACTOME_BOTULINUM_NEUROTOXICITY	18	-0.588338	-1.09017	0.378378	0.717637	0.675265	3959	tags=33%, list=15%, signal=28%	STX1B/STX16/STX8/STX10/STX5/STX3
REACTOME_SYNTHESIS_OF_DNA	REACTOME_SYNTHESIS_OF_DNA	90	-0.446565	-1.04207	0.378866	0.717637	0.675265	3407	tags=37%, list=13%, signal=32%	PSMC5/MCM2/PSMD7/PSMB7/PSMB1/PRIM2/RFC3/PSMD4/PSMD5/ORC5/RPA1/PSMA1/PSMC3/CDC6/ORC6/FEN1/PSMB8/MCM5/ORC3/CDT1/GINS4/PSMD1/PSMB3/CDC45/PSMA7/POLA1/PSMD14/MCM3/PSMD13/PSMD3/PSMB6/PSMD12/PSMD11
REACTOME_CELL_CELL_JUNCTION_ORGANIZATION	REACTOME_CELL_CELL_JUNCTION_ORGANIZATION	56	-0.478612	-1.04519	0.380723	0.717637	0.675265	702	tags=12%, list=3%, signal=12%	PVR/CLDN14/CDH4/CDH2/CDH18/CDH6/CADM1
REACTOME_FATTY_ACID_TRIACYLGLYCEROL_AND_KETONE_BODY_METABOLISM	REACTOME_FATTY_ACID_TRIACYLGLYCEROL_AND_KETONE_BODY_METABOLISM	166	-0.406974	-1.01804	0.380822	0.717637	0.675265	2145	tags=17%, list=8%, signal=16%	NFYB/MED16/MED17/SREBF2/TGS1/ELOVL2/AGPAT2/ELOVL6/MED22/HADHB/AGPAT9/DGAT2/MED19/LPIN1/ACAT1/MED9/HMGCR/ESRRA/ELOVL5/SMARCD3/FDFT1/TXNRD1/HMGCS1/RXRA/CPT1A/FHL2/PPARG/PRKAG2/G0S2
REACTOME_CLASS_I_MHC_MEDIATED_ANTIGEN_PROCESSING_PRESENTATION	REACTOME_CLASS_I_MHC_MEDIATED_ANTIGEN_PROCESSING_PRESENTATION	234	0.431732	1.03612	0.381173	0.717637	0.675265	2675	tags=17%, list=10%, signal=15%	MRC2/ITGB5/SEC61G/HSPA5/UBA7/FBXO4/FBXW11/PSMB10/VHL/SEC23A/PJA2/ITGAV/CUL7/PSME2/SEC61A1/CALR/UBE2L6/UBE2Q2/ANAPC13/SEC24D/UBR4/PDIA3/RBCK1/RNF138/PSMA3/RNF123/UBE2M/ARIH2/SEC31A/RNF182/FBXW8/UBA6/TRIM36/SEC13/B2M/FBXW7/HECTD3/DTX3L/ATG7/UBE2E3
REACTOME_ACTIVATION_OF_BH3_ONLY_PROTEINS	REACTOME_ACTIVATION_OF_BH3_ONLY_PROTEINS	16	-0.595532	-1.08552	0.383747	0.717637	0.675265	3353	tags=50%, list=13%, signal=44%	TP53/BAD/PPP3R1/DYNLL2/E2F1/DYNLL1/YWHAB/BID
REACTOME_PROTEOLYTIC_CLEAVAGE_OF_SNARE_COMPLEX_PROTEINS	REACTOME_PROTEOLYTIC_CLEAVAGE_OF_SNARE_COMPLEX_PROTEINS	16	-0.592778	-1.0805	0.386005	0.717637	0.675265	3959	tags=38%, list=15%, signal=32%	STX1B/STX16/STX8/STX10/STX5/STX3
REACTOME_P75_NTR_RECEPTOR_MEDIATED_SIGNALLING	REACTOME_P75_NTR_RECEPTOR_MEDIATED_SIGNALLING	79	-0.442659	-1.01866	0.387435	0.717637	0.675265	1590	tags=18%, list=6%, signal=17%	KALRN/ARHGDIA/RELA/ARHGEF18/RTN4/SMPD2/RIPK2/HDAC1/ARHGEF3/TRAF6/TIAM1/AATF/PSEN2/SQSTM1
REACTOME_METABOLISM_OF_VITAMINS_AND_COFACTORS	REACTOME_METABOLISM_OF_VITAMINS_AND_COFACTORS	50	0.522657	1.055	0.387584	0.717637	0.675265	2213	tags=18%, list=9%, signal=16%	SLC2A1/ENPP1/CYB5A/NAMPT/SLC2A3/PDXK/GPHN/FASN/MTHFD1
REACTOME_N_GLYCAN_ANTENNAE_ELONGATION_IN_THE_MEDIAL_TRANS_GOLGI	REACTOME_N_GLYCAN_ANTENNAE_ELONGATION_IN_THE_MEDIAL_TRANS_GOLGI	17	0.621188	1.08029	0.388988	0.717637	0.675265	4344	tags=35%, list=17%, signal=29%	B4GALT2/B4GALT1/B4GALT4/ST8SIA3/MAN2A1/ST8SIA2
REACTOME_ACTIVATION_OF_THE_PRE_REPLICATIVE_COMPLEX	REACTOME_ACTIVATION_OF_THE_PRE_REPLICATIVE_COMPLEX	30	-0.53763	-1.06205	0.389151	0.717637	0.675265	3663	tags=43%, list=14%, signal=37%	POLA2/MCM2/PRIM2/ORC5/RPA1/CDC6/ORC6/MCM5/ORC3/CDT1/CDC45/POLA1/MCM3
REACTOME_RNA_POL_I_TRANSCRIPTION_INITIATION	REACTOME_RNA_POL_I_TRANSCRIPTION_INITIATION	22	-0.565994	-1.06126	0.389791	0.717637	0.675265	3107	tags=50%, list=12%, signal=44%	GTF2H4/TAF1B/POLR1D/RRN3/POLR1B/TAF1C/GTF2H1/EHMT2/ERCC6/POLR1C/CCNH
REACTOME_INHIBITION_OF_VOLTAGE_GATED_CA2_CHANNELS_VIA_GBETA_GAMMA_SUBUNITS	REACTOME_INHIBITION_OF_VOLTAGE_GATED_CA2_CHANNELS_VIA_GBETA_GAMMA_SUBUNITS	25	0.580303	1.07001	0.390203	0.717637	0.675265	950	tags=16%, list=4%, signal=15%	KCNJ15/KCNJ2/GNB1/KCNJ6
REACTOME_GABA_SYNTHESIS_RELEASE_REUPTAKE_AND_DEGRADATION	REACTOME_GABA_SYNTHESIS_RELEASE_REUPTAKE_AND_DEGRADATION	17	-0.583266	-1.06955	0.3918	0.717637	0.675265	4194	tags=24%, list=16%, signal=20%	DNAJC5/ABAT/GAD1/HSPA8
REACTOME_SIGNALING_BY_NODAL	REACTOME_SIGNALING_BY_NODAL	18	-0.58136	-1.07724	0.394144	0.717637	0.675265	1813	tags=22%, list=7%, signal=21%	FURIN/NODAL/DRAP1/SMAD3
REACTOME_SIGNALING_BY_ILS	REACTOME_SIGNALING_BY_ILS	105	-0.432148	-1.02259	0.39433	0.717637	0.675265	2091	tags=20%, list=8%, signal=18%	PELI1/MAPK1/MAP2K2/YWHAB/CHUK/RELA/HRAS/HGF/INPPL1/CRK/IL7R/RIPK2/MAP2K4/MAP3K3/JAK2/PELI3/TRAF6/STAT5B/SQSTM1/GAB2/LYN
REACTOME_NEPHRIN_INTERACTIONS	REACTOME_NEPHRIN_INTERACTIONS	19	0.612496	1.08107	0.39539	0.717637	0.675265	1899	tags=26%, list=7%, signal=24%	FYN/SPTBN1/IQGAP1/PIK3R1/NCK1
REACTOME_ACTIVATED_AMPK_STIMULATES_FATTY_ACID_OXIDATION_IN_MUSCLE	REACTOME_ACTIVATED_AMPK_STIMULATES_FATTY_ACID_OXIDATION_IN_MUSCLE	18	-0.576552	-1.06833	0.396396	0.717637	0.675265	2362	tags=22%, list=9%, signal=20%	PRKAB1/CAB39/CPT1A/PRKAG2
REACTOME_CELL_DEATH_SIGNALLING_VIA_NRAGE_NRIF_AND_NADE	REACTOME_CELL_DEATH_SIGNALLING_VIA_NRAGE_NRIF_AND_NADE	58	-0.464521	-1.02171	0.39759	0.717637	0.675265	732	tags=12%, list=3%, signal=12%	ARHGEF18/ARHGEF3/TRAF6/TIAM1/AATF/PSEN2/SQSTM1
REACTOME_ACTIVATION_OF_ATR_IN_RESPONSE_TO_REPLICATION_STRESS	REACTOME_ACTIVATION_OF_ATR_IN_RESPONSE_TO_REPLICATION_STRESS	35	-0.524172	-1.05254	0.40099	0.721215	0.678633	3472	tags=40%, list=13%, signal=35%	RAD1/MCM2/RFC3/CDC25C/CHEK1/ORC5/RPA1/CDC6/ORC6/MCM5/ORC3/RAD9A/CDC45/MCM3
REACTOME_SYNTHESIS_OF_PIPS_AT_THE_GOLGI_MEMBRANE	REACTOME_SYNTHESIS_OF_PIPS_AT_THE_GOLGI_MEMBRANE	17	0.612865	1.06581	0.403197	0.722632	0.679966	3751	tags=35%, list=14%, signal=30%	PI4K2B/SACM1L/PIK3C3/ARF1/PIK3C2A/ARF3
REACTOME_REGULATION_OF_APOPTOSIS	REACTOME_REGULATION_OF_APOPTOSIS	56	-0.470465	-1.02739	0.407229	0.727297	0.684355	3409	tags=38%, list=13%, signal=33%	CASP3/PSMC5/PSMD7/PSMB7/PSMB1/PSMD4/PSMD5/PSMA1/PSMC3/PSMB8/PSMD1/PSMB3/PSMA7/PSMD14/PSMD13/DAPK2/PSMD3/PSMB6/DAPK3/PSMD12/PSMD11
REACTOME_REGULATION_OF_INSULIN_SECRETION	REACTOME_REGULATION_OF_INSULIN_SECRETION	89	0.472893	1.03066	0.410714	0.728897	0.685861	2904	tags=18%, list=11%, signal=16%	SLC2A1/GNB4/GNAI2/GNB1/SPCS1/PLCB1/PRKCA/CACNA1A/IQGAP1/RAP1A/CTNNB1/PCSK1/PRKACA/STX1A/SNAP25/GNB5
REACTOME_AMINE_DERIVED_HORMONES	REACTOME_AMINE_DERIVED_HORMONES	15	-0.569806	-1.04159	0.410989	0.728897	0.685861	1191	tags=53%, list=5%, signal=51%	AANAT/TPO/CGA/TPH1/DDC/PNMT/DIO3/DIO2
REACTOME_INWARDLY_RECTIFYING_K_CHANNELS	REACTOME_INWARDLY_RECTIFYING_K_CHANNELS	31	0.555155	1.04429	0.413793	0.729436	0.686369	950	tags=13%, list=4%, signal=12%	KCNJ15/KCNJ2/GNB1/KCNJ6
REACTOME_HS_GAG_DEGRADATION	REACTOME_HS_GAG_DEGRADATION	20	0.587912	1.04418	0.414159	0.729436	0.686369	1934	tags=50%, list=7%, signal=46%	AGRN/GUSB/IDUA/GPC4/GLB1/HPSE/GPC6/NAGLU/IDS/SDC4
REACTOME_DEGRADATION_OF_THE_EXTRACELLULAR_MATRIX	REACTOME_DEGRADATION_OF_THE_EXTRACELLULAR_MATRIX	29	0.560822	1.04146	0.417103	0.729888	0.686794	601	tags=14%, list=2%, signal=13%	MMP3/MMP2/MMP14/TIMP1
REACTOME_RNA_POL_II_PRE_TRANSCRIPTION_EVENTS	REACTOME_RNA_POL_II_PRE_TRANSCRIPTION_EVENTS	53	-0.472293	-1.01575	0.417284	0.729888	0.686794	3803	tags=42%, list=15%, signal=35%	POLR2A/GTF2H4/GTF2A2/POLR2B/POLR2G/SSRP1/TAF10/TAF11/TCEB1/POLR2L/POLR2D/GTF2F1/TAF5/TAF4/CDK9/GTF2F2/GTF2H1/POLR2F/TAF9/SUPT4H1/CCNH/TCEB2
REACTOME_SHC1_EVENTS_IN_EGFR_SIGNALING	REACTOME_SHC1_EVENTS_IN_EGFR_SIGNALING	15	0.60566	1.04802	0.420475	0.732952	0.689677	2361	tags=33%, list=9%, signal=30%	MAP2K1/SHC1/EGFR/RAF1/MAPK3
REACTOME_GENERATION_OF_SECOND_MESSENGER_MOLECULES	REACTOME_GENERATION_OF_SECOND_MESSENGER_MOLECULES	27	0.565385	1.04755	0.422877	0.734622	0.691248	1899	tags=11%, list=7%, signal=10%	EVL/HLA-DPA1/NCK1
REACTOME_RNA_POL_I_TRANSCRIPTION_TERMINATION	REACTOME_RNA_POL_I_TRANSCRIPTION_TERMINATION	19	-0.570248	-1.05547	0.424658	0.735206	0.691798	4275	tags=47%, list=16%, signal=40%	GTF2H4/TAF1B/POLR1D/POLR1B/TAF1C/GTF2H1/POLR1C/PTRF/CCNH
REACTOME_ENDOSOMAL_SORTING_COMPLEX_REQUIRED_FOR_TRANSPORT_ESCRT	REACTOME_ENDOSOMAL_SORTING_COMPLEX_REQUIRED_FOR_TRANSPORT_ESCRT	26	-0.534185	-1.0382	0.42823	0.736893	0.693385	4345	tags=50%, list=17%, signal=42%	STAM/VTA1/RPS27A/TSG101/CHMP7/VPS25/SNF8/CHMP6/VPS37B/HGS/CHMP5/VPS37C/VPS37D
REACTOME_TRANSMEMBRANE_TRANSPORT_OF_SMALL_MOLECULES	REACTOME_TRANSMEMBRANE_TRANSPORT_OF_SMALL_MOLECULES	407	0.396972	1.00851	0.430791	0.736893	0.693385	1958	tags=9%, list=8%, signal=8%	SLC1A1/SLC5A3/SLC1A3/SLC8A3/SLC2A1/SLC22A18/SLC4A7/GNB4/SLC2A10/ABCB6/ABCC3/ABCA9/SLC37A4/SLC16A3/ATP11B/SLC26A6/SLC12A4/GNB1/HK2/SLC2A5/SLC17A5/SLC2A3/SLC1A5/HEPH/SLC44A2/SLC22A4/ATP6V1G2/SLC6A6/SLC44A1/SLC39A6/TFRC/SLC39A1/SLC30A7/G6PC3/CYBRD1
REACTOME_TRANS_GOLGI_NETWORK_VESICLE_BUDDING	REACTOME_TRANS_GOLGI_NETWORK_VESICLE_BUDDING	58	-0.455187	-1.00118	0.431325	0.736893	0.693385	3658	tags=28%, list=14%, signal=24%	AP1M1/TPD52L1/SNX2/AP1S1/BLOC1S3/OCRL/ARRB1/AP1B1/DTNBP1/FTL/HIP1R/SH3GL2/DNAJC6/CLTA/HSPA8/SORT1
REACTOME_PROCESSIVE_SYNTHESIS_ON_THE_LAGGING_STRAND	REACTOME_PROCESSIVE_SYNTHESIS_ON_THE_LAGGING_STRAND	15	0.60015	1.03848	0.431444	0.736893	0.693385	2126	tags=33%, list=8%, signal=31%	POLD1/LIG1/POLD2/PCNA/RPA3
REACTOME_CTLA4_INHIBITORY_SIGNALING	REACTOME_CTLA4_INHIBITORY_SIGNALING	21	-0.552669	-1.03076	0.43287	0.736893	0.693385	1164	tags=24%, list=4%, signal=23%	PPP2CA/PPP2R1B/SRC/PPP2R5D/LYN
REACTOME_PHASE_II_CONJUGATION	REACTOME_PHASE_II_CONJUGATION	58	-0.449997	-0.989768	0.438554	0.74104	0.697287	2427	tags=26%, list=9%, signal=23%	MGST2/GSTA4/ACSM2B/GSTA5/SLC35D1/MAT2A/COMT/GSTO1/NAT1/AHCY/OPLAH/TPMT/GSTP1/UGT1A6/GCLC
REACTOME_BASE_EXCISION_REPAIR	REACTOME_BASE_EXCISION_REPAIR	19	0.581265	1.02594	0.439716	0.74104	0.697287	2575	tags=42%, list=10%, signal=38%	POLD1/LIG1/MPG/POLD2/XRCC1/PCNA/MUTYH/OGG1
REACTOME_L1CAM_INTERACTIONS	REACTOME_L1CAM_INTERACTIONS	83	0.467037	1.00944	0.440129	0.74104	0.697287	2542	tags=19%, list=10%, signal=17%	DPYSL2/MAP2K1/ITGA1/LAMC1/CNTNAP1/NRP1/ITGAV/SPTBN1/EGFR/LAMB1/ALCAM/AP2S1/RPS6KA2/MAPK3/AP2B1/AP2M1
REACTOME_VOLTAGE_GATED_POTASSIUM_CHANNELS	REACTOME_VOLTAGE_GATED_POTASSIUM_CHANNELS	43	-0.482046	-1.01362	0.441527	0.74104	0.697287	1719	tags=21%, list=7%, signal=20%	KCNF1/KCNA5/KCNB2/KCNH7/KCNH2/KCNA2/KCNC4/KCNG1/KCNS3
REACTOME_GLYCOGEN_BREAKDOWN_GLYCOGENOLYSIS	REACTOME_GLYCOGEN_BREAKDOWN_GLYCOGENOLYSIS	16	0.589246	1.02516	0.443649	0.74104	0.697287	1520	tags=31%, list=6%, signal=29%	PGM1/PYGL/AGL/CALM1/CALM3
REACTOME_SIGNAL_AMPLIFICATION	REACTOME_SIGNAL_AMPLIFICATION	31	0.540004	1.01579	0.444828	0.74104	0.697287	925	tags=13%, list=4%, signal=12%	GNB4/GNAI2/GNB1/GNAI3
REACTOME_CD28_CO_STIMULATION	REACTOME_CD28_CO_STIMULATION	31	-0.508468	-1.01292	0.445498	0.74104	0.697287	1164	tags=6%, list=4%, signal=6%	SRC/LYN
REACTOME_BIOSYNTHESIS_OF_THE_N_GLYCAN_PRECURSOR_DOLICHOL_LIPID_LINKED_OLIGOSACCHARIDE_LLO_AND_TRANSFER_TO_A_NASCENT_PROTEIN	REACTOME_BIOSYNTHESIS_OF_THE_N_GLYCAN_PRECURSOR_DOLICHOL_LIPID_LINKED_OLIGOSACCHARIDE_LLO_AND_TRANSFER_TO_A_NASCENT_PROTEIN	28	0.54632	1.01341	0.451448	0.748492	0.704299	3110	tags=29%, list=12%, signal=25%	GFPT2/MPI/ALG10B/GNPNAT1/ALG3/ALG5/GMPPA/GMPPB
REACTOME_NGF_SIGNALLING_VIA_TRKA_FROM_THE_PLASMA_MEMBRANE	REACTOME_NGF_SIGNALLING_VIA_TRKA_FROM_THE_PLASMA_MEMBRANE	134	0.437849	0.997731	0.454403	0.750944	0.706607	2875	tags=24%, list=11%, signal=21%	DUSP6/MAP2K1/SHC1/PRKCD/PRKCA/MTOR/MAPK7/CALM1/AKT1/PRKCE/CALM3/PIK3R1/RAP1A/RAF1/AKT3/FOXO3/MEF2A/MAPKAPK2/RHOA/AP2S1/RALGDS/IRS1/RPS6KA2/CDKN1A/PRKACA/CDKN1B/MAPK3/AP2B1/AP2M1/PPP2R1A/AKT2/FOXO1
REACTOME_ABCA_TRANSPORTERS_IN_LIPID_HOMEOSTASIS	REACTOME_ABCA_TRANSPORTERS_IN_LIPID_HOMEOSTASIS	17	0.585041	1.01743	0.463588	0.762723	0.71769	472	tags=6%, list=2%, signal=6%	ABCA9
REACTOME_TRANSCRIPTION_COUPLED_NER_TC_NER	REACTOME_TRANSCRIPTION_COUPLED_NER_TC_NER	42	0.507795	1.0054	0.464527	0.762723	0.71769	3200	tags=29%, list=12%, signal=25%	POLD1/LIG1/ERCC1/POLD2/POLR2I/POLR2H/PCNA/RPA3/ERCC2/POLE2/RFC4/GTF2H3
REACTOME_SYNTHESIS_OF_PC	REACTOME_SYNTHESIS_OF_PC	18	-0.544818	-1.00953	0.468468	0.766722	0.721453	2166	tags=33%, list=8%, signal=31%	PEMT/CHPT1/SLC44A3/PCYT1A/LPIN1/CHKA
REACTOME_KINESINS	REACTOME_KINESINS	23	0.552746	0.999913	0.472759	0.771264	0.725727	1080	tags=9%, list=4%, signal=8%	KIFAP3/KIF15
REACTOME_MEMBRANE_TRAFFICKING	REACTOME_MEMBRANE_TRAFFICKING	125	-0.401457	-0.97253	0.477573	0.772638	0.72702	3729	tags=27%, list=14%, signal=23%	TSG101/AP1M1/TPD52L1/GJA5/SEC24C/GJA8/SNX2/AP1S1/CHMP7/BLOC1S3/OCRL/ARRB1/VPS25/PREB/SNF8/CLTB/AP1B1/ARFGAP1/DTNBP1/CHMP6/FTL/VPS37B/HIP1R/HGS/SRC/SH3GL2/GJA3/CHMP5/VPS37C/VPS37D/DNAJC6/CLTA/HSPA8/SORT1
REACTOME_NA_CL_DEPENDENT_NEUROTRANSMITTER_TRANSPORTERS	REACTOME_NA_CL_DEPENDENT_NEUROTRANSMITTER_TRANSPORTERS	17	0.579444	1.00769	0.477798	0.772638	0.72702	1549	tags=6%, list=6%, signal=6%	SLC6A6
REACTOME_PROTEIN_FOLDING	REACTOME_PROTEIN_FOLDING	51	-0.452961	-0.967875	0.478155	0.772638	0.72702	2558	tags=31%, list=10%, signal=28%	TUBB2A/CCT6A/KIF13A/TCP1/AP3M1/CCT8/TBCE/CCT7/PFDN1/CCT3/CCT2/NOP56/CCT4/PFDN4/FBXO6/SPHK1
REACTOME_PERK_REGULATED_GENE_EXPRESSION	REACTOME_PERK_REGULATED_GENE_EXPRESSION	26	0.539386	0.993565	0.484589	0.780235	0.734168	2336	tags=19%, list=9%, signal=18%	CCL2/HSPA5/EXOSC7/EIF2S1/DCP2
REACTOME_FORMATION_OF_RNA_POL_II_ELONGATION_COMPLEX_	REACTOME_FORMATION_OF_RNA_POL_II_ELONGATION_COMPLEX_	37	-0.477343	-0.97392	0.486618	0.780235	0.734168	4302	tags=43%, list=17%, signal=36%	POLR2A/GTF2H4/POLR2B/POLR2G/SSRP1/TCEB1/POLR2L/POLR2D/GTF2F1/CDK9/GTF2F2/GTF2H1/POLR2F/SUPT4H1/CCNH/TCEB2
REACTOME_PYRUVATE_METABOLISM	REACTOME_PYRUVATE_METABOLISM	18	0.568545	0.991641	0.487455	0.780235	0.734168	1150	tags=22%, list=4%, signal=21%	PDK1/SLC16A3/LDHA/BSG
REACTOME_TAK1_ACTIVATES_NFKB_BY_PHOSPHORYLATION_AND_ACTIVATION_OF_IKKS_COMPLEX	REACTOME_TAK1_ACTIVATES_NFKB_BY_PHOSPHORYLATION_AND_ACTIVATION_OF_IKKS_COMPLEX	23	-0.510549	-0.96863	0.489607	0.780459	0.734379	3115	tags=26%, list=12%, signal=23%	SAA1/NFKBIB/CHUK/RELA/RIPK2/TRAF6
REACTOME_PYRUVATE_METABOLISM_AND_CITRIC_ACID_TCA_CYCLE	REACTOME_PYRUVATE_METABOLISM_AND_CITRIC_ACID_TCA_CYCLE	40	0.502238	0.984212	0.490662	0.780459	0.734379	1404	tags=18%, list=5%, signal=17%	PDK1/DLST/SUCLG2/SLC16A3/LDHA/BSG/IDH2
REACTOME_INNATE_IMMUNE_SYSTEM	REACTOME_INNATE_IMMUNE_SYSTEM	255	0.402634	0.981777	0.493253	0.780609	0.73452	2644	tags=15%, list=10%, signal=14%	C3/LGALS3/DUSP6/MAP2K1/UBA7/CD14/CTSK/IRF1/C1S/ZFYVE20/DDOST/MAPK7/HSP90B1/CD46/CFB/TANK/MYD88/NFKBIA/UBE2L6/PANX1/TLR2/PIK3C3/C5/JUN/IRF3/EEA1/APP/MEF2A/MAPKAPK2/RNF135/RPS6KA2/DAK/C2/MAPK3/CTSB/PCBP2/FOS/PPP2R1A/MAP2K6
REACTOME_LAGGING_STRAND_SYNTHESIS	REACTOME_LAGGING_STRAND_SYNTHESIS	19	0.555389	0.98027	0.498227	0.780609	0.73452	2882	tags=32%, list=11%, signal=28%	POLD1/LIG1/POLD2/PCNA/RPA3/RFC4
REACTOME_E2F_MEDIATED_REGULATION_OF_DNA_REPLICATION	REACTOME_E2F_MEDIATED_REGULATION_OF_DNA_REPLICATION	33	-0.485638	-0.969535	0.501222	0.780609	0.73452	3151	tags=39%, list=12%, signal=35%	PRIM2/PPP2CA/ORC5/PPP2R1B/E2F1/CDC6/ORC6/ORC3/CDT1/CDC45/POLA1/PPP2R3B/CCNB1
REACTOME_SYNTHESIS_SECRETION_AND_INACTIVATION_OF_GLP1	REACTOME_SYNTHESIS_SECRETION_AND_INACTIVATION_OF_GLP1	17	0.564421	0.981566	0.502664	0.780609	0.73452	2245	tags=18%, list=9%, signal=16%	SPCS1/CTNNB1/PCSK1
REACTOME_SHC_MEDIATED_SIGNALLING	REACTOME_SHC_MEDIATED_SIGNALLING	15	0.56036	0.969631	0.502742	0.780609	0.73452	2361	tags=27%, list=9%, signal=24%	MAP2K1/SHC1/RAF1/MAPK3
REACTOME_ACETYLCHOLINE_BINDING_AND_DOWNSTREAM_EVENTS	REACTOME_ACETYLCHOLINE_BINDING_AND_DOWNSTREAM_EVENTS	15	-0.52509	-0.959853	0.503297	0.780609	0.73452	4115	tags=47%, list=16%, signal=39%	CHRNA3/CHRNB2/CHRNA4/CHRNA5/CHRNE/CHRFAM7A/CHRNA7
REACTOME_MYD88_MAL_CASCADE_INITIATED_ON_PLASMA_MEMBRANE	REACTOME_MYD88_MAL_CASCADE_INITIATED_ON_PLASMA_MEMBRANE	80	-0.412542	-0.946215	0.505291	0.780609	0.73452	3387	tags=30%, list=13%, signal=26%	MAP3K1/MAPKAPK3/MEF2C/TLR1/SAA1/SIGIRR/PPP2CA/PPP2R1B/NFKBIB/PELI1/MAPK1/MAP2K2/CHUK/DUSP4/RPS6KA1/RELA/RIPK2/MAP2K4/PPP2R5D/ECSIT/PELI3/TRAF6/MAP2K3/LY96
REACTOME_METABOLISM_OF_NUCLEOTIDES	REACTOME_METABOLISM_OF_NUCLEOTIDES	69	0.460226	0.963173	0.505843	0.780609	0.73452	2039	tags=25%, list=8%, signal=23%	NT5E/ADSSL1/NT5M/TYMS/GLRX/GPX1/IMPDH2/AMPD3/GUK1/AK5/NME4/DUT/AK2/CAT/RRM2/ADK/HPRT1
REACTOME_FATTY_ACYL_COA_BIOSYNTHESIS	REACTOME_FATTY_ACYL_COA_BIOSYNTHESIS	18	-0.527636	-0.977688	0.509009	0.780609	0.73452	1695	tags=33%, list=7%, signal=31%	ACSL5/ACSL1/SLC25A1/ELOVL2/ELOVL6/ELOVL5
REACTOME_INTRINSIC_PATHWAY	REACTOME_INTRINSIC_PATHWAY	17	-0.534528	-0.98018	0.510251	0.780609	0.73452	160	tags=12%, list=1%, signal=12%	GP1BB/C1QBP
REACTOME_PHASE1_FUNCTIONALIZATION_OF_COMPOUNDS	REACTOME_PHASE1_FUNCTIONALIZATION_OF_COMPOUNDS	68	0.459667	0.959891	0.512563	0.780609	0.73452	1262	tags=6%, list=5%, signal=6%	PTGS2/CYP2J2/CYP2W1/CYP2U1
REACTOME_LIPOPROTEIN_METABOLISM	REACTOME_LIPOPROTEIN_METABOLISM	28	-0.495299	-0.966993	0.513253	0.780609	0.73452	2210	tags=14%, list=9%, signal=13%	APOE/PLTP/SCARB1/SDC1
REACTOME_RESOLUTION_OF_AP_SITES_VIA_THE_MULTIPLE_NUCLEOTIDE_PATCH_REPLACEMENT_PATHWAY	REACTOME_RESOLUTION_OF_AP_SITES_VIA_THE_MULTIPLE_NUCLEOTIDE_PATCH_REPLACEMENT_PATHWAY	17	0.55969	0.973338	0.513321	0.780609	0.73452	2575	tags=41%, list=10%, signal=37%	POLD1/LIG1/MPG/POLD2/PCNA/MUTYH/OGG1
REACTOME_BASIGIN_INTERACTIONS	REACTOME_BASIGIN_INTERACTIONS	24	-0.506368	-0.961994	0.514151	0.780609	0.73452	544	tags=21%, list=2%, signal=20%	ATP1B1/SLC7A5/MMP1/SLC3A2/SLC7A11
REACTOME_SIGNALING_BY_NOTCH	REACTOME_SIGNALING_BY_NOTCH	95	0.434891	0.957729	0.514377	0.780609	0.73452	3788	tags=31%, list=15%, signal=26%	HDAC4/RBPJ/APH1B/HIF1A/NCSTN/DNER/PSENEN/B4GALT1/HDAC3/JUN/ADAM10/MIB2/RAB6A/PSEN1/SEL1L/ST3GAL3/FBXW7/NCOR2/MIB1/ARRB2/RFNG/NUMB/NOTCH4/HDAC6/TMED2/MAMLD1/MYC/DLK1/TNRC6A
REACTOME_TRAF6_MEDIATED_IRF7_ACTIVATION	REACTOME_TRAF6_MEDIATED_IRF7_ACTIVATION	27	-0.492556	-0.963844	0.515294	0.780609	0.73452	2424	tags=22%, list=9%, signal=20%	IRF7/DDX58/MAVS/TRAF2/TRAF6/TRIM25
REACTOME_DOUBLE_STRAND_BREAK_REPAIR	REACTOME_DOUBLE_STRAND_BREAK_REPAIR	22	-0.504942	-0.946784	0.519722	0.781407	0.735271	2314	tags=27%, list=9%, signal=25%	RPA1/H2AFX/XRCC4/MDC1/RAD50/XRCC6
REACTOME_DOWNSTREAM_SIGNALING_OF_ACTIVATED_FGFR	REACTOME_DOWNSTREAM_SIGNALING_OF_ACTIVATED_FGFR	97	-0.404403	-0.94776	0.519894	0.781407	0.735271	2305	tags=9%, list=9%, signal=8%	FGF1/MAPK1/MAP2K2/YWHAB/CHUK/HRAS/ADCY3/PRKAR2B/FGFR4
REACTOME_SHC_RELATED_EVENTS	REACTOME_SHC_RELATED_EVENTS	17	0.554526	0.964357	0.520426	0.781407	0.735271	2809	tags=29%, list=11%, signal=26%	MAP2K1/SHC1/RAF1/MAPK3/INSR
REACTOME_ANTIGEN_ACTIVATES_B_CELL_RECEPTOR_LEADING_TO_GENERATION_OF_SECOND_MESSENGERS	REACTOME_ANTIGEN_ACTIVATES_B_CELL_RECEPTOR_LEADING_TO_GENERATION_OF_SECOND_MESSENGERS	29	-0.48593	-0.961851	0.522145	0.781681	0.735529	30	tags=17%, list=0%, signal=17%	GRB2/STIM1/ITPR2/SH3KBP1/LYN
REACTOME_RNA_POL_II_TRANSCRIPTION_PRE_INITIATION_AND_PROMOTER_OPENING	REACTOME_RNA_POL_II_TRANSCRIPTION_PRE_INITIATION_AND_PROMOTER_OPENING	38	-0.465383	-0.951545	0.529268	0.787926	0.741405	4302	tags=45%, list=17%, signal=37%	POLR2A/GTF2H4/GTF2A2/POLR2B/POLR2G/TAF10/TAF11/POLR2L/POLR2D/GTF2F1/TAF5/TAF4/GTF2F2/GTF2H1/POLR2F/TAF9/CCNH
REACTOME_GAP_JUNCTION_TRAFFICKING	REACTOME_GAP_JUNCTION_TRAFFICKING	27	-0.486718	-0.952421	0.529412	0.787926	0.741405	3511	tags=19%, list=14%, signal=16%	GJA5/GJA8/CLTB/GJA3/CLTA
REACTOME_ELONGATION_ARREST_AND_RECOVERY	REACTOME_ELONGATION_ARREST_AND_RECOVERY	27	-0.4849	-0.948864	0.534118	0.791025	0.744321	3733	tags=44%, list=14%, signal=38%	POLR2B/POLR2G/SSRP1/TCEB1/POLR2L/POLR2D/GTF2F1/CDK9/GTF2F2/POLR2F/SUPT4H1/TCEB2
REACTOME_MAPK_TARGETS_NUCLEAR_EVENTS_MEDIATED_BY_MAP_KINASES	REACTOME_MAPK_TARGETS_NUCLEAR_EVENTS_MEDIATED_BY_MAP_KINASES	30	0.511644	0.958425	0.534602	0.791025	0.744321	2641	tags=30%, list=10%, signal=27%	DUSP6/MAPK7/JUN/MEF2A/MAPKAPK2/RPS6KA2/MAPK3/FOS/PPP2R1A
REACTOME_DESTABILIZATION_OF_MRNA_BY_KSRP	REACTOME_DESTABILIZATION_OF_MRNA_BY_KSRP	17	-0.515655	-0.945572	0.542141	0.799587	0.752377	3002	tags=41%, list=12%, signal=36%	PARN/EXOSC9/EXOSC8/EXOSC2/EXOSC1/EXOSC4/EXOSC3
REACTOME_SIGNALING_BY_NOTCH1	REACTOME_SIGNALING_BY_NOTCH1	67	0.449176	0.935494	0.548986	0.799587	0.752377	3677	tags=30%, list=14%, signal=26%	HDAC4/RBPJ/APH1B/HIF1A/NCSTN/DNER/PSENEN/HDAC3/ADAM10/MIB2/PSEN1/FBXW7/NCOR2/MIB1/ARRB2/NUMB/HDAC6/MAMLD1/MYC/DLK1
REACTOME_DOWNSTREAM_SIGNALING_EVENTS_OF_B_CELL_RECEPTOR_BCR	REACTOME_DOWNSTREAM_SIGNALING_EVENTS_OF_B_CELL_RECEPTOR_BCR	93	-0.402283	-0.939571	0.549738	0.799587	0.752377	3407	tags=28%, list=13%, signal=24%	PSMC5/PSMD7/PSMB7/PSMB1/RICTOR/PSMD4/RASGRP1/BAD/PSMD5/NFKBIB/PSMA1/PSMC3/PSMB8/CHUK/RELA/HRAS/PSMD1/PSMB3/PSMA7/PSMD14/PSMD13/PSMD3/PSMB6/PSMD12/PSMD11/NFKBIE
REACTOME_GRB2_EVENTS_IN_ERBB2_SIGNALING	REACTOME_GRB2_EVENTS_IN_ERBB2_SIGNALING	22	-0.491982	-0.922484	0.549884	0.799587	0.752377	2098	tags=32%, list=8%, signal=29%	ERBB2/MAPK1/MAP2K2/YWHAB/HRAS/HBEGF/NRG1
REACTOME_PLATELET_HOMEOSTASIS	REACTOME_PLATELET_HOMEOSTASIS	76	-0.407861	-0.93404	0.551282	0.799587	0.752377	1958	tags=8%, list=8%, signal=7%	GNG10/PLA2G4A/NOS3/PPP2R5D/PDE2A/PDE5A
REACTOME_SIGNALING_BY_ROBO_RECEPTOR	REACTOME_SIGNALING_BY_ROBO_RECEPTOR	29	0.512727	0.952149	0.553229	0.799587	0.752377	1916	tags=24%, list=7%, signal=22%	EVL/SLIT2/PFN2/ROBO1/SRGAP1/NCK1/ABL1
REACTOME_SIGNALING_BY_THE_B_CELL_RECEPTOR_BCR	REACTOME_SIGNALING_BY_THE_B_CELL_RECEPTOR_BCR	122	-0.390064	-0.938147	0.553763	0.799587	0.752377	3407	tags=23%, list=13%, signal=20%	PSMC5/SH3KBP1/PSMD7/PSMB7/PSMB1/RICTOR/PSMD4/RASGRP1/BAD/PSMD5/NFKBIB/PSMA1/PSMC3/PSMB8/CHUK/RELA/HRAS/PSMD1/PSMB3/PSMA7/PSMD14/PSMD13/PSMD3/PSMB6/PSMD12/PSMD11/NFKBIE/LYN
REACTOME_INCRETIN_SYNTHESIS_SECRETION_AND_INACTIVATION	REACTOME_INCRETIN_SYNTHESIS_SECRETION_AND_INACTIVATION	20	0.530311	0.941878	0.553982	0.799587	0.752377	2245	tags=15%, list=9%, signal=14%	SPCS1/CTNNB1/PCSK1
REACTOME_FORMATION_OF_INCISION_COMPLEX_IN_GG_NER	REACTOME_FORMATION_OF_INCISION_COMPLEX_IN_GG_NER	19	0.53006	0.935564	0.554965	0.799587	0.752377	2299	tags=26%, list=9%, signal=24%	XPC/ERCC1/DDB2/RPA3/ERCC2
REACTOME_IL1_SIGNALING	REACTOME_IL1_SIGNALING	38	-0.458539	-0.937551	0.556098	0.799587	0.752377	2091	tags=21%, list=8%, signal=19%	PELI1/CHUK/RIPK2/MAP2K4/MAP3K3/PELI3/TRAF6/SQSTM1
REACTOME_RESPIRATORY_ELECTRON_TRANSPORT	REACTOME_RESPIRATORY_ELECTRON_TRANSPORT	75	-0.410466	-0.934206	0.558442	0.800695	0.75342	3487	tags=31%, list=13%, signal=27%	ND4L/COX6A1/COX6C/COX2/NDUFB7/NDUFA7/UQCRC2/ND6/COX5A/NDUFAB1/ND2/NDUFV1/NDUFB9/COX8A/NDUFS3/NDUFS8/NDUFB6/ND3/NDUFC2/NDUFS6/CYC1/NDUFA8/ND1
REACTOME_ER_PHAGOSOME_PATHWAY	REACTOME_ER_PHAGOSOME_PATHWAY	58	-0.420782	-0.92551	0.566265	0.809287	0.761505	3407	tags=38%, list=13%, signal=33%	PSMC5/PSMD7/PSMB7/PSMB1/PSMD4/SEC61B/PSMD5/HLA-F/PSMA1/PSMC3/TAP2/PSMB8/PSMD1/PSMB3/PSMA7/PSMD14/PSMD13/PSMD3/TAP1/PSMB6/PSMD12/PSMD11
REACTOME_INTRINSIC_PATHWAY_FOR_APOPTOSIS	REACTOME_INTRINSIC_PATHWAY_FOR_APOPTOSIS	29	-0.468214	-0.926783	0.568765	0.809287	0.761505	3409	tags=41%, list=13%, signal=36%	CASP3/TP53/GZMB/BAD/PPP3R1/DYNLL2/E2F1/DYNLL1/BAX/YWHAB/BAK1/BID
REACTOME_NUCLEAR_EVENTS_KINASE_AND_TRANSCRIPTION_FACTOR_ACTIVATION	REACTOME_NUCLEAR_EVENTS_KINASE_AND_TRANSCRIPTION_FACTOR_ACTIVATION	24	0.506595	0.92043	0.569204	0.809287	0.761505	2641	tags=29%, list=10%, signal=26%	DUSP6/MAPK7/MEF2A/MAPKAPK2/RPS6KA2/MAPK3/PPP2R1A
REACTOME_METABOLISM_OF_PROTEINS	REACTOME_METABOLISM_OF_PROTEINS	419	-0.357022	-0.965325	0.575758	0.815256	0.767122	2882	tags=23%, list=11%, signal=21%	B4GALT5/PIGA/RPS14/RPL37/EIF4E/RPL35/RPS3/RPL27/ALG14/SEC61B/TUBB2A/PMM1/PREB/TIMM8B/ALG8/RPL23/PIGO/RPL13/FAU/CCT6A/KIF13A/RPS21/RPS13/RPL6/RPL8/RPL30/GCNT1/TCP1/BCS1L/ETF1/RPS24/EIF3B/ATP5G1/EIF3E/EEF1G/SPCS2/AP3M1/TIMM13/EIF3J/MAN1C1/SAMM50/SRP72/RPL7/EIF3D/TIMM50/CCT8/TBCE/RPL26/EIF3H/GRPEL1/CCT7/RPL19/FXN/EIF3G/DOLK/ARSI/PFDN1/ST3GAL1/EIF5A/SLC25A4/PAM16/CS/EIF2B4/RPS10/RPL38/TIMM44/TIMM22/T…
REACTOME_SIGNALING_BY_FGFR	REACTOME_SIGNALING_BY_FGFR	108	-0.387337	-0.918127	0.577428	0.815256	0.767122	2821	tags=12%, list=11%, signal=11%	BAD/PPP2CA/PRKAR1A/FGF1/MAPK1/MAP2K2/YWHAB/CHUK/HRAS/SRC/ADCY3/PRKAR2B/FGFR4
REACTOME_THROMBOXANE_SIGNALLING_THROUGH_TP_RECEPTOR	REACTOME_THROMBOXANE_SIGNALLING_THROUGH_TP_RECEPTOR	23	0.50644	0.916146	0.578207	0.815256	0.767122	804	tags=9%, list=3%, signal=8%	GNB4/GNB1
REACTOME_FORMATION_OF_THE_HIV1_EARLY_ELONGATION_COMPLEX	REACTOME_FORMATION_OF_THE_HIV1_EARLY_ELONGATION_COMPLEX	27	-0.465312	-0.910532	0.581176	0.817179	0.768931	4302	tags=44%, list=17%, signal=37%	POLR2A/GTF2H4/POLR2B/POLR2G/POLR2L/POLR2D/GTF2F1/GTF2F2/GTF2H1/POLR2F/SUPT4H1/CCNH
REACTOME_REGULATORY_RNA_PATHWAYS	REACTOME_REGULATORY_RNA_PATHWAYS	21	-0.487678	-0.909553	0.587963	0.822613	0.774044	3733	tags=52%, list=14%, signal=45%	POLR2B/POLR2G/TARBP2/POLR2L/POLR2D/TNRC6C/XPO5/DGCR8/POLR2F/TNRC6B/DROSHA
REACTOME_TRANSLATION	REACTOME_TRANSLATION	144	-0.378366	-0.93312	0.591398	0.822613	0.774044	3468	tags=33%, list=13%, signal=28%	RPL9/SRP68/RPL23A/RPS7/EIF3C/RPL7A/EIF3F/EIF2B3/RPS14/RPL37/EIF4E/RPL35/RPS3/RPL27/SEC61B/RPL23/RPL13/FAU/RPS21/RPS13/RPL6/RPL8/RPL30/ETF1/RPS24/EIF3B/EIF3E/EEF1G/SPCS2/EIF3J/SRP72/RPL7/EIF3D/RPL26/EIF3H/RPL19/EIF3G/EIF2B4/RPS10/RPL38/RPS6/EIF4A1/RPL26L1/RPS18/RPS4Y1/EIF1AX/RPL27A
REACTOME_NEGATIVE_REGULATORS_OF_RIG_I_MDA5_SIGNALING	REACTOME_NEGATIVE_REGULATORS_OF_RIG_I_MDA5_SIGNALING	30	-0.454765	-0.89836	0.591981	0.822613	0.774044	2642	tags=23%, list=10%, signal=21%	TNFAIP3/UBE2D1/DDX58/MAVS/PIN1/ISG15/TRIM25
REACTOME_P130CAS_LINKAGE_TO_MAPK_SIGNALING_FOR_INTEGRINS	REACTOME_P130CAS_LINKAGE_TO_MAPK_SIGNALING_FOR_INTEGRINS	15	-0.482726	-0.882411	0.593407	0.822613	0.774044	1425	tags=27%, list=5%, signal=25%	ITGA2B/RAP1B/CRK/SRC
REACTOME_SIGNALING_BY_TGF_BETA_RECEPTOR_COMPLEX	REACTOME_SIGNALING_BY_TGF_BETA_RECEPTOR_COMPLEX	60	0.437192	0.908691	0.595318	0.822613	0.774044	1953	tags=12%, list=8%, signal=11%	TGFBR2/PMEPA1/SERPINE1/MTMR4/SMAD7/WWTR1/RHOA
REACTOME_YAP1_AND_WWTR1_TAZ_STIMULATED_GENE_EXPRESSION	REACTOME_YAP1_AND_WWTR1_TAZ_STIMULATED_GENE_EXPRESSION	23	-0.471593	-0.894722	0.595843	0.822613	0.774044	1757	tags=26%, list=7%, signal=24%	TBL1X/TEAD2/TEAD3/TGS1/SMARCD3/RXRA
REACTOME_MITOTIC_G2_G2_M_PHASES	REACTOME_MITOTIC_G2_G2_M_PHASES	77	-0.398595	-0.911157	0.596354	0.822613	0.774044	2987	tags=31%, list=12%, signal=28%	CDC25C/XPO1/CDC25B/E2F3/CEP164/ACTR1A/CEP57/E2F1/SSNA1/TUBGCP6/PLK1/DYNLL1/FGFR1OP/MAPRE1/CCNB2/PAFAH1B1/HSP90AA1/CEP41/CEP135/PKMYT1/CCNH/DCTN3/CCNB1/PRKAR2B
REACTOME_REGULATION_OF_INSULIN_LIKE_GROWTH_FACTOR_IGF_ACTIVITY_BY_INSULIN_LIKE_GROWTH_FACTOR_BINDING_PROTEINS_IGFBPS	REACTOME_REGULATION_OF_INSULIN_LIKE_GROWTH_FACTOR_IGF_ACTIVITY_BY_INSULIN_LIKE_GROWTH_FACTOR_BINDING_PROTEINS_IGFBPS	16	0.511461	0.88983	0.599284	0.824421	0.775745	791	tags=25%, list=3%, signal=24%	PAPPA/MMP2/IGFBP4/IGFBP6
REACTOME_SIGNALING_BY_ERBB2	REACTOME_SIGNALING_BY_ERBB2	97	0.410075	0.905671	0.608	0.832092	0.782963	2361	tags=20%, list=9%, signal=18%	MAP2K1/FYN/SHC1/PRKCD/PRKCA/MTOR/CALM1/EGFR/AKT1/PRKCE/CALM3/PIK3R1/RAF1/AKT3/FOXO3/CDKN1A/PRKACA/CDKN1B/MAPK3
REACTOME_CELL_SURFACE_INTERACTIONS_AT_THE_VASCULAR_WALL	REACTOME_CELL_SURFACE_INTERACTIONS_AT_THE_VASCULAR_WALL	84	0.41807	0.904216	0.60813	0.832092	0.782963	1711	tags=18%, list=7%, signal=17%	JAM2/COL1A1/COL1A2/CAV1/ANGPT1/FYN/CD47/SLC16A3/SHC1/ITGAV/BSG/TEK/PPIA/PIK3R1/FN1
REACTOME_DARPP_32_EVENTS	REACTOME_DARPP_32_EVENTS	24	0.485239	0.881628	0.617647	0.842848	0.793084	2641	tags=25%, list=10%, signal=22%	PDE4B/CALM1/CALM3/PRKACA/PPP3CA/PPP2R1A
REACTOME_SYNTHESIS_OF_BILE_ACIDS_AND_BILE_SALTS_VIA_7ALPHA_HYDROXYCHOLESTEROL	REACTOME_SYNTHESIS_OF_BILE_ACIDS_AND_BILE_SALTS_VIA_7ALPHA_HYDROXYCHOLESTEROL	15	-0.475833	-0.869811	0.61978	0.842975	0.793204	128	tags=20%, list=0%, signal=20%	AMACR/ACOT8/CYP27A1
REACTOME_ERK_MAPK_TARGETS	REACTOME_ERK_MAPK_TARGETS	21	0.496096	0.889494	0.621053	0.842975	0.793204	2641	tags=29%, list=10%, signal=26%	DUSP6/MAPK7/MEF2A/RPS6KA2/MAPK3/PPP2R1A
REACTOME_SIGNALING_BY_HIPPO	REACTOME_SIGNALING_BY_HIPPO	20	-0.468276	-0.870393	0.624714	0.84569	0.795758	3983	tags=40%, list=15%, signal=34%	STK3/AMOT/CASP3/STK4/TJP2/YWHAB/WWC1/DVL2
REACTOME_METAL_ION_SLC_TRANSPORTERS	REACTOME_METAL_ION_SLC_TRANSPORTERS	22	-0.469712	-0.880726	0.62645	0.845791	0.795853	103	tags=9%, list=0%, signal=9%	SLC30A3/SLC30A1
REACTOME_ACTIVATED_NOTCH1_TRANSMITS_SIGNAL_TO_THE_NUCLEUS	REACTOME_ACTIVATED_NOTCH1_TRANSMITS_SIGNAL_TO_THE_NUCLEUS	25	0.472506	0.871245	0.635135	0.849292	0.799147	3034	tags=40%, list=12%, signal=35%	APH1B/NCSTN/DNER/PSENEN/ADAM10/MIB2/PSEN1/MIB1/ARRB2/NUMB
REACTOME_TCR_SIGNALING	REACTOME_TCR_SIGNALING	52	0.440726	0.89154	0.636975	0.849292	0.799147	1899	tags=12%, list=7%, signal=11%	EVL/PAG1/NFKBIA/PIK3R1/HLA-DPA1/NCK1
REACTOME_TIGHT_JUNCTION_INTERACTIONS	REACTOME_TIGHT_JUNCTION_INTERACTIONS	29	0.477435	0.886612	0.638743	0.849292	0.799147	3548	tags=17%, list=14%, signal=15%	CLDN11/PRKCI/MPP5/INADL/CRB3
REACTOME_SIGNALLING_TO_P38_VIA_RIT_AND_RIN	REACTOME_SIGNALLING_TO_P38_VIA_RIT_AND_RIN	15	0.498523	0.862629	0.641682	0.849292	0.799147	2361	tags=20%, list=9%, signal=18%	MAP2K1/RAF1/MAPK3
REACTOME_ACTIVATED_TLR4_SIGNALLING	REACTOME_ACTIVATED_TLR4_SIGNALLING	89	-0.379497	-0.882909	0.642487	0.849292	0.799147	3387	tags=29%, list=13%, signal=25%	MAP3K1/MAPKAPK3/MEF2C/TLR1/TICAM1/SAA1/SIGIRR/PPP2CA/PPP2R1B/NFKBIB/IRF7/PELI1/MAPK1/MAP2K2/CHUK/DUSP4/RPS6KA1/RELA/RIPK2/MAP2K4/PPP2R5D/ECSIT/PELI3/TRAF6/MAP2K3/LY96
REACTOME_APOPTOSIS	REACTOME_APOPTOSIS	142	-0.371646	-0.911947	0.644809	0.849292	0.799147	3409	tags=28%, list=13%, signal=25%	CASP3/PSMC5/TP53/PSMD7/PSMB7/DSG2/PSMB1/GZMB/PSMD4/BAD/PPP3R1/PSMD5/TJP2/DYNLL2/PSMA1/PSMC3/E2F1/DYNLL1/PSMB8/BAX/YWHAB/PSMD1/PSMB3/PSMA7/TRAF2/HIST1H1C/KPNB1/PSMD14/PSMD13/CASP6/DAPK2/BAK1/PSMD3/PSMB6/DAPK3/PSMD12/BIRC2/PSMD11/BID/MST4
REACTOME_MRNA_CAPPING	REACTOME_MRNA_CAPPING	27	-0.441866	-0.864654	0.647059	0.849292	0.799147	4302	tags=44%, list=17%, signal=37%	NCBP2/POLR2A/GTF2H4/POLR2B/POLR2G/POLR2L/POLR2D/GTF2F1/GTF2F2/GTF2H1/POLR2F/CCNH
REACTOME_NETRIN1_SIGNALING	REACTOME_NETRIN1_SIGNALING	38	0.452541	0.879698	0.648649	0.849292	0.799147	1944	tags=29%, list=8%, signal=27%	FYN/SLIT2/SIAH2/SLIT3/NTN1/ROBO1/UNC5B/ABLIM3/DOCK1/NCK1/MYO10
REACTOME_CIRCADIAN_REPRESSION_OF_EXPRESSION_BY_REV_ERBA	REACTOME_CIRCADIAN_REPRESSION_OF_EXPRESSION_BY_REV_ERBA	22	0.481598	0.869478	0.649737	0.849292	0.799147	2254	tags=27%, list=9%, signal=25%	RORA/NPAS2/HDAC3/ARNTL/NCOA6/PPARA
REACTOME_TERMINATION_OF_O_GLYCAN_BIOSYNTHESIS	REACTOME_TERMINATION_OF_O_GLYCAN_BIOSYNTHESIS	21	-0.458537	-0.855203	0.650463	0.849292	0.799147	4736	tags=19%, list=18%, signal=16%	ST6GAL1/ST6GALNAC3/ST6GALNAC4/ST3GAL1
REACTOME_NOTCH1_INTRACELLULAR_DOMAIN_REGULATES_TRANSCRIPTION	REACTOME_NOTCH1_INTRACELLULAR_DOMAIN_REGULATES_TRANSCRIPTION	44	0.438128	0.868055	0.650602	0.849292	0.799147	2442	tags=14%, list=9%, signal=12%	HDAC4/RBPJ/HIF1A/HDAC3/FBXW7/NCOR2
REACTOME_RESPIRATORY_ELECTRON_TRANSPORT_ATP_SYNTHESIS_BY_CHEMIOSMOTIC_COUPLING_AND_HEAT_PRODUCTION_BY_UNCOUPLING_PROTEINS_	REACTOME_RESPIRATORY_ELECTRON_TRANSPORT_ATP_SYNTHESIS_BY_CHEMIOSMOTIC_COUPLING_AND_HEAT_PRODUCTION_BY_UNCOUPLING_PROTEINS_	93	-0.378183	-0.883284	0.651832	0.849292	0.799147	3487	tags=28%, list=13%, signal=24%	ND4L/COX6A1/COX6C/COX2/NDUFB7/NDUFA7/UQCRC2/ND6/COX5A/NDUFAB1/ND2/NDUFV1/NDUFB9/COX8A/NDUFS3/UCP2/ATP5G1/NDUFS8/ATP5L/NDUFB6/ND3/NDUFC2/NDUFS6/CYC1/NDUFA8/ND1
REACTOME_TRIGLYCERIDE_BIOSYNTHESIS	REACTOME_TRIGLYCERIDE_BIOSYNTHESIS	38	0.450951	0.876608	0.652027	0.849292	0.799147	2362	tags=18%, list=9%, signal=17%	AGPAT5/LPIN2/GPAM/LPCAT1/AGPAT1/FASN/TECR
REACTOME_RECYCLING_PATHWAY_OF_L1	REACTOME_RECYCLING_PATHWAY_OF_L1	26	-0.440907	-0.856915	0.65311	0.849292	0.799147	2084	tags=31%, list=8%, signal=28%	MAPK1/RDX/RPS6KA1/SRC/SH3GL2/CLTA/RPS6KA4/EZR
REACTOME_THROMBIN_SIGNALLING_THROUGH_PROTEINASE_ACTIVATED_RECEPTORS_PARS	REACTOME_THROMBIN_SIGNALLING_THROUGH_PROTEINASE_ACTIVATED_RECEPTORS_PARS	32	0.45731	0.865912	0.655822	0.849292	0.799147	3476	tags=25%, list=13%, signal=22%	GNB4/GNB1/F2R/MAPK3/ARRB2/GNB5/GNA12/GNB2
REACTOME_ACTIVATION_OF_GENES_BY_ATF4	REACTOME_ACTIVATION_OF_GENES_BY_ATF4	23	0.474021	0.857501	0.657293	0.849292	0.799147	1320	tags=9%, list=5%, signal=8%	CCL2/EXOSC7
REACTOME_PURINE_METABOLISM	REACTOME_PURINE_METABOLISM	33	0.453573	0.865055	0.659359	0.849292	0.799147	2039	tags=24%, list=8%, signal=22%	NT5E/ADSSL1/GPX1/IMPDH2/AMPD3/CAT/ADK/HPRT1
REACTOME_CYTOCHROME_P450_ARRANGED_BY_SUBSTRATE_TYPE	REACTOME_CYTOCHROME_P450_ARRANGED_BY_SUBSTRATE_TYPE	49	-0.408969	-0.866242	0.660976	0.849292	0.799147	128	tags=4%, list=0%, signal=4%	CYP1A1/CYP27A1
REACTOME_INTERFERON_GAMMA_SIGNALING	REACTOME_INTERFERON_GAMMA_SIGNALING	59	0.420288	0.868288	0.663283	0.849292	0.799147	2638	tags=24%, list=10%, signal=21%	MT2A/PRKCD/IRF1/VCAM1/JAK1/STAT1/IRF3/HLA-DPA1/ICAM1/GBP4/B2M/PTPN2/IFNGR2/IFNGR1
REACTOME_SPHINGOLIPID_METABOLISM	REACTOME_SPHINGOLIPID_METABOLISM	67	0.418652	0.871921	0.663851	0.849292	0.799147	2740	tags=18%, list=11%, signal=16%	PPAP2B/GALC/SUMF1/GLB1/HEXA/CERS6/SUMF2/DEGS1/KDSR/GM2A/SPTLC2/ARSK
REACTOME_GLYCEROPHOSPHOLIPID_BIOSYNTHESIS	REACTOME_GLYCEROPHOSPHOLIPID_BIOSYNTHESIS	82	-0.378438	-0.87471	0.664083	0.849292	0.799147	1703	tags=23%, list=7%, signal=22%	PEMT/CHPT1/PLA2G4A/SLC44A3/AGPAT2/PNPLA3/HADHB/AGPAT9/PCYT1A/DGAT2/LPIN1/PCYT2/ETNK2/PITPNB/PTDSS1/PLA2G16/PLA2G4C/CHKA/PLD6
REACTOME_DOWNSTREAM_TCR_SIGNALING	REACTOME_DOWNSTREAM_TCR_SIGNALING	35	-0.418505	-0.840362	0.665842	0.849407	0.799256	1738	tags=20%, list=7%, signal=19%	CARD11/IKBKG/HLA-DRB3/CHUK/RELA/RIPK2/TRAF6
REACTOME_RIG_I_MDA5_MEDIATED_INDUCTION_OF_IFN_ALPHA_BETA_PATHWAYS	REACTOME_RIG_I_MDA5_MEDIATED_INDUCTION_OF_IFN_ALPHA_BETA_PATHWAYS	69	-0.386645	-0.876639	0.669975	0.849621	0.799457	2642	tags=19%, list=10%, signal=17%	TNFAIP3/UBE2D1/NFKBIB/IRF7/DDX58/CHUK/MAVS/RELA/TRAF2/PIN1/TRAF6/ISG15/TRIM25
REACTOME_PLC_BETA_MEDIATED_EVENTS	REACTOME_PLC_BETA_MEDIATED_EVENTS	42	0.428659	0.848715	0.670608	0.849621	0.799457	1520	tags=17%, list=6%, signal=16%	GNAI2/PRKCD/PLCB1/GNAI3/PRKCA/CALM1/CALM3
REACTOME_NEF_MEDIATES_DOWN_MODULATION_OF_CELL_SURFACE_RECEPTORS_BY_RECRUITING_THEM_TO_CLATHRIN_ADAPTERS	REACTOME_NEF_MEDIATES_DOWN_MODULATION_OF_CELL_SURFACE_RECEPTORS_BY_RECRUITING_THEM_TO_CLATHRIN_ADAPTERS	20	0.477744	0.848515	0.672566	0.849621	0.799457	3428	tags=30%, list=13%, signal=26%	AP2S1/B2M/AP2B1/AP2M1/ARF1/AP2A1
REACTOME_RAP1_SIGNALLING	REACTOME_RAP1_SIGNALLING	16	-0.450804	-0.821713	0.672686	0.849621	0.799457	3034	tags=31%, list=12%, signal=28%	RAP1GAP2/RASGRP1/YWHAB/RAP1B/SIPA1
REACTOME_SIGNALLING_BY_NGF	REACTOME_SIGNALLING_BY_NGF	212	0.377299	0.898021	0.67907	0.852951	0.802591	2641	tags=22%, list=10%, signal=20%	DUSP6/PCSK5/MAP2K1/MAGED1/APH1B/SHC1/PRKCD/VAV3/NCSTN/PRKCA/MTOR/PSENEN/MAPK7/CALM1/PREX1/MYD88/NFKBIA/AKT1/PRKCE/HDAC3/CALM3/PIK3R1/RAP1A/RAF1/AKT3/ARHGAP4/FOXO3/PRKCI/MEF2A/MAPKAPK2/RHOA/AP2S1/RALGDS/IRS1/RPS6KA2/CDKN1A/PRKACA/PSEN1/CDKN1B/MAPK3/NGFRAP1/ITGB3BP/AP2B1/AP2M1/AKAP13/PPP2R1A
REACTOME_SIGNALLING_TO_RAS	REACTOME_SIGNALLING_TO_RAS	27	0.459176	0.850765	0.681109	0.852951	0.802591	2361	tags=22%, list=9%, signal=20%	MAP2K1/SHC1/RAF1/MAPKAPK2/RALGDS/MAPK3
REACTOME_METABOLISM_OF_LIPIDS_AND_LIPOPROTEINS	REACTOME_METABOLISM_OF_LIPIDS_AND_LIPOPROTEINS	468	0.358972	0.918953	0.684062	0.852951	0.802591	2369	tags=15%, list=9%, signal=14%	CH25H/HSD11B1/PPAP2B/MGLL/RORA/AGPAT5/GALC/TNFRSF21/CAV1/MCEE/ANGPTL4/P4HB/HSD3B7/FADS2/PLD3/ABCC3/LPIN2/PLA2G4D/ACOX1/LPCAT3/SUMF1/GPAM/CPT2/HADH/CDK19/PI4K2B/LPCAT1/SRD5A3/NPAS2/GLB1/SLC44A2/HEXA/ACADVL/CRLS1/MTMR4/SACM1L/HMGCL/CERS6/ECI1/GNPAT/SUMF2/SIN3A/HDAC3/ARNTL/PIK3R1/LDLR/HSD17B4/NCOA6/HACL1/PIK3C3/SLC44A1/ACAA1/BDH1/FADS1/WWTR1/MED13L/GPCPD1/SLC25A20/CTGF/AGPAT1/DEGS1/FASN/SREBF1/PPARA…
REACTOME_TRANSCRIPTIONAL_REGULATION_OF_WHITE_ADIPOCYTE_DIFFERENTIATION	REACTOME_TRANSCRIPTIONAL_REGULATION_OF_WHITE_ADIPOCYTE_DIFFERENTIATION	71	-0.3785	-0.862209	0.685	0.852951	0.802591	2225	tags=25%, list=9%, signal=23%	MED27/NR2F2/MED15/MED10/MED24/CDK4/MED16/MED17/TGS1/RELA/MED22/CEBPB/MED19/MED9/SMARCD3/CCND3/RXRA/PPARG
REACTOME_ACYL_CHAIN_REMODELLING_OF_PE	REACTOME_ACYL_CHAIN_REMODELLING_OF_PE	21	-0.445307	-0.830527	0.6875	0.852951	0.802591	1703	tags=14%, list=7%, signal=13%	PLA2G4A/PLA2G16/PLA2G4C
REACTOME_ADP_SIGNALLING_THROUGH_P2RY1	REACTOME_ADP_SIGNALLING_THROUGH_P2RY1	25	0.453152	0.835559	0.689189	0.852951	0.802591	804	tags=8%, list=3%, signal=8%	GNB4/GNB1
REACTOME_METABOLISM_OF_AMINO_ACIDS_AND_DERIVATIVES	REACTOME_METABOLISM_OF_AMINO_ACIDS_AND_DERIVATIVES	192	-0.358462	-0.909683	0.689751	0.852951	0.802591	3285	tags=24%, list=13%, signal=22%	PSMD7/GCDH/PSMB7/CGB/PSMB1/SHMT1/HIBCH/IDO1/PSMD4/AUH/PSAT1/PSMD5/MAT2A/IVD/PSMA1/PSMC3/GAMT/AZIN1/NQO1/AHCY/ACADSB/PSMB8/SQRDL/GLUD1/SAT1/PSMD1/KYNU/PSMB3/ETHE1/PSMA7/PSMD14/DIO2/ACAT1/PSMD13/SMS/PSMD3/PSMB6/PSMD12/HSD17B10/GOT1/PSMD11/PCBD1/TST/GCLC/INHBB/ODC1/GOT2
REACTOME_BRANCHED_CHAIN_AMINO_ACID_CATABOLISM	REACTOME_BRANCHED_CHAIN_AMINO_ACID_CATABOLISM	17	0.480156	0.835023	0.692718	0.852951	0.802591	785	tags=18%, list=3%, signal=17%	ALDH6A1/BCAT2/BCKDHA
REACTOME_SIGNALING_BY_CONSTITUTIVELY_ACTIVE_EGFR	REACTOME_SIGNALING_BY_CONSTITUTIVELY_ACTIVE_EGFR	17	0.480576	0.835753	0.692718	0.852951	0.802591	1537	tags=18%, list=6%, signal=17%	SHC1/EGFR/PIK3R1
REACTOME_SHC1_EVENTS_IN_ERBB4_SIGNALING	REACTOME_SHC1_EVENTS_IN_ERBB4_SIGNALING	20	-0.443679	-0.824675	0.693364	0.852951	0.802591	2084	tags=30%, list=8%, signal=28%	MAPK1/MAP2K2/YWHAB/HRAS/HBEGF/NRG1
REACTOME_ACYL_CHAIN_REMODELLING_OF_PS	REACTOME_ACYL_CHAIN_REMODELLING_OF_PS	15	0.475197	0.822267	0.694698	0.852951	0.802591	585	tags=13%, list=2%, signal=13%	PLA2G4D/LPCAT3
REACTOME_GLYCOSPHINGOLIPID_METABOLISM	REACTOME_GLYCOSPHINGOLIPID_METABOLISM	37	0.434449	0.843029	0.695431	0.852951	0.802591	1491	tags=14%, list=6%, signal=13%	GALC/SUMF1/GLB1/HEXA/SUMF2
REACTOME_PHOSPHOLIPID_METABOLISM	REACTOME_PHOSPHOLIPID_METABOLISM	195	0.376321	0.887731	0.699844	0.8563	0.805742	1696	tags=12%, list=7%, signal=12%	PPAP2B/MGLL/AGPAT5/GALC/PLD3/LPIN2/PLA2G4D/LPCAT3/SUMF1/GPAM/PI4K2B/LPCAT1/GLB1/SLC44A2/HEXA/CRLS1/MTMR4/SACM1L/CERS6/GNPAT/SUMF2/PIK3R1/PIK3C3/SLC44A1
REACTOME_PREFOLDIN_MEDIATED_TRANSFER_OF_SUBSTRATE_TO_CCT_TRIC	REACTOME_PREFOLDIN_MEDIATED_TRANSFER_OF_SUBSTRATE_TO_CCT_TRIC	27	-0.418404	-0.818743	0.703529	0.856794	0.806206	2558	tags=37%, list=10%, signal=33%	TUBB2A/CCT6A/TCP1/CCT8/CCT7/PFDN1/CCT3/CCT2/CCT4/PFDN4
REACTOME_PKB_MEDIATED_EVENTS	REACTOME_PKB_MEDIATED_EVENTS	28	-0.420329	-0.820626	0.703614	0.856794	0.806206	2764	tags=25%, list=11%, signal=22%	EIF4E/RPTOR/PRKAB1/CAB39/RHEB/RPS6/PRKAG2
REACTOME_CHYLOMICRON_MEDIATED_LIPID_TRANSPORT	REACTOME_CHYLOMICRON_MEDIATED_LIPID_TRANSPORT	16	-0.441236	-0.804273	0.708804	0.86003	0.809251	133	tags=12%, list=1%, signal=12%	APOE/SDC1
REACTOME_HS_GAG_BIOSYNTHESIS	REACTOME_HS_GAG_BIOSYNTHESIS	30	0.44314	0.830102	0.711073	0.86003	0.809251	1221	tags=13%, list=5%, signal=13%	NDST1/AGRN/GPC4/GPC6
REACTOME_MICRORNA_MIRNA_BIOGENESIS	REACTOME_MICRORNA_MIRNA_BIOGENESIS	18	-0.43285	-0.802053	0.711712	0.86003	0.809251	3733	tags=56%, list=14%, signal=48%	POLR2A/POLR2B/POLR2G/TARBP2/POLR2L/POLR2D/XPO5/DGCR8/POLR2F/DROSHA
REACTOME_FORMATION_OF_TUBULIN_FOLDING_INTERMEDIATES_BY_CCT_TRIC	REACTOME_FORMATION_OF_TUBULIN_FOLDING_INTERMEDIATES_BY_CCT_TRIC	21	0.456661	0.818787	0.719298	0.86003	0.809251	822	tags=14%, list=3%, signal=14%	TUBA4A/TUBB3/TUBB6
REACTOME_LOSS_OF_NLP_FROM_MITOTIC_CENTROSOMES	REACTOME_LOSS_OF_NLP_FROM_MITOTIC_CENTROSOMES	55	0.408452	0.836812	0.720613	0.86003	0.809251	2274	tags=18%, list=9%, signal=17%	TUBA4A/DYNC1H1/PCNT/CEP63/CEP192/CENPJ/YWHAG/AKAP9/CEP250/PRKACA
REACTOME_SIGNALLING_TO_ERKS	REACTOME_SIGNALLING_TO_ERKS	36	0.423167	0.815803	0.721943	0.86003	0.809251	2361	tags=19%, list=9%, signal=18%	MAP2K1/SHC1/RAP1A/RAF1/MAPKAPK2/RALGDS/MAPK3
REACTOME_INTEGRIN_ALPHAIIB_BETA3_SIGNALING	REACTOME_INTEGRIN_ALPHAIIB_BETA3_SIGNALING	27	-0.410146	-0.802582	0.722353	0.86003	0.809251	1425	tags=30%, list=5%, signal=28%	ITGA2B/GRB2/RASGRP1/RAP1B/CSK/CRK/SRC/PTPN1
REACTOME_CITRIC_ACID_CYCLE_TCA_CYCLE	REACTOME_CITRIC_ACID_CYCLE_TCA_CYCLE	19	0.462142	0.815689	0.723404	0.86003	0.809251	1404	tags=16%, list=5%, signal=15%	DLST/SUCLG2/IDH2
REACTOME_APOPTOTIC_EXECUTION_PHASE	REACTOME_APOPTOTIC_EXECUTION_PHASE	51	0.41338	0.834315	0.723729	0.86003	0.809251	2861	tags=31%, list=11%, signal=28%	CASP7/PRKCD/SATB1/HMGB2/GSN/PLEC/HIST1H1A/CTNNB1/LMNA/LMNB1/ROCK1/FNTA/H1F0/DBNL/HIST1H1D/ACIN1
REACTOME_ABORTIVE_ELONGATION_OF_HIV1_TRANSCRIPT_IN_THE_ABSENCE_OF_TAT	REACTOME_ABORTIVE_ELONGATION_OF_HIV1_TRANSCRIPT_IN_THE_ABSENCE_OF_TAT	19	-0.431359	-0.798403	0.726027	0.86003	0.809251	4741	tags=53%, list=18%, signal=43%	NCBP2/POLR2A/POLR2B/POLR2G/POLR2L/POLR2D/GTF2F1/GTF2F2/POLR2F/SUPT4H1
REACTOME_GPVI_MEDIATED_ACTIVATION_CASCADE	REACTOME_GPVI_MEDIATED_ACTIVATION_CASCADE	31	0.437	0.822032	0.727586	0.86003	0.809251	1953	tags=26%, list=8%, signal=24%	COL1A1/COL1A2/FYN/VAV3/AKT1/PIK3R1/AKT3/RHOA
REACTOME_COSTIMULATION_BY_THE_CD28_FAMILY	REACTOME_COSTIMULATION_BY_THE_CD28_FAMILY	62	-0.384454	-0.850402	0.72818	0.86003	0.809251	1412	tags=11%, list=5%, signal=11%	PPP2CA/PPP2R1B/CD274/CSK/SRC/PPP2R5D/LYN
REACTOME_PD1_SIGNALING	REACTOME_PD1_SIGNALING	18	-0.423344	-0.784439	0.72973	0.86003	0.809251	2056	tags=17%, list=8%, signal=15%	HLA-DRB3/CD274/CSK
REACTOME_AMINE_LIGAND_BINDING_RECEPTORS	REACTOME_AMINE_LIGAND_BINDING_RECEPTORS	37	-0.396248	-0.808462	0.729927	0.86003	0.809251	2540	tags=8%, list=10%, signal=7%	HRH2/ADRB2/ADRA1B
REACTOME_SMAD2_SMAD3_SMAD4_HETEROTRIMER_REGULATES_TRANSCRIPTION	REACTOME_SMAD2_SMAD3_SMAD4_HETEROTRIMER_REGULATES_TRANSCRIPTION	25	-0.420997	-0.806434	0.731707	0.860136	0.809352	2471	tags=16%, list=10%, signal=14%	MEN1/CDK9/HDAC1/SMAD3
REACTOME_GLUCOSE_TRANSPORT	REACTOME_GLUCOSE_TRANSPORT	38	0.417532	0.811644	0.736486	0.863759	0.812761	876	tags=11%, list=3%, signal=10%	SLC2A1/SLC37A4/HK2/SLC2A3
REACTOME_HOMOLOGOUS_RECOMBINATION_REPAIR_OF_REPLICATION_INDEPENDENT_DOUBLE_STRAND_BREAKS	REACTOME_HOMOLOGOUS_RECOMBINATION_REPAIR_OF_REPLICATION_INDEPENDENT_DOUBLE_STRAND_BREAKS	16	-0.423989	-0.772836	0.747178	0.874285	0.822665	2314	tags=31%, list=9%, signal=28%	BRCA1/RPA1/H2AFX/MDC1/RAD50
REACTOME_PLATELET_AGGREGATION_PLUG_FORMATION	REACTOME_PLATELET_AGGREGATION_PLUG_FORMATION	36	-0.397173	-0.8017	0.750617	0.874506	0.822873	2824	tags=19%, list=11%, signal=17%	RASGRP1/GP1BB/RAP1B/CSK/CRK/SRC/PTPN1
REACTOME_DNA_REPAIR	REACTOME_DNA_REPAIR	103	0.379244	0.843833	0.750804	0.874506	0.822873	2882	tags=22%, list=11%, signal=20%	REV3L/XPC/POLD1/LIG1/ERCC1/MPG/MGMT/DDB2/POLD2/TDP1/POLR2I/XRCC1/POLR2H/PCNA/USP1/RPA3/FANCL/MUTYH/ERCC2/OGG1/POLE2/C17orf70/RFC4
REACTOME_IL_2_SIGNALING	REACTOME_IL_2_SIGNALING	41	0.405418	0.800334	0.755892	0.874509	0.822876	2361	tags=20%, list=9%, signal=18%	CSF2/MAP2K1/SHC1/JAK1/PIK3R1/RAF1/PIK3CD/MAPK3
REACTOME_DNA_STRAND_ELONGATION	REACTOME_DNA_STRAND_ELONGATION	30	0.429027	0.803665	0.757785	0.874509	0.822876	2882	tags=27%, list=11%, signal=24%	POLD1/LIG1/POLD2/MCM6/PCNA/RPA3/MCM8/RFC4
REACTOME_DEADENYLATION_DEPENDENT_MRNA_DECAY	REACTOME_DEADENYLATION_DEPENDENT_MRNA_DECAY	43	-0.383385	-0.806159	0.763723	0.874509	0.822876	3002	tags=28%, list=12%, signal=25%	EXOSC9/EIF4E/EXOSC8/PAIP1/EDC4/EXOSC2/EXOSC1/LSM4/EXOSC4/EIF4A1/LSM2/EXOSC3
REACTOME_RORA_ACTIVATES_CIRCADIAN_EXPRESSION	REACTOME_RORA_ACTIVATES_CIRCADIAN_EXPRESSION	23	-0.410003	-0.777872	0.769053	0.874509	0.822876	505	tags=17%, list=2%, signal=17%	TGS1/SMARCD3/RXRA/CPT1A
REACTOME_ARMS_MEDIATED_ACTIVATION	REACTOME_ARMS_MEDIATED_ACTIVATION	17	0.448852	0.780583	0.769094	0.874509	0.822876	2361	tags=24%, list=9%, signal=21%	MAP2K1/RAP1A/RAF1/MAPK3
REACTOME_DEADENYLATION_OF_MRNA	REACTOME_DEADENYLATION_OF_MRNA	18	0.449499	0.784003	0.770609	0.874509	0.822876	2003	tags=17%, list=8%, signal=15%	CNOT8/CNOT6/EIF4A2
REACTOME_MHC_CLASS_II_ANTIGEN_PRESENTATION	REACTOME_MHC_CLASS_II_ANTIGEN_PRESENTATION	88	0.377882	0.822838	0.774716	0.874509	0.822876	3428	tags=26%, list=13%, signal=23%	CTSO/KIFAP3/DYNC1H1/CTSK/SEC23A/ACTR1B/KIF15/SEC24D/HLA-DPA1/SEC31A/AP2S1/SEC13/CTSB/AP2B1/HLA-DMA/AP2M1/KLC1/DYNC2H1/LGMN/DCTN6/OSBPL1A/ARF1/AP2A1
REACTOME_PTM_GAMMA_CARBOXYLATION_HYPUSINE_FORMATION_AND_ARYLSULFATASE_ACTIVATION	REACTOME_PTM_GAMMA_CARBOXYLATION_HYPUSINE_FORMATION_AND_ARYLSULFATASE_ACTIVATION	26	0.425894	0.784509	0.775685	0.874509	0.822876	2740	tags=23%, list=11%, signal=21%	SUMF1/GGCX/VKORC1/SUMF2/EIF5A2/ARSK
REACTOME_SYNTHESIS_SECRETION_AND_DEACYLATION_OF_GHRELIN	REACTOME_SYNTHESIS_SECRETION_AND_DEACYLATION_OF_GHRELIN	15	-0.419922	-0.767608	0.775824	0.874509	0.822876	1809	tags=13%, list=7%, signal=12%	SPCS2/BCHE
REACTOME_APOPTOTIC_CLEAVAGE_OF_CELLULAR_PROTEINS	REACTOME_APOPTOTIC_CLEAVAGE_OF_CELLULAR_PROTEINS	37	0.403553	0.783077	0.77665	0.874509	0.822876	2861	tags=32%, list=11%, signal=29%	CASP7/PRKCD/SATB1/GSN/PLEC/CTNNB1/LMNA/LMNB1/ROCK1/FNTA/DBNL/ACIN1
REACTOME_INFLAMMASOMES	REACTOME_INFLAMMASOMES	16	-0.413128	-0.753038	0.778781	0.874509	0.822876	2054	tags=25%, list=8%, signal=23%	NLRP3/TXN/TXNIP/HSP90AB1
REACTOME_IL_RECEPTOR_SHC_SIGNALING	REACTOME_IL_RECEPTOR_SHC_SIGNALING	27	0.418287	0.775006	0.779896	0.874509	0.822876	1537	tags=15%, list=6%, signal=14%	CSF2/SHC1/JAK1/PIK3R1
REACTOME_TRAF6_MEDIATED_INDUCTION_OF_NFKB_AND_MAP_KINASES_UPON_TLR7_8_OR_9_ACTIVATION	REACTOME_TRAF6_MEDIATED_INDUCTION_OF_NFKB_AND_MAP_KINASES_UPON_TLR7_8_OR_9_ACTIVATION	74	-0.360411	-0.818742	0.781491	0.874509	0.822876	3387	tags=28%, list=13%, signal=25%	MAP3K1/MAPKAPK3/MEF2C/SAA1/PPP2CA/PPP2R1B/NFKBIB/PELI1/MAPK1/MAP2K2/CHUK/DUSP4/RPS6KA1/RELA/RIPK2/MAP2K4/PPP2R5D/ECSIT/PELI3/TRAF6/MAP2K3
REACTOME_PROLONGED_ERK_ACTIVATION_EVENTS	REACTOME_PROLONGED_ERK_ACTIVATION_EVENTS	19	0.438936	0.774729	0.781915	0.874509	0.822876	2361	tags=21%, list=9%, signal=19%	MAP2K1/RAP1A/RAF1/MAPK3
REACTOME_SPHINGOLIPID_DE_NOVO_BIOSYNTHESIS	REACTOME_SPHINGOLIPID_DE_NOVO_BIOSYNTHESIS	30	0.419744	0.786275	0.782007	0.874509	0.822876	41	tags=3%, list=0%, signal=3%	PPAP2B
REACTOME_FORMATION_OF_ATP_BY_CHEMIOSMOTIC_COUPLING	REACTOME_FORMATION_OF_ATP_BY_CHEMIOSMOTIC_COUPLING	15	0.437762	0.757489	0.784278	0.874509	0.822876	3170	tags=33%, list=12%, signal=29%	ATP5A1/ATP5I/ATP5D/ATP5J2/ATP5O
REACTOME_DAG_AND_IP3_SIGNALING	REACTOME_DAG_AND_IP3_SIGNALING	31	0.416248	0.782995	0.784483	0.874509	0.822876	2274	tags=19%, list=9%, signal=18%	PRKCD/PRKCA/CALM1/PRKCE/CALM3/PRKACA
REACTOME_ENOS_ACTIVATION_AND_REGULATION	REACTOME_ENOS_ACTIVATION_AND_REGULATION	19	-0.401543	-0.743217	0.785388	0.874509	0.822876	1953	tags=26%, list=8%, signal=24%	LYPLA1/NOS3/HSP90AA1/PTS/SPR
REACTOME_INTEGRATION_OF_ENERGY_METABOLISM	REACTOME_INTEGRATION_OF_ENERGY_METABOLISM	116	0.366443	0.826436	0.786284	0.874509	0.822876	2904	tags=18%, list=11%, signal=16%	SLC2A1/GNB4/GNAI2/GNB1/SPCS1/PLCB1/PRKCA/CACNA1A/IQGAP1/RAP1A/CTNNB1/AGPAT1/FASN/PCSK1/PRKACA/STX1A/TKT/PPP2R1A/PRKAA2/SNAP25/GNB5
REACTOME_DESTABILIZATION_OF_MRNA_BY_TRISTETRAPROLIN_TTP	REACTOME_DESTABILIZATION_OF_MRNA_BY_TRISTETRAPROLIN_TTP	17	-0.409569	-0.751039	0.788155	0.874509	0.822876	3305	tags=47%, list=13%, signal=41%	TNPO1/EXOSC9/EXOSC8/YWHAB/EXOSC2/EXOSC1/EXOSC4/EXOSC3
REACTOME_SIGNAL_TRANSDUCTION_BY_L1	REACTOME_SIGNAL_TRANSDUCTION_BY_L1	34	0.39883	0.762438	0.789562	0.874509	0.822876	2542	tags=26%, list=10%, signal=24%	MAP2K1/NRP1/ITGAV/EGFR/AP2S1/RPS6KA2/MAPK3/AP2B1/AP2M1
REACTOME_CROSS_PRESENTATION_OF_SOLUBLE_EXOGENOUS_ANTIGENS_ENDOSOMES	REACTOME_CROSS_PRESENTATION_OF_SOLUBLE_EXOGENOUS_ANTIGENS_ENDOSOMES	46	-0.375843	-0.795084	0.789855	0.874509	0.822876	3407	tags=39%, list=13%, signal=34%	PSMC5/PSMD7/PSMB7/PSMB1/PSMD4/PSMD5/PSMA1/PSMC3/PSMB8/PSMD1/PSMB3/PSMA7/PSMD14/PSMD13/PSMD3/PSMB6/PSMD12/PSMD11
REACTOME_TOLL_RECEPTOR_CASCADES	REACTOME_TOLL_RECEPTOR_CASCADES	111	0.369008	0.825281	0.790323	0.874509	0.822876	2644	tags=21%, list=10%, signal=19%	DUSP6/MAP2K1/CD14/CTSK/ZFYVE20/MAPK7/HSP90B1/MYD88/NFKBIA/TLR2/PIK3C3/JUN/IRF3/EEA1/APP/MEF2A/MAPKAPK2/RPS6KA2/MAPK3/CTSB/FOS/PPP2R1A/MAP2K6
REACTOME_REGULATION_OF_IFNA_SIGNALING	REACTOME_REGULATION_OF_IFNA_SIGNALING	21	0.423654	0.759605	0.792982	0.875549	0.823854	3402	tags=24%, list=13%, signal=21%	JAK1/STAT2/STAT1/IFNAR1/SOCS3
REACTOME_TRANSCRIPTIONAL_ACTIVITY_OF_SMAD2_SMAD3_SMAD4_HETEROTRIMER	REACTOME_TRANSCRIPTIONAL_ACTIVITY_OF_SMAD2_SMAD3_SMAD4_HETEROTRIMER	36	-0.382003	-0.771077	0.795062	0.875945	0.824227	2587	tags=14%, list=10%, signal=13%	UBE2D1/MEN1/CDK9/HDAC1/SMAD3
REACTOME_EXTENSION_OF_TELOMERES	REACTOME_EXTENSION_OF_TELOMERES	27	0.408815	0.757457	0.809359	0.888585	0.836121	2882	tags=26%, list=11%, signal=23%	POLD1/LIG1/POLD2/PCNA/RPA3/POLE2/RFC4
REACTOME_BIOLOGICAL_OXIDATIONS	REACTOME_BIOLOGICAL_OXIDATIONS	125	-0.344663	-0.834945	0.810026	0.888585	0.836121	2427	tags=10%, list=9%, signal=9%	MAT2A/COMT/GSTO1/NAT1/AHCY/OPLAH/ACSS2/TPMT/ACSS1/GSTP1/UGT1A6/GCLC/CYP27A1
REACTOME_DESTABILIZATION_OF_MRNA_BY_BRF1	REACTOME_DESTABILIZATION_OF_MRNA_BY_BRF1	17	0.42726	0.743034	0.815275	0.891708	0.839059	2336	tags=41%, list=9%, signal=37%	XRN1/DCP1A/AKT1/EXOSC7/ZFP36L1/MAPKAPK2/DCP2
REACTOME_NFKB_AND_MAP_KINASES_ACTIVATION_MEDIATED_BY_TLR4_SIGNALING_REPERTOIRE	REACTOME_NFKB_AND_MAP_KINASES_ACTIVATION_MEDIATED_BY_TLR4_SIGNALING_REPERTOIRE	69	-0.358183	-0.812108	0.816377	0.891708	0.839059	3329	tags=28%, list=13%, signal=24%	MAPKAPK3/MEF2C/TICAM1/SAA1/PPP2CA/PPP2R1B/NFKBIB/MAPK1/MAP2K2/CHUK/DUSP4/RPS6KA1/RELA/RIPK2/MAP2K4/PPP2R5D/TRAF6/MAP2K3/LY96
REACTOME_SYNTHESIS_AND_INTERCONVERSION_OF_NUCLEOTIDE_DI_AND_TRIPHOSPHATES	REACTOME_SYNTHESIS_AND_INTERCONVERSION_OF_NUCLEOTIDE_DI_AND_TRIPHOSPHATES	17	-0.398873	-0.731425	0.820046	0.893797	0.841025	2054	tags=41%, list=8%, signal=38%	CTPS2/TXN/AK1/RRM1/NME1/GSR/TXNRD1
REACTOME_PRE_NOTCH_TRANSCRIPTION_AND_TRANSLATION	REACTOME_PRE_NOTCH_TRANSCRIPTION_AND_TRANSLATION	23	-0.390736	-0.741317	0.822171	0.894199	0.841403	3353	tags=26%, list=13%, signal=23%	TP53/E2F3/TNRC6C/E2F1/TNRC6B/KAT2A
REACTOME_G1_PHASE	REACTOME_G1_PHASE	35	-0.371552	-0.746081	0.824257	0.894557	0.84174	2847	tags=26%, list=11%, signal=23%	E2F3/PPP2CA/PPP2R1B/CDK4/E2F1/CKS1B/PPP2R3B/CCNH/CCND3
REACTOME_INTERACTION_BETWEEN_L1_AND_ANKYRINS	REACTOME_INTERACTION_BETWEEN_L1_AND_ANKYRINS	21	0.401639	0.720133	0.826316	0.894882	0.842046	1219	tags=5%, list=5%, signal=5%	SPTBN1
REACTOME_NRAGE_SIGNALS_DEATH_THROUGH_JNK	REACTOME_NRAGE_SIGNALS_DEATH_THROUGH_JNK	43	-0.364167	-0.76575	0.828162	0.894978	0.842136	1454	tags=19%, list=6%, signal=18%	ARHGEF17/ARHGEF16/BAD/KALRN/ARHGEF18/ARHGEF3/TIAM1/AATF
REACTOME_CTNNB1_PHOSPHORYLATION_CASCADE	REACTOME_CTNNB1_PHOSPHORYLATION_CASCADE	15	0.413808	0.716041	0.833638	0.898987	0.845908	2771	tags=33%, list=11%, signal=30%	PPP2R5B/CTNNB1/PPP2R1A/PPP2R5C/PPP2R5E
REACTOME_RIP_MEDIATED_NFKB_ACTIVATION_VIA_DAI	REACTOME_RIP_MEDIATED_NFKB_ACTIVATION_VIA_DAI	18	-0.387321	-0.717689	0.835586	0.899182	0.846092	4770	tags=39%, list=18%, signal=32%	RIPK1/IKBKG/TICAM1/SAA1/NFKBIB/CHUK/RELA
REACTOME_EGFR_DOWNREGULATION	REACTOME_EGFR_DOWNREGULATION	24	-0.3848	-0.73104	0.841981	0.904153	0.850769	1204	tags=33%, list=5%, signal=32%	STAM/GRB2/RPS27A/SH3KBP1/HGS/EPS15L1/SH3GL2/CLTA
REACTOME_RECRUITMENT_OF_MITOTIC_CENTROSOME_PROTEINS_AND_COMPLEXES	REACTOME_RECRUITMENT_OF_MITOTIC_CENTROSOME_PROTEINS_AND_COMPLEXES	62	0.363203	0.757702	0.845258	0.905264	0.851815	2274	tags=16%, list=9%, signal=15%	TUBA4A/DYNC1H1/PCNT/CEP63/CEP192/CENPJ/YWHAG/AKAP9/CEP250/PRKACA
REACTOME_ACYL_CHAIN_REMODELLING_OF_PC	REACTOME_ACYL_CHAIN_REMODELLING_OF_PC	22	-0.390435	-0.732079	0.846868	0.905264	0.851815	346	tags=23%, list=1%, signal=22%	PLA2G5/LPCAT2/PLA2G4A/PLA2G16/PLA2G4C
REACTOME_TRAFFICKING_OF_GLUR2_CONTAINING_AMPA_RECEPTORS	REACTOME_TRAFFICKING_OF_GLUR2_CONTAINING_AMPA_RECEPTORS	15	-0.389384	-0.711784	0.848352	0.905264	0.851815	251	tags=27%, list=1%, signal=26%	GRIA4/GRIA1/GRIA3/PICK1
REACTOME_AMINO_ACID_SYNTHESIS_AND_INTERCONVERSION_TRANSAMINATION	REACTOME_AMINO_ACID_SYNTHESIS_AND_INTERCONVERSION_TRANSAMINATION	16	0.400035	0.695973	0.851521	0.906745	0.853208	1285	tags=25%, list=5%, signal=24%	PSPH/GPT2/PYCR1/ALDH18A1
REACTOME_G_ALPHA1213_SIGNALLING_EVENTS	REACTOME_G_ALPHA1213_SIGNALLING_EVENTS	73	0.364356	0.771114	0.858086	0.909231	0.855548	4144	tags=27%, list=16%, signal=23%	GNB4/GNB1/VAV3/PREX1/PIK3R1/ARHGAP4/RHOA/ADRA1D/ROCK1/AKAP13/GNB5/SOS2/RAC1/GNA12/GNB2/ARHGEF12/ARHGEF9/PIK3CA/GNG5/VAV1
REACTOME_G1_S_SPECIFIC_TRANSCRIPTION	REACTOME_G1_S_SPECIFIC_TRANSCRIPTION	17	0.399742	0.695178	0.85968	0.909231	0.855548	2745	tags=24%, list=11%, signal=21%	TYMS/PCNA/RRM2/CCNE1
REACTOME_REGULATION_OF_INSULIN_SECRETION_BY_GLUCAGON_LIKE_PEPTIDE1	REACTOME_REGULATION_OF_INSULIN_SECRETION_BY_GLUCAGON_LIKE_PEPTIDE1	42	0.363613	0.719929	0.864865	0.909231	0.855548	2274	tags=12%, list=9%, signal=11%	GNB4/GNB1/IQGAP1/RAP1A/PRKACA
REACTOME_PLATELET_SENSITIZATION_BY_LDL	REACTOME_PLATELET_SENSITIZATION_BY_LDL	16	-0.379129	-0.691066	0.866817	0.909231	0.855548	2766	tags=25%, list=11%, signal=22%	PPP2CA/PPP2R1B/PLA2G4A/PPP2R5D
REACTOME_FACTORS_INVOLVED_IN_MEGAKARYOCYTE_DEVELOPMENT_AND_PLATELET_PRODUCTION	REACTOME_FACTORS_INVOLVED_IN_MEGAKARYOCYTE_DEVELOPMENT_AND_PLATELET_PRODUCTION	121	-0.337635	-0.808947	0.866848	0.909231	0.855548	2958	tags=18%, list=11%, signal=16%	KIF18A/DOCK5/PRKAR1A/RACGAP1/KIFC1/KIF20A/IRF7/NFE2/MAFG/EHD1/KLC2/MAFK/HIST1H3G/AKAP1/HDAC1/JAK2/CABLES1/RAD51C/HIST1H3D/ZFPM2/PRKAR2B/GATA6
REACTOME_SYNTHESIS_OF_PIPS_AT_THE_PLASMA_MEMBRANE	REACTOME_SYNTHESIS_OF_PIPS_AT_THE_PLASMA_MEMBRANE	30	-0.36332	-0.717716	0.867925	0.909231	0.855548	1852	tags=17%, list=7%, signal=15%	PI4K2A/MTMR3/PIK3C2B/INPPL1/INPP5K
REACTOME_SRP_DEPENDENT_COTRANSLATIONAL_PROTEIN_TARGETING_TO_MEMBRANE	REACTOME_SRP_DEPENDENT_COTRANSLATIONAL_PROTEIN_TARGETING_TO_MEMBRANE	108	-0.337534	-0.800077	0.868766	0.909231	0.855548	3468	tags=30%, list=13%, signal=26%	RPL9/SRP68/RPL23A/RPS7/RPL7A/RPS14/RPL37/RPL35/RPS3/RPL27/SEC61B/RPL23/RPL13/FAU/RPS21/RPS13/RPL6/RPL8/RPL30/RPS24/SPCS2/SRP72/RPL7/RPL26/RPL19/RPS10/RPL38/RPS6/RPL26L1/RPS18/RPS4Y1/RPL27A
REACTOME_CELL_CELL_COMMUNICATION	REACTOME_CELL_CELL_COMMUNICATION	117	-0.338138	-0.807102	0.869333	0.909231	0.855548	1561	tags=14%, list=6%, signal=13%	LAMC2/CDH10/FLNC/ACTN1/TESK1/PVR/CLDN14/KIRREL3/SRC/CDH4/FBLIM1/CDH2/CDH18/VASP/CDH6/CADM1
REACTOME_PRE_NOTCH_EXPRESSION_AND_PROCESSING	REACTOME_PRE_NOTCH_EXPRESSION_AND_PROCESSING	38	0.36271	0.705075	0.869932	0.909231	0.855548	3788	tags=29%, list=15%, signal=25%	RBPJ/B4GALT1/JUN/RAB6A/SEL1L/ST3GAL3/RFNG/NOTCH4/TMED2/MAMLD1/TNRC6A
REACTOME_BETA_DEFENSINS	REACTOME_BETA_DEFENSINS	35	0.362324	0.696038	0.877926	0.915706	0.86164	7891	tags=31%, list=30%, signal=22%	TLR2/DEFB131/DEFB134/DEFB132/DEFB125/DEFB128/DEFB114/DEFB103B/DEFB103A/DEFB105B/DEFB135
REACTOME_ANTIGEN_PROCESSING_UBIQUITINATION_PROTEASOME_DEGRADATION	REACTOME_ANTIGEN_PROCESSING_UBIQUITINATION_PROTEASOME_DEGRADATION	198	-0.330656	-0.841473	0.880223	0.916224	0.862128	3922	tags=27%, list=15%, signal=23%	PSMB9/RPS27A/ASB6/CDC16/CDC34/ANAPC1/TRIM37/CDC23/RBX1/PSMC5/PSMD7/PSMB7/SPSB2/PSMB1/DET1/PSMD4/UBE2A/TCEB1/BLMH/CDC27/ASB9/TRIM32/UBE2D1/UBE2O/UBE2W/PSMD5/LRSAM1/UBR2/PSMA1/PSMC3/UBE2H/RNF34/FBXO3/TRIM11/PSMB8/CDC20/PSMD1/KEAP1/PSMB3/UBE2B/PSMA7/UBE2G1/PSMD14/UBE2S/PSMD13/PSMD3/PSMB6/PSMD12/TCEB2/UBE2C/UBE2L3/PSMD11/FBXO6
REACTOME_TRAFFICKING_OF_AMPA_RECEPTORS	REACTOME_TRAFFICKING_OF_AMPA_RECEPTORS	27	-0.348746	-0.682435	0.882353	0.916567	0.86245	251	tags=11%, list=1%, signal=11%	GRIA1/GRIA3/PICK1
REACTOME_SIGNALING_BY_ERBB4	REACTOME_SIGNALING_BY_ERBB4	87	0.351581	0.764656	0.886179	0.917467	0.863297	2361	tags=18%, list=9%, signal=17%	MAP2K1/APH1B/SHC1/NCSTN/MTOR/PSENEN/EGFR/AKT1/PIK3R1/RAF1/AKT3/FOXO3/CDKN1A/PSEN1/CDKN1B/MAPK3
REACTOME_MAP_KINASE_ACTIVATION_IN_TLR_CASCADE	REACTOME_MAP_KINASE_ACTIVATION_IN_TLR_CASCADE	49	0.360892	0.725375	0.886824	0.917467	0.863297	2644	tags=22%, list=10%, signal=20%	DUSP6/MAP2K1/MAPK7/JUN/MEF2A/MAPKAPK2/RPS6KA2/MAPK3/FOS/PPP2R1A/MAP2K6
REACTOME_GRB2_SOS_PROVIDES_LINKAGE_TO_MAPK_SIGNALING_FOR_INTERGRINS_	REACTOME_GRB2_SOS_PROVIDES_LINKAGE_TO_MAPK_SIGNALING_FOR_INTERGRINS_	15	-0.361573	-0.660947	0.892308	0.920899	0.866527	1425	tags=27%, list=5%, signal=25%	ITGA2B/GRB2/RAP1B/SRC
REACTOME_GLUCAGON_SIGNALING_IN_METABOLIC_REGULATION	REACTOME_GLUCAGON_SIGNALING_IN_METABOLIC_REGULATION	33	0.361945	0.690301	0.893761	0.920899	0.866527	804	tags=6%, list=3%, signal=6%	GNB4/GNB1
REACTOME_PI3K_EVENTS_IN_ERBB4_SIGNALING	REACTOME_PI3K_EVENTS_IN_ERBB4_SIGNALING	36	-0.348101	-0.702646	0.896296	0.921646	0.86723	1738	tags=14%, list=7%, signal=13%	RICTOR/BAD/CHUK/HBEGF/NRG1
REACTOME_FORMATION_OF_TRANSCRIPTION_COUPLED_NER_TC_NER_REPAIR_COMPLEX	REACTOME_FORMATION_OF_TRANSCRIPTION_COUPLED_NER_TC_NER_REPAIR_COMPLEX	27	-0.33543	-0.656377	0.901176	0.924796	0.870194	4302	tags=37%, list=17%, signal=31%	POLR2A/GTF2H4/POLR2B/POLR2G/POLR2L/POLR2D/GTF2H1/ERCC6/POLR2F/CCNH
REACTOME_TCA_CYCLE_AND_RESPIRATORY_ELECTRON_TRANSPORT	REACTOME_TCA_CYCLE_AND_RESPIRATORY_ELECTRON_TRANSPORT	129	0.339228	0.768572	0.9056	0.927466	0.872706	2453	tags=16%, list=9%, signal=14%	PDK1/DLST/SUCLG2/SLC16A3/LDHA/NDUFB1/UQCRC1/NDUFB4/NDUFA3/ETFB/ATP5A1/BSG/ETFDH/IDH2/NDUFC1/ATP5I/ATP5D/NDUFV2/NDUFB5/ATP5J2
REACTOME_PI3K_EVENTS_IN_ERBB2_SIGNALING	REACTOME_PI3K_EVENTS_IN_ERBB2_SIGNALING	42	0.337224	0.66768	0.927365	0.947849	0.891885	2875	tags=24%, list=11%, signal=21%	MTOR/EGFR/AKT1/PIK3R1/AKT3/FOXO3/CDKN1A/CDKN1B/AKT2/FOXO1
REACTOME_TRIF_MEDIATED_TLR3_SIGNALING	REACTOME_TRIF_MEDIATED_TLR3_SIGNALING	72	0.346735	0.731118	0.932007	0.950684	0.894553	2644	tags=19%, list=10%, signal=18%	DUSP6/MAP2K1/MAPK7/NFKBIA/JUN/IRF3/APP/MEF2A/MAPKAPK2/RPS6KA2/MAPK3/FOS/PPP2R1A/MAP2K6
REACTOME_REGULATION_OF_WATER_BALANCE_BY_RENAL_AQUAPORINS	REACTOME_REGULATION_OF_WATER_BALANCE_BY_RENAL_AQUAPORINS	43	0.336564	0.664763	0.93825	0.953911	0.897589	804	tags=5%, list=3%, signal=5%	GNB4/GNB1
REACTOME_CA_DEPENDENT_EVENTS	REACTOME_CA_DEPENDENT_EVENTS	29	0.34696	0.644316	0.938918	0.953911	0.897589	2274	tags=17%, list=9%, signal=16%	PRKCD/PRKCA/CALM1/CALM3/PRKACA
REACTOME_PI_METABOLISM	REACTOME_PI_METABOLISM	47	-0.310164	-0.655139	0.954217	0.967523	0.910398	3507	tags=17%, list=14%, signal=15%	PI4K2A/MTMR3/VAC14/OCRL/PIK3C2B/INPPL1/PITPNB/INPP5K
REACTOME_DEFENSINS	REACTOME_DEFENSINS	42	0.311811	0.617364	0.959459	0.970904	0.91358	8953	tags=38%, list=35%, signal=25%	TLR2/DEFB131/DEFB134/DEFB132/DEFB125/DEFB128/DEFB114/DEFB103B/DEFB103A/DEFB105B/DEFB135/CCR6/CD4/ART1/DEFB123/CCR2
REACTOME_AQUAPORIN_MEDIATED_TRANSPORT	REACTOME_AQUAPORIN_MEDIATED_TRANSPORT	50	0.324649	0.655315	0.963087	0.972642	0.915214	804	tags=4%, list=3%, signal=4%	GNB4/GNB1
REACTOME_GAP_JUNCTION_ASSEMBLY	REACTOME_GAP_JUNCTION_ASSEMBLY	18	-0.314689	-0.583106	0.968468	0.97614	0.918506	4400	tags=22%, list=17%, signal=18%	GJA9/GJA5/GJA8/GJA3
REACTOME_G0_AND_EARLY_G1	REACTOME_G0_AND_EARLY_G1	23	0.312211	0.564788	0.975395	0.981178	0.923247	3596	tags=22%, list=14%, signal=19%	PCNA/CCNE2/MYBL2/CCNE1/E2F5
REACTOME_GENERIC_TRANSCRIPTION_PATHWAY	REACTOME_GENERIC_TRANSCRIPTION_PATHWAY	331	-0.297161	-0.784871	0.990164	0.99407	0.935378	3895	tags=15%, list=15%, signal=13%	RPS27A/ZNF136/TBL1X/RXRB/MED20/ZNF347/ZNF33B/ESRRB/ZNF606/TEAD2/MED27/TEAD3/MED15/ZNF394/ZNF286A/ZNF600/ZIK1/MED10/ZNF605/ZNF468/ZNF398/THRA/MED24/NR2F1/ZKSCAN5/ZNF215/UBE2D1/ZNF300/ZNF426/MEN1/ZNF530/NR1H3/NR5A2/ZNF317/MED16/CDK9/MED17/ZNF189/NR2C2AP/TGS1/ZNF607/NRBP1/ZNF557/HDAC1/ESRRA/SMARCD3/KAT2A/RXRA/SMAD3/AR/PPARG
REACTOME_LIGAND_GATED_ION_CHANNEL_TRANSPORT	REACTOME_LIGAND_GATED_ION_CHANNEL_TRANSPORT	21	-0.22859	-0.426336	1	1	0.940958	8292	tags=38%, list=32%, signal=26%	GABRA1/GABRB2/HTR3B/GABRR1/HTR3A/GABRA2/GABRA3/GABRB1
REACTOME_OLFACTORY_SIGNALING_PATHWAY	REACTOME_OLFACTORY_SIGNALING_PATHWAY	309	0.227005	0.564089	1	1	0.940958	8661	tags=26%, list=33%, signal=18%	GNB1/OR4K1/OR4E2/OR9G4/OR1B1/OR5J2/OR9Q2/OR2C1/OR5V1/OR8K5/OR10K2/OR4C13/OR1C1/OR56B4/OR10A7/OR3A4P/OR2B3/OR2W1/OR2J3/OR10T2/OR7C1/OR2Z1/OR52H1/OR11G2/OR14J1/OR9A4/OR5M3/OR52A1/OR7G3/OR1F1/OR10K1/OR52D1/OR10H1/OR6B1/OR5W2/OR1D5/OR2L8/OR8D2/OR56B1/OR8J1/OR52W1/OR2M5/OR2B6/OR9A2/OR2T33/OR5T3/OR6B3/OR1N1/OR3A3/OR10H5/OR1A1/OR51G2/OR5M8/OR1M1/OR6S1/OR4K13/OR8B3/OR51I1/OR8K1/OR5D13/OR2T11/OR2K2/OR4K17…

## Sheet: Table S5_BTL1528 GFPvsKD_KEGG
ID	Description	setSize	enrichmentScore	NES	pvalue	p.adjust	qvalues	rank	leading_edge	core_enrichment
KEGG_ECM_RECEPTOR_INTERACTION	KEGG_ECM_RECEPTOR_INTERACTION	84	0.844268	1.87087	5.106e-06	0.000454434	0.00041923	929	tags=26%, list=4%, signal=25%	COL3A1/ITGB8/COL6A1/ITGA8/COL5A2/ITGB5/THBS2/LAMB2/TNC/COL1A1/COL5A1/COL1A2/AGRN/COL6A2/ITGA1/LAMC1/COL6A3/CD47/COL4A1/DAG1/ITGAV/LAMA5
KEGG_CYTOKINE_CYTOKINE_RECEPTOR_INTERACTION	KEGG_CYTOKINE_CYTOKINE_RECEPTOR_INTERACTION	253	0.724949	1.75938	1.12179e-06	0.000199678	0.000184209	1981	tags=18%, list=8%, signal=17%	CXCL1/TNFRSF11B/CXCL6/CXCL5/CCL8/IL6/CCL2/CXCL3/TGFBR2/PDGFRB/CXCL2/IL24/PDGFC/FAS/CSF2/TNFRSF21/IL20RB/CSF3/CCL3/VEGFA/IL1RAP/VEGFC/LIF/INHBA/OSMR/VEGFB/PDGFRA/IL15/TGFB3/ACVR1/TNFRSF14/CCL7/EGFR/BMPR2/GDF5/IL1B/FLT3LG/PDGFA/IL11/TNFSF13B/CCL11/IL19/TNFSF4/EPOR/IL21R
KEGG_FOCAL_ADHESION	KEGG_FOCAL_ADHESION	199	0.71239	1.69389	2.3683e-05	0.00140519	0.00129633	1870	tags=24%, list=7%, signal=23%	COL3A1/ITGB8/COL6A1/ITGA8/COL5A2/PDGFRB/ITGB5/THBS2/PDGFC/LAMB2/TNC/COL1A1/COL5A1/COL1A2/CAV1/COL6A2/MAP2K1/PGF/ITGA1/MYL5/LAMC1/FYN/COL6A3/CAV2/VEGFA/SHC1/VEGFC/COL4A1/ITGAV/VAV3/VEGFB/PDGFRA/LAMA5/MYLK/PRKCA/EGFR/AKT1/THBS1/PIK3R1/RAP1A/RAF1/AKT3/PDGFA/FN1/CTNNB1/JUN/DOCK1/LAMB1
KEGG_GLYCOSAMINOGLYCAN_BIOSYNTHESIS_CHONDROITIN_SULFATE	KEGG_GLYCOSAMINOGLYCAN_BIOSYNTHESIS_CHONDROITIN_SULFATE	22	0.897374	1.64289	0.00752909	0.167522	0.154544	1619	tags=45%, list=6%, signal=43%	CHSY3/CSGALNACT1/CHSY1/B3GALT6/XYLT1/CHPF2/B4GALT7/CHST15/CHST7/XYLT2
KEGG_JAK_STAT_SIGNALING_PATHWAY	KEGG_JAK_STAT_SIGNALING_PATHWAY	147	0.682	1.57982	0.00204619	0.0713816	0.0658518	3225	tags=27%, list=12%, signal=24%	IL13RA2/IL6/IL24/CSF2/IL20RB/CSF3/SPRED1/SOCS5/LIF/SPRY2/OSMR/JAK1/IL15/SOCS2/PIAS3/SPRY1/AKT1/STAT2/PIK3R1/AKT3/IL11/STAT1/SPRED2/IL19/EPOR/IL21R/IL11RA/PIK3CD/SOCS4/IFNGR2/IFNGR1/IFNAR1/IL13RA1/AKT2/CTF1/SOS2/BCL2L1/LEPR/SPRY3/IL10RB
KEGG_ARRHYTHMOGENIC_RIGHT_VENTRICULAR_CARDIOMYOPATHY_ARVC	KEGG_ARRHYTHMOGENIC_RIGHT_VENTRICULAR_CARDIOMYOPATHY_ARVC	74	0.730395	1.57688	0.0145135	0.25834	0.238327	1739	tags=16%, list=7%, signal=15%	ITGB8/ITGA8/ITGB5/ITGA1/LEF1/DAG1/CACNA2D3/ITGAV/CACNA1C/EMD/CTNNB1/GJA1
KEGG_INTESTINAL_IMMUNE_NETWORK_FOR_IGA_PRODUCTION	KEGG_INTESTINAL_IMMUNE_NETWORK_FOR_IGA_PRODUCTION	48	0.749394	1.53274	0.0293243	0.358871	0.33107	3309	tags=21%, list=13%, signal=18%	IL6/IL15/ICOSLG/TNFSF13B/HLA-DPA1/HLA-DMA/TGFB1/ITGA4/CCL27/CXCL12
KEGG_HEMATOPOIETIC_CELL_LINEAGE	KEGG_HEMATOPOIETIC_CELL_LINEAGE	86	0.681338	1.51592	0.0134948	0.25834	0.238327	2541	tags=19%, list=10%, signal=17%	IL6/ANPEP/CSF2/ITGA1/CSF3/CD14/MME/CD59/IL1B/FLT3LG/IL11/TFRC/EPOR/IL11RA/ITGA6/IL1R1
KEGG_GLIOMA	KEGG_GLIOMA	65	0.702591	1.50039	0.0193436	0.313015	0.288766	2361	tags=29%, list=9%, signal=27%	PDGFRB/MAP2K1/SHC1/CDK6/E2F2/PDGFRA/PRKCA/MTOR/CALM1/EGFR/AKT1/CALM3/PIK3R1/RAF1/AKT3/PDGFA/CDKN1A/PIK3CD/MAPK3
KEGG_GRAFT_VERSUS_HOST_DISEASE	KEGG_GRAFT_VERSUS_HOST_DISEASE	39	0.757784	1.49263	0.0398228	0.377901	0.348625	2449	tags=13%, list=9%, signal=12%	IL6/FAS/IL1B/HLA-DPA1/HLA-DMA
KEGG_CHEMOKINE_SIGNALING_PATHWAY	KEGG_CHEMOKINE_SIGNALING_PATHWAY	185	0.627876	1.48712	0.00620876	0.15788	0.145649	1780	tags=16%, list=7%, signal=15%	CXCL1/CXCL6/CXCL5/CCL8/CCL2/CXCL3/CXCL2/MAP2K1/GNB4/CCL3/GNAI2/SHC1/PRKCD/GNB1/VAV3/PLCB1/GNAI3/PREX1/CCL7/NFKBIA/AKT1/STAT2/PIK3R1/RAP1A/RAF1/AKT3/ADRBK2/FOXO3/STAT1/CCL11
KEGG_GLYCOSAMINOGLYCAN_DEGRADATION	KEGG_GLYCOSAMINOGLYCAN_DEGRADATION	21	0.817004	1.48193	0.0322581	0.358871	0.33107	2472	tags=52%, list=10%, signal=47%	GUSB/HYAL3/IDUA/HGSNAT/GLB1/HEXA/HPSE/NAGLU/HYAL2/IDS/GALNS
KEGG_GAP_JUNCTION	KEGG_GAP_JUNCTION	88	0.656447	1.4584	0.0304569	0.358871	0.33107	1739	tags=19%, list=7%, signal=18%	PDGFRB/TUBA4A/PDGFC/MAP2K1/ITPR1/GNAI2/TUBB3/TUBB6/PDGFRA/PLCB1/GNAI3/PRKCA/MAPK7/EGFR/RAF1/PDGFA/GJA1
KEGG_GLYCOSPHINGOLIPID_BIOSYNTHESIS_LACTO_AND_NEOLACTO_SERIES	KEGG_GLYCOSPHINGOLIPID_BIOSYNTHESIS_LACTO_AND_NEOLACTO_SERIES	26	0.772944	1.44564	0.054717	0.377901	0.348625	2847	tags=31%, list=11%, signal=27%	B4GALT2/FUT4/B4GALT1/B3GNT1/B4GALT4/ST3GAL3/ST3GAL4/FUT6
KEGG_STARCH_AND_SUCROSE_METABOLISM	KEGG_STARCH_AND_SUCROSE_METABOLISM	39	0.72913	1.43619	0.05	0.377901	0.348625	1071	tags=28%, list=4%, signal=27%	PGM1/GYS1/GPI/GBE1/GUSB/ENPP1/PYGL/UGP2/HK2/AGL/GAA
KEGG_CELL_ADHESION_MOLECULES_CAMS	KEGG_CELL_ADHESION_MOLECULES_CAMS	133	0.620145	1.42599	0.0310458	0.358871	0.33107	1937	tags=15%, list=7%, signal=14%	ITGB8/JAM2/ITGA8/CADM3/NRXN2/GLG1/PVRL3/CNTNAP1/ITGAV/ICAM3/PTPRM/VCAM1/CLDN11/NLGN2/ICOSLG/PVRL2/HLA-DPA1/ICAM1/SDC4/ALCAM
KEGG_PANTOTHENATE_AND_COA_BIOSYNTHESIS	KEGG_PANTOTHENATE_AND_COA_BIOSYNTHESIS	16	0.80728	1.41745	0.0751445	0.377901	0.348625	782	tags=12%, list=3%, signal=12%	ENPP1/BCAT2
KEGG_NOD_LIKE_RECEPTOR_SIGNALING_PATHWAY	KEGG_NOD_LIKE_RECEPTOR_SIGNALING_PATHWAY	61	0.667772	1.41731	0.0485269	0.377901	0.348625	119	tags=8%, list=0%, signal=8%	CXCL1/CCL8/IL6/CCL2/CXCL2
KEGG_MISMATCH_REPAIR	KEGG_MISMATCH_REPAIR	23	0.755796	1.40121	0.0793951	0.377901	0.348625	2882	tags=35%, list=11%, signal=31%	MLH3/POLD1/LIG1/MLH1/POLD2/PCNA/RPA3/RFC4
KEGG_TGF_BETA_SIGNALING_PATHWAY	KEGG_TGF_BETA_SIGNALING_PATHWAY	85	0.624822	1.38999	0.0535117	0.377901	0.348625	2803	tags=25%, list=11%, signal=22%	DCN/TGFBR2/THBS2/LTBP1/INHBA/TGFB3/SMAD1/ACVR1/THBS1/SMAD7/BMPR2/GDF5/RHOA/SMAD6/FST/INHBE/MAPK3/ROCK1/PPP2R1A/TGFB1/THBS4
KEGG_GLYCOSYLPHOSPHATIDYLINOSITOL_GPI_ANCHOR_BIOSYNTHESIS	KEGG_GLYCOSYLPHOSPHATIDYLINOSITOL_GPI_ANCHOR_BIOSYNTHESIS	25	0.734303	1.37951	0.093633	0.378788	0.349444	2782	tags=44%, list=11%, signal=39%	PIGH/PIGV/PIGF/GPAA1/PIGX/PIGK/PIGG/PIGZ/PIGT/PIGN/PGAP1
KEGG_MTOR_SIGNALING_PATHWAY	KEGG_MTOR_SIGNALING_PATHWAY	52	0.66753	1.37297	0.0656934	0.377901	0.348625	3146	tags=37%, list=12%, signal=32%	DDIT4/PGF/VEGFA/VEGFC/HIF1A/VEGFB/MTOR/AKT1/EIF4EBP1/PIK3R1/AKT3/RPS6KA2/PIK3CD/MAPK3/PRKAA2/AKT2/ULK3/EIF4E2/ULK1
KEGG_FRUCTOSE_AND_MANNOSE_METABOLISM	KEGG_FRUCTOSE_AND_MANNOSE_METABOLISM	34	0.712581	1.37066	0.0806754	0.377901	0.348625	2155	tags=29%, list=8%, signal=27%	PFKFB4/MPI/TPI1/PFKFB3/PFKL/HK2/ALDOA/TSTA3/ALDOC/PFKP
KEGG_ETHER_LIPID_METABOLISM	KEGG_ETHER_LIPID_METABOLISM	32	0.711681	1.36139	0.0903955	0.378788	0.349444	963	tags=9%, list=4%, signal=9%	PPAP2B/ENPP2/LPCAT1
KEGG_LEISHMANIA_INFECTION	KEGG_LEISHMANIA_INFECTION	70	0.637397	1.36135	0.0678261	0.377901	0.348625	2903	tags=26%, list=11%, signal=23%	C3/PTGS2/JAK1/TGFB3/MYD88/NFKBIA/TLR2/IL1B/STAT1/JUN/HLA-DPA1/MAPK3/HLA-DMA/IFNGR2/FOS/IFNGR1/TGFB1/ITGA4
KEGG_PRION_DISEASES	KEGG_PRION_DISEASES	35	0.703554	1.36084	0.0841121	0.378788	0.349444	407	tags=17%, list=2%, signal=17%	EGR1/IL6/MAP2K1/HSPA5/LAMC1/FYN
KEGG_RENAL_CELL_CARCINOMA	KEGG_RENAL_CELL_CARCINOMA	70	0.636008	1.35838	0.0695652	0.377901	0.348625	1782	tags=24%, list=7%, signal=23%	SLC2A1/EGLN1/MAP2K1/PGF/EPAS1/VEGFA/VHL/VEGFC/HIF1A/VEGFB/TGFB3/AKT1/PIK3R1/RAP1A/RAF1/AKT3/JUN
KEGG_HEDGEHOG_SIGNALING_PATHWAY	KEGG_HEDGEHOG_SIGNALING_PATHWAY	56	0.648406	1.35662	0.0790861	0.377901	0.348625	604	tags=7%, list=2%, signal=7%	WNT5A/GAS1/GLI3/FBXW11
KEGG_PANCREATIC_CANCER	KEGG_PANCREATIC_CANCER	70	0.617315	1.31846	0.0921739	0.378788	0.349444	2754	tags=31%, list=11%, signal=28%	TGFBR2/MAP2K1/PGF/VEGFA/VEGFC/CDK6/JAK1/E2F2/VEGFB/TGFB3/EGFR/AKT1/PIK3R1/RAF1/AKT3/STAT1/RALGDS/PIK3CD/MAPK3/RALBP1/AKT2/TGFB1
KEGG_AXON_GUIDANCE	KEGG_AXON_GUIDANCE	128	0.576127	1.3163	0.0673235	0.377901	0.348625	2522	tags=23%, list=10%, signal=21%	DPYSL2/PLXNA3/SEMA5A/SEMA3C/FYN/SLIT2/RGS3/GNAI2/RASA1/NRP1/PLXNA1/GNAI3/NFAT5/SLIT3/NTN1/ROBO1/UNC5B/EFNB3/SRGAP1/SEMA3B/ABLIM3/NCK1/ABL1/RHOA/PLXNB3/SEMA7A/MAPK3/PPP3CA/ROCK1/EFNA4
KEGG_PROTEIN_EXPORT	KEGG_PROTEIN_EXPORT	23	0.709088	1.31461	0.134216	0.420012	0.387474	1102	tags=22%, list=4%, signal=21%	SEC61G/HSPA5/SPCS1/SEC61A1/IMMP2L
KEGG_GLYCOSAMINOGLYCAN_BIOSYNTHESIS_HEPARAN_SULFATE	KEGG_GLYCOSAMINOGLYCAN_BIOSYNTHESIS_HEPARAN_SULFATE	26	0.701156	1.31137	0.128302	0.420012	0.387474	1619	tags=23%, list=6%, signal=22%	NDST1/B3GALT6/XYLT1/B4GALT7/EXTL2/XYLT2
KEGG_MELANOMA	KEGG_MELANOMA	71	0.608439	1.3048	0.100346	0.388295	0.358215	2361	tags=21%, list=9%, signal=19%	PDGFRB/PDGFC/MAP2K1/CDK6/E2F2/PDGFRA/EGFR/AKT1/PIK3R1/RAF1/AKT3/PDGFA/CDKN1A/PIK3CD/MAPK3
KEGG_NATURAL_KILLER_CELL_MEDIATED_CYTOTOXICITY	KEGG_NATURAL_KILLER_CELL_MEDIATED_CYTOTOXICITY	124	0.571117	1.30332	0.0783034	0.377901	0.348625	2973	tags=18%, list=11%, signal=16%	FAS/CSF2/MAP2K1/FYN/SHC1/VAV3/NFAT5/PRKCA/ULBP1/PIK3R1/RAF1/ICAM1/PIK3CD/TNFRSF10B/MAPK3/PPP3CA/HCST/IFNGR2/IFNGR1/IFNAR1/TNFRSF10C/SOS2
KEGG_BASE_EXCISION_REPAIR	KEGG_BASE_EXCISION_REPAIR	33	0.676975	1.30094	0.137476	0.420012	0.387474	3609	tags=39%, list=14%, signal=34%	POLD1/LIG1/MPG/POLD2/XRCC1/PCNA/MUTYH/NEIL2/OGG1/POLE2/APEX2/MBD4/PARP2
KEGG_PRIMARY_BILE_ACID_BIOSYNTHESIS	KEGG_PRIMARY_BILE_ACID_BIOSYNTHESIS	16	0.734693	1.29	0.171484	0.448884	0.414109	369	tags=12%, list=1%, signal=12%	CH25H/HSD3B7
KEGG_NICOTINATE_AND_NICOTINAMIDE_METABOLISM	KEGG_NICOTINATE_AND_NICOTINAMIDE_METABOLISM	22	0.702508	1.28614	0.152964	0.432183	0.398702	706	tags=23%, list=3%, signal=22%	NT5E/ENPP1/NT5M/NNMT/NAMPT
KEGG_N_GLYCAN_BIOSYNTHESIS	KEGG_N_GLYCAN_BIOSYNTHESIS	45	0.631432	1.27866	0.141577	0.420012	0.387474	2643	tags=29%, list=10%, signal=26%	MAN1A1/B4GALT2/ALG10B/RPN1/DAD1/DDOST/GANAB/B4GALT1/MAN1A2/RPN2/MGAT1/ALG3/ALG5
KEGG_ALDOSTERONE_REGULATED_SODIUM_REABSORPTION	KEGG_ALDOSTERONE_REGULATED_SODIUM_REABSORPTION	42	0.636967	1.27274	0.141049	0.420012	0.387474	2809	tags=17%, list=11%, signal=15%	HSD11B1/PRKCA/PIK3R1/IRS1/PIK3CD/MAPK3/INSR
KEGG_STEROID_HORMONE_BIOSYNTHESIS	KEGG_STEROID_HORMONE_BIOSYNTHESIS	45	0.625257	1.26616	0.155914	0.433636	0.400042	1013	tags=7%, list=4%, signal=6%	HSD11B1/HSD17B2/SRD5A3
KEGG_GLYCOLYSIS_GLUCONEOGENESIS	KEGG_GLYCOLYSIS_GLUCONEOGENESIS	61	0.590442	1.25318	0.138648	0.420012	0.387474	1109	tags=20%, list=4%, signal=19%	ENO2/PGM1/PGK1/GPI/GAPDH/TPI1/ENO1/PFKL/LDHA/HK2/AKR1A1/PGAM1
KEGG_TYPE_II_DIABETES_MELLITUS	KEGG_TYPE_II_DIABETES_MELLITUS	46	0.618393	1.25208	0.163669	0.434822	0.401137	2809	tags=30%, list=11%, signal=27%	PRKCD/HK2/SOCS2/MTOR/CACNA1C/CACNA1A/PRKCE/PIK3R1/IRS1/PIK3CD/MAFA/MAPK3/SOCS4/INSR
KEGG_COMPLEMENT_AND_COAGULATION_CASCADES	KEGG_COMPLEMENT_AND_COAGULATION_CASCADES	68	0.58356	1.24028	0.146087	0.426287	0.393263	1709	tags=22%, list=7%, signal=21%	C3/F3/PLAU/BDKRB2/C1R/PLAT/PLAUR/F8/C1S/CD46/CD59/CFB/SERPINE1/F2R/C5
KEGG_GLYCOSAMINOGLYCAN_BIOSYNTHESIS_KERATAN_SULFATE	KEGG_GLYCOSAMINOGLYCAN_BIOSYNTHESIS_KERATAN_SULFATE	15	0.710081	1.23697	0.214286	0.496365	0.457913	2319	tags=40%, list=9%, signal=36%	B4GALT2/CHST2/B4GALT1/B3GNT1/B4GALT4/ST3GAL3
KEGG_PATHWAYS_IN_CANCER	KEGG_PATHWAYS_IN_CANCER	324	0.492749	1.2253	0.0852018	0.378788	0.349444	2000	tags=19%, list=8%, signal=18%	WNT5A/FZD1/IL6/PTGS2/TGFBR2/PDGFRB/SLC2A1/FAS/LAMB2/GLI3/MMP2/EGLN1/MAP2K1/PGF/LAMC1/LEF1/EPAS1/VEGFA/VHL/VEGFC/RUNX1/HIF1A/COL4A1/ITGAV/DVL3/CDK6/JAK1/E2F2/VEGFB/PDGFRA/LAMA5/PRKCA/MTOR/TGFB3/MLH1/PIAS3/HSP90B1/NFKBIA/EGFR/FZD7/AKT1/APPL1/PIK3R1/FLT3LG/TFG/RAF1/AKT3/PDGFA/FN1/CTNNB1/WNT10B/WNT5B/STAT1/JUN/CCNE2/HHIP/LAMB1/MAX/ABL1/RHOA/RALGDS
KEGG_ALLOGRAFT_REJECTION	KEGG_ALLOGRAFT_REJECTION	37	0.62205	1.21411	0.203704	0.493	0.454808	2449	tags=8%, list=9%, signal=7%	FAS/HLA-DPA1/HLA-DMA
KEGG_MELANOGENESIS	KEGG_MELANOGENESIS	101	0.539379	1.21246	0.149502	0.429214	0.395964	1777	tags=17%, list=7%, signal=16%	WNT5A/FZD1/MAP2K1/LEF1/GNAI2/DVL3/PLCB1/GNAI3/PRKCA/CALM1/FZD7/CALM3/RAF1/CTNNB1/WNT10B/WNT5B/CREB3L4
KEGG_COLORECTAL_CANCER	KEGG_COLORECTAL_CANCER	62	0.563017	1.19105	0.192308	0.482124	0.444774	2754	tags=31%, list=11%, signal=27%	TGFBR2/MAP2K1/LEF1/TGFB3/MLH1/AKT1/APPL1/PIK3R1/RAF1/AKT3/CTNNB1/JUN/RHOA/RALGDS/PIK3CD/MAPK3/FOS/AKT2/TGFB1
KEGG_ARGININE_AND_PROLINE_METABOLISM	KEGG_ARGININE_AND_PROLINE_METABOLISM	51	0.578819	1.18701	0.217949	0.496365	0.457913	1285	tags=22%, list=5%, signal=21%	P4HA2/P4HA1/ACY1/ARG2/ASL/CPS1/NAGS/ASS1/CKB/PYCR1/ALDH18A1
KEGG_BASAL_CELL_CARCINOMA	KEGG_BASAL_CELL_CARCINOMA	55	0.566938	1.17925	0.215302	0.496365	0.457913	1831	tags=18%, list=7%, signal=17%	WNT5A/FZD1/GLI3/LEF1/DVL3/FZD7/CTNNB1/WNT10B/WNT5B/HHIP
KEGG_ENDOMETRIAL_CANCER	KEGG_ENDOMETRIAL_CANCER	52	0.567572	1.16737	0.235401	0.504837	0.465728	3979	tags=35%, list=15%, signal=29%	MAP2K1/LEF1/MLH1/EGFR/AKT1/PIK3R1/RAF1/AKT3/CTNNB1/FOXO3/PIK3CD/MAPK3/AKT2/SOS2/AXIN2/MYC/NRAS/PIK3CA
KEGG_ALPHA_LINOLENIC_ACID_METABOLISM	KEGG_ALPHA_LINOLENIC_ACID_METABOLISM	18	0.653978	1.16033	0.292308	0.571767	0.527473	576	tags=11%, list=2%, signal=11%	FADS2/ACOX1
KEGG_CALCIUM_SIGNALING_PATHWAY	KEGG_CALCIUM_SIGNALING_PATHWAY	176	0.492467	1.15752	0.174475	0.450095	0.415226	2456	tags=16%, list=9%, signal=15%	SLC8A3/PDGFRB/BDKRB2/TRPC1/PLCD1/ITPR1/PTGFR/PDGFRA/PLCB1/MYLK/PRKCA/CACNA1C/CALM1/EGFR/HRH1/CACNA1A/EDNRA/F2R/CALM3/VDAC1/BST1/PLCD4/ADRA1D/ITPKA/PRKACA/PPP3CA/HTR7/DRD1
KEGG_PROSTATE_CANCER	KEGG_PROSTATE_CANCER	89	0.518265	1.15544	0.226131	0.497907	0.459335	2973	tags=30%, list=11%, signal=27%	PDGFRB/PDGFC/MAP2K1/LEF1/E2F2/PDGFRA/MTOR/HSP90B1/NFKBIA/EGFR/AKT1/PIK3R1/RAF1/AKT3/PDGFA/CTNNB1/CREB3L4/CCNE2/CDKN1A/PIK3CD/CDKN1B/MAPK3/CREB3L2/AKT2/CCNE1/FOXO1/SOS2
KEGG_ARACHIDONIC_ACID_METABOLISM	KEGG_ARACHIDONIC_ACID_METABOLISM	57	0.547397	1.15125	0.264448	0.547347	0.504944	1262	tags=9%, list=5%, signal=8%	PTGS2/GPX1/GGT7/CYP2J2/CYP2U1
KEGG_ABC_TRANSPORTERS	KEGG_ABC_TRANSPORTERS	44	0.568759	1.14793	0.283154	0.560798	0.517354	472	tags=7%, list=2%, signal=7%	ABCB6/ABCC3/ABCA9
KEGG_AUTOIMMUNE_THYROID_DISEASE	KEGG_AUTOIMMUNE_THYROID_DISEASE	48	0.561172	1.14777	0.263914	0.547347	0.504944	2449	tags=6%, list=9%, signal=6%	FAS/HLA-DPA1/HLA-DMA
KEGG_T_CELL_RECEPTOR_SIGNALING_PATHWAY	KEGG_T_CELL_RECEPTOR_SIGNALING_PATHWAY	107	0.505133	1.14245	0.229373	0.497907	0.459335	4462	tags=28%, list=17%, signal=23%	CSF2/MAP2K1/FYN/VAV3/NFAT5/NFKBIA/AKT1/PIK3R1/RAF1/AKT3/JUN/NCK1/RHOA/PIK3CD/MAPK3/PPP3CA/FOS/AKT2/SOS2/MAP3K7/CBLB/NRAS/NFATC1/PIK3CA/NFATC4/MALT1/VAV1/SOS1/PAK3/NCK2
KEGG_GALACTOSE_METABOLISM	KEGG_GALACTOSE_METABOLISM	26	0.610347	1.14153	0.3	0.573226	0.528819	1463	tags=35%, list=6%, signal=33%	PGM1/PFKL/UGP2/B4GALT2/HK2/GAA/GLB1/B4GALT1/GALK1
KEGG_HYPERTROPHIC_CARDIOMYOPATHY_HCM	KEGG_HYPERTROPHIC_CARDIOMYOPATHY_HCM	83	0.508316	1.12222	0.271959	0.5501	0.507484	1216	tags=13%, list=5%, signal=13%	ITGB8/ITGA8/IL6/ITGB5/ITGA1/DAG1/CACNA2D3/ITGAV/CACNA1C/TGFB3/EMD
KEGG_BLADDER_CANCER	KEGG_BLADDER_CANCER	41	0.563038	1.12116	0.303797	0.573226	0.528819	2361	tags=29%, list=9%, signal=27%	MMP2/MAP2K1/PGF/VEGFA/VEGFC/E2F2/VEGFB/EGFR/THBS1/RAF1/CDKN1A/MAPK3
KEGG_NUCLEOTIDE_EXCISION_REPAIR	KEGG_NUCLEOTIDE_EXCISION_REPAIR	43	0.553424	1.11209	0.314748	0.573226	0.528819	3200	tags=30%, list=12%, signal=27%	XPC/POLD1/LIG1/ERCC1/DDB2/POLD2/PCNA/RPA3/ERCC2/RAD23A/POLE2/RFC4/GTF2H3
KEGG_REGULATION_OF_ACTIN_CYTOSKELETON	KEGG_REGULATION_OF_ACTIN_CYTOSKELETON	212	0.464409	1.10794	0.24493	0.519018	0.47881	2603	tags=18%, list=10%, signal=16%	ITGB8/ITGA8/PDGFRB/ITGB5/BDKRB2/PDGFC/MAP2K1/ITGA1/MYL5/WASF2/CD14/RRAS/ITGAV/VAV3/BRK1/PDGFRA/MYLK/GSN/PFN2/EGFR/F2R/IQGAP1/PIK3R1/RAF1/PDGFA/FN1/ABI2/DOCK1/RHOA/WASF1/PIK3CD/MAPK3/ROCK1/ITGA6/ARHGAP35/DIAPH2/MYL12B/ITGA11
KEGG_GLYCEROLIPID_METABOLISM	KEGG_GLYCEROLIPID_METABOLISM	49	0.542253	1.10614	0.315596	0.573226	0.528819	1121	tags=10%, list=4%, signal=10%	PPAP2B/MGLL/GPAM/AKR1A1/LIPF
KEGG_RENIN_ANGIOTENSIN_SYSTEM	KEGG_RENIN_ANGIOTENSIN_SYSTEM	17	0.626476	1.1036	0.358238	0.617256	0.569438	771	tags=12%, list=3%, signal=11%	ANPEP/MME
KEGG_P53_SIGNALING_PATHWAY	KEGG_P53_SIGNALING_PATHWAY	67	0.519154	1.10261	0.308492	0.573226	0.528819	2849	tags=30%, list=11%, signal=27%	CD82/FAS/CDK6/DDB2/SHISA5/SERPINE1/THBS1/CCNE2/BBC3/RRM2/CDKN1A/RFWD2/CCNG2/TNFRSF10B/SESN1/SESN3/STEAP3/CCNE1/EI24/APAF1
KEGG_VEGF_SIGNALING_PATHWAY	KEGG_VEGF_SIGNALING_PATHWAY	74	0.50483	1.0899	0.314974	0.573226	0.528819	3027	tags=22%, list=12%, signal=19%	PTGS2/MAP2K1/VEGFA/NFAT5/PRKCA/AKT1/PIK3R1/RAF1/AKT3/MAPKAPK2/PIK3CD/MAPK3/PPP3CA/AKT2/PLA2G12A/SH2D2A
KEGG_ALANINE_ASPARTATE_AND_GLUTAMATE_METABOLISM	KEGG_ALANINE_ASPARTATE_AND_GLUTAMATE_METABOLISM	32	0.569011	1.08847	0.376648	0.626573	0.578033	956	tags=19%, list=4%, signal=18%	GFPT2/ADSSL1/ASL/CPS1/ASS1/GPT2
KEGG_DILATED_CARDIOMYOPATHY	KEGG_DILATED_CARDIOMYOPATHY	90	0.486215	1.08134	0.335025	0.602369	0.555704	1216	tags=11%, list=5%, signal=11%	ITGB8/ITGA8/ITGB5/ITGA1/DAG1/CACNA2D3/ITGAV/CACNA1C/TGFB3/EMD
KEGG_LONG_TERM_POTENTIATION	KEGG_LONG_TERM_POTENTIATION	69	0.501274	1.06751	0.364111	0.617256	0.569438	2367	tags=19%, list=9%, signal=17%	MAP2K1/ITPR1/PLCB1/PRKCA/CACNA1C/CALM1/CALM3/RAP1A/RAF1/RPS6KA2/PRKACA/MAPK3/PPP3CA
KEGG_AMINO_SUGAR_AND_NUCLEOTIDE_SUGAR_METABOLISM	KEGG_AMINO_SUGAR_AND_NUCLEOTIDE_SUGAR_METABOLISM	44	0.524964	1.05954	0.38172	0.629132	0.580394	1670	tags=20%, list=6%, signal=19%	PGM1/GFPT2/GPI/MPI/UGP2/HK2/HEXA/GALK1/TSTA3
KEGG_SMALL_CELL_LUNG_CANCER	KEGG_SMALL_CELL_LUNG_CANCER	84	0.475956	1.0547	0.372483	0.625491	0.577035	2849	tags=27%, list=11%, signal=24%	PTGS2/LAMB2/LAMC1/COL4A1/ITGAV/CDK6/E2F2/LAMA5/PIAS3/NFKBIA/AKT1/PIK3R1/AKT3/FN1/CCNE2/LAMB1/MAX/PIK3CD/CDKN1B/ITGA6/AKT2/CCNE1/APAF1
KEGG_EPITHELIAL_CELL_SIGNALING_IN_HELICOBACTER_PYLORI_INFECTION	KEGG_EPITHELIAL_CELL_SIGNALING_IN_HELICOBACTER_PYLORI_INFECTION	66	0.489776	1.04422	0.396907	0.636482	0.587174	25	tags=3%, list=0%, signal=3%	CXCL1/JAM2
KEGG_LEUKOCYTE_TRANSENDOTHELIAL_MIGRATION	KEGG_LEUKOCYTE_TRANSENDOTHELIAL_MIGRATION	116	0.455019	1.03575	0.391447	0.633433	0.584362	2578	tags=16%, list=10%, signal=15%	JAM2/MMP2/MYL5/GNAI2/VAV3/VCAM1/GNAI3/PRKCA/CLDN11/PIK3R1/RAP1A/CTNNB1/ICAM1/RHOA/PIK3CD/ARHGAP5/ROCK1/ARHGAP35/MYL12B
KEGG_WNT_SIGNALING_PATHWAY	KEGG_WNT_SIGNALING_PATHWAY	149	0.443414	1.02971	0.405186	0.640221	0.590624	1782	tags=13%, list=7%, signal=13%	WNT5A/FZD1/SFRP2/PRICKLE2/NKD2/CTNNBIP1/LEF1/FBXW11/DVL3/PLCB1/NFAT5/PPP2R5B/PRKCA/FZD7/PRICKLE1/LRP6/CTNNB1/WNT10B/WNT5B/JUN
KEGG_GNRH_SIGNALING_PATHWAY	KEGG_GNRH_SIGNALING_PATHWAY	100	0.452431	1.01907	0.420965	0.651581	0.601103	1782	tags=14%, list=7%, signal=13%	MMP2/MAP2K1/MMP14/ITPR1/PRKCD/PLCB1/PRKCA/CACNA1C/MAPK7/CALM1/EGFR/CALM3/RAF1/JUN
KEGG_ADHERENS_JUNCTION	KEGG_ADHERENS_JUNCTION	73	0.467886	1.00933	0.418244	0.651581	0.601103	2361	tags=19%, list=9%, signal=17%	TGFBR2/PVRL3/WASF2/FYN/LEF1/PTPRM/EGFR/IQGAP1/PVRL2/CTNNB1/WASF3/RHOA/WASF1/MAPK3
KEGG_GLYCINE_SERINE_AND_THREONINE_METABOLISM	KEGG_GLYCINE_SERINE_AND_THREONINE_METABOLISM	31	0.527318	1.00404	0.479167	0.710764	0.655702	1868	tags=10%, list=7%, signal=9%	PSPH/CBS/SRR
KEGG_INSULIN_SIGNALING_PATHWAY	KEGG_INSULIN_SIGNALING_PATHWAY	137	0.428574	0.990516	0.464401	0.702873	0.648423	2973	tags=23%, list=11%, signal=21%	GYS1/PPP1R3C/MAP2K1/PYGL/SHC1/PPP1R3B/HK2/SOCS2/MTOR/CALM1/AKT1/EIF4EBP1/CALM3/PIK3R1/RAF1/AKT3/RHOQ/MKNK2/PRKCI/IRS1/FASN/SREBF1/PIK3CD/PRKACA/MAPK3/SOCS4/PRKAG1/PRKAA2/AKT2/INSR/FOXO1/SOS2
KEGG_LYSINE_DEGRADATION	KEGG_LYSINE_DEGRADATION	44	0.490328	0.989632	0.46595	0.702873	0.648423	776	tags=9%, list=3%, signal=9%	PLOD2/PLOD1/DLST/HADH
KEGG_NON_SMALL_CELL_LUNG_CANCER	KEGG_NON_SMALL_CELL_LUNG_CANCER	54	0.472498	0.98275	0.463588	0.702873	0.648423	2973	tags=26%, list=11%, signal=23%	MAP2K1/CDK6/E2F2/PRKCA/EGFR/AKT1/PIK3R1/RAF1/AKT3/FOXO3/PIK3CD/MAPK3/AKT2/SOS2
KEGG_VIBRIO_CHOLERAE_INFECTION	KEGG_VIBRIO_CHOLERAE_INFECTION	53	0.473648	0.978041	0.478417	0.710764	0.655702	1393	tags=17%, list=5%, signal=16%	ERO1L/SEC61G/KDELR2/PDIA4/KDELR1/PRKCA/SEC61A1/KDELR3/ATP6V1G2
KEGG_SPHINGOLIPID_METABOLISM	KEGG_SPHINGOLIPID_METABOLISM	39	0.488851	0.962907	0.516667	0.753825	0.695427	1074	tags=8%, list=4%, signal=7%	PPAP2B/GALC/GLB1
KEGG_TOLL_LIKE_RECEPTOR_SIGNALING_PATHWAY	KEGG_TOLL_LIKE_RECEPTOR_SIGNALING_PATHWAY	96	0.426603	0.955278	0.522034	0.755464	0.696939	2744	tags=22%, list=11%, signal=20%	IL6/MAP2K1/CD14/CCL3/CTSK/MYD88/NFKBIA/AKT1/TLR2/PIK3R1/IL1B/AKT3/STAT1/JUN/IRF3/PIK3CD/MAPK3/FOS/MAP2K6/IFNAR1/AKT2
KEGG_OTHER_GLYCAN_DEGRADATION	KEGG_OTHER_GLYCAN_DEGRADATION	16	0.53815	0.944902	0.55106	0.786782	0.725831	2498	tags=31%, list=10%, signal=28%	FUCA1/GLB1/HEXA/MAN2B2/MANBA
KEGG_TIGHT_JUNCTION	KEGG_TIGHT_JUNCTION	131	0.409547	0.941358	0.565359	0.792394	0.731008	3023	tags=20%, list=12%, signal=18%	JAM2/MYL5/RRAS/GNAI2/PRKCD/EPB41L3/GNAI3/SYMPK/PRKCA/CASK/CLDN11/AKT1/PRKCE/AKT3/CTNNB1/PRKCI/RHOA/RAB13/PRKCH/MYL12B/PPP2R1A/AKT2/AMOTL1/MYL12A/MPP5/RAB3B
KEGG_BIOSYNTHESIS_OF_UNSATURATED_FATTY_ACIDS	KEGG_BIOSYNTHESIS_OF_UNSATURATED_FATTY_ACIDS	21	0.518705	0.940857	0.55408	0.786782	0.725831	2362	tags=33%, list=9%, signal=30%	SCD/FADS2/ACOX1/ACAA1/FADS1/ACOT1/TECR
KEGG_ASTHMA	KEGG_ASTHMA	30	0.482747	0.915927	0.593573	0.815136	0.751988	4864	tags=17%, list=19%, signal=14%	CCL11/HLA-DPA1/HLA-DMA/IL3/FCER1G
KEGG_TYPE_I_DIABETES_MELLITUS	KEGG_TYPE_I_DIABETES_MELLITUS	43	0.454256	0.912814	0.595324	0.815136	0.751988	2449	tags=9%, list=9%, signal=8%	FAS/IL1B/HLA-DPA1/HLA-DMA
KEGG_RIBOFLAVIN_METABOLISM	KEGG_RIBOFLAVIN_METABOLISM	16	0.519183	0.911599	0.587669	0.815136	0.751988	308	tags=6%, list=1%, signal=6%	ENPP1
KEGG_SELENOAMINO_ACID_METABOLISM	KEGG_SELENOAMINO_ACID_METABOLISM	26	0.48171	0.900943	0.607547	0.819268	0.7558	3197	tags=31%, list=12%, signal=27%	CBS/GGT7/PAPSS2/PAPSS1/METTL6/AHCYL1/WBSCR22/LCMT2
KEGG_LYSOSOME	KEGG_LYSOSOME	118	0.394036	0.89645	0.651815	0.825522	0.76157	2501	tags=21%, list=10%, signal=19%	CTSO/GALC/GUSB/NPC2/FUCA1/IDUA/CTSK/SUMF1/SLC17A5/HGSNAT/SCARB2/GAA/GLB1/HEXA/NAGLU/AP3S1/PPT1/IDS/GNPTG/LIPA/CD63/CTSB/GALNS/MANBA/ATP6AP1
KEGG_PENTOSE_AND_GLUCURONATE_INTERCONVERSIONS	KEGG_PENTOSE_AND_GLUCURONATE_INTERCONVERSIONS	18	0.504032	0.894287	0.621154	0.825522	0.76157	811	tags=17%, list=3%, signal=16%	GUSB/UGP2/CRYL1
KEGG_FC_GAMMA_R_MEDIATED_PHAGOCYTOSIS	KEGG_FC_GAMMA_R_MEDIATED_PHAGOCYTOSIS	94	0.398434	0.893021	0.653846	0.825522	0.76157	2361	tags=21%, list=9%, signal=19%	PPAP2B/MAP2K1/WASF2/PLA2G4D/PRKCD/VAV3/PRKCA/GSN/AKT1/PRKCE/ARF6/PIK3R1/RAF1/AKT3/WASF3/MYO10/ASAP1/WASF1/PIK3CD/MAPK3
KEGG_RNA_DEGRADATION	KEGG_RNA_DEGRADATION	57	0.418338	0.879826	0.658494	0.825522	0.76157	2336	tags=18%, list=9%, signal=16%	ENO2/ENO1/CNOT8/XRN1/CNOT6/DCP1A/EXOSC7/PAPD7/DCP1B/DCP2
KEGG_NITROGEN_METABOLISM	KEGG_NITROGEN_METABOLISM	23	0.466111	0.864146	0.646503	0.825522	0.76157	488	tags=13%, list=2%, signal=13%	CA9/CA12/CPS1
KEGG_PROPANOATE_METABOLISM	KEGG_PROPANOATE_METABOLISM	32	0.446717	0.854535	0.666667	0.825522	0.76157	579	tags=12%, list=2%, signal=12%	MCEE/ALDH6A1/SUCLG2/LDHA
KEGG_VASCULAR_SMOOTH_MUSCLE_CONTRACTION	KEGG_VASCULAR_SMOOTH_MUSCLE_CONTRACTION	114	0.373685	0.850291	0.739635	0.825522	0.76157	2910	tags=22%, list=11%, signal=20%	MAP2K1/KCNMB4/ITPR1/KCNMA1/PRKCD/PLCB1/MYLK/PRKCA/CACNA1C/CALM1/EDNRA/PRKCE/CALM3/RAF1/RHOA/ADRA1D/PRKACA/PRKCH/MAPK3/ROCK1/KCNMB2/MYL6B/PTGIR/PLA2G12A/CALD1
KEGG_AMYOTROPHIC_LATERAL_SCLEROSIS_ALS	KEGG_AMYOTROPHIC_LATERAL_SCLEROSIS_ALS	52	0.412015	0.847425	0.713504	0.825522	0.76157	3311	tags=19%, list=13%, signal=17%	NEFL/RAB5A/GPX1/CAT/PPP3CA/TNFRSF1A/MAP2K6/APAF1/BCL2L1/RAC1
KEGG_ACUTE_MYELOID_LEUKEMIA	KEGG_ACUTE_MYELOID_LEUKEMIA	57	0.399273	0.83973	0.712785	0.825522	0.76157	2361	tags=21%, list=9%, signal=19%	MAP2K1/LEF1/RUNX1/MTOR/AKT1/EIF4EBP1/PIK3R1/RAF1/AKT3/PIK3CD/RARA/MAPK3
KEGG_INOSITOL_PHOSPHATE_METABOLISM	KEGG_INOSITOL_PHOSPHATE_METABOLISM	54	0.403208	0.838635	0.719361	0.825522	0.76157	2260	tags=15%, list=9%, signal=14%	TPI1/PLCD1/ALDH6A1/PLCB1/PIK3C3/PLCD4/ITPKA/PIK3CD
KEGG_CHRONIC_MYELOID_LEUKEMIA	KEGG_CHRONIC_MYELOID_LEUKEMIA	73	0.388681	0.838465	0.736661	0.825522	0.76157	3063	tags=30%, list=12%, signal=27%	TGFBR2/MAP2K1/SHC1/RUNX1/CDK6/E2F2/TGFB3/NFKBIA/AKT1/PIK3R1/RAF1/AKT3/ABL1/CDKN1A/PIK3CD/CDKN1B/MAPK3/AKT2/TGFB1/SOS2/CTBP1/BCL2L1
KEGG_ERBB_SIGNALING_PATHWAY	KEGG_ERBB_SIGNALING_PATHWAY	87	0.372323	0.829487	0.754181	0.825522	0.76157	2361	tags=20%, list=9%, signal=18%	MAP2K1/SHC1/PRKCA/MTOR/EGFR/AKT1/EIF4EBP1/PIK3R1/RAF1/AKT3/JUN/NCK1/ABL1/CDKN1A/PIK3CD/CDKN1B/MAPK3
KEGG_VIRAL_MYOCARDITIS	KEGG_VIRAL_MYOCARDITIS	70	0.385457	0.823256	0.751304	0.825522	0.76157	2449	tags=11%, list=9%, signal=10%	CAV1/FYN/DAG1/HLA-DPA1/ICAM1/ABL1/SGCB/HLA-DMA
KEGG_PHOSPHATIDYLINOSITOL_SIGNALING_SYSTEM	KEGG_PHOSPHATIDYLINOSITOL_SIGNALING_SYSTEM	76	0.371308	0.804535	0.800693	0.844344	0.778934	2260	tags=14%, list=9%, signal=13%	PLCD1/ITPR1/PLCB1/PRKCA/CALM1/CALM3/PIK3R1/PIK3C3/PLCD4/ITPKA/PIK3CD
KEGG_PEROXISOME	KEGG_PEROXISOME	78	0.353433	0.769892	0.864726	0.905419	0.835277	4854	tags=31%, list=19%, signal=25%	ACOX1/HMGCL/IDH2/GNPAT/ECH1/HSD17B4/HACL1/CAT/ACAA1/PRDX5/GSTK1/PEX11G/PEX7/DHRS4/PEX11A/ACOX3/PMVK/PEX10/PXMP4/PIPOX/PXMP2/PEX11B/ABCD4/CRAT
KEGG_TASTE_TRANSDUCTION	KEGG_TASTE_TRANSDUCTION	51	0.361409	0.741159	0.888278	0.908699	0.838303	6719	tags=29%, list=26%, signal=22%	GNB1/CACNA1A/PRKACA/PDE1A/TAS2R41/TAS2R5/ADCY6/TAS2R10/TAS2R60/TAS2R45/TAS2R9/TAS2R31/GNG3/TAS2R38/ITPR3
KEGG_DNA_REPLICATION	KEGG_DNA_REPLICATION	36	0.367154	0.711302	0.88015	0.908699	0.838303	2882	tags=22%, list=11%, signal=20%	POLD1/LIG1/POLD2/MCM6/PCNA/RPA3/POLE2/RFC4
KEGG_ONE_CARBON_POOL_BY_FOLATE	KEGG_ONE_CARBON_POOL_BY_FOLATE	17	0.385253	0.678663	0.886973	0.908699	0.838303	2447	tags=24%, list=9%, signal=21%	TYMS/MTHFS/MTHFD1/MTHFD2
KEGG_REGULATION_OF_AUTOPHAGY	KEGG_REGULATION_OF_AUTOPHAGY	31	0.308256	0.586937	0.969697	0.975175	0.89963	4253	tags=26%, list=16%, signal=22%	PIK3C3/ATG7/PRKAA2/ULK3/ULK1/ATG4C/GABARAPL2/ATG5
KEGG_OLFACTORY_TRANSDUCTION	KEGG_OLFACTORY_TRANSDUCTION	375	0.214238	0.538861	1	1	0.922531	7410	tags=21%, list=29%, signal=15%	CALM1/CALM3/ADRBK2/PRKACA/OR2J2/ARRB2/CAMK2D/OR4K1/OR4E2/OR2H2/CAMK2G/OR9G4/OR1B1/OR13G1/OR5J2/OR9Q2/OR2C1/OR5V1/OR8K5/OR5B21/OR10K2/OR13H1/OR4C13/OR1C1/OR56B4/OR10A7/OR2B3/OR2W1/OR2J3/OR10T2/OR7C1/OR2Z1/OR52H1/OR11G2/OR14J1/OR13C9/OR13C2/OR9A4/OR5M3/OR52A1/OR7G3/OR1F1/OR10K1/OR52D1/OR5M10/OR14I1/OR10H1/PRKG2/OR6B1/OR1D5/OR2L8/CNGA3/OR8D2/OR56B1/OR8J1/OR52W1/OR2M5/OR2B6/OR9A2/OR2T33/OR5T3/OR6B3/O…
KEGG_HOMOLOGOUS_RECOMBINATION	KEGG_HOMOLOGOUS_RECOMBINATION	28	-0.352569	-0.673464	0.915433	0.931127	0.858993	2314	tags=25%, list=9%, signal=23%	RAD51D/RPA1/BLM/TOP3B/MUS81/RAD50/RAD51C
KEGG_LINOLEIC_ACID_METABOLISM	KEGG_LINOLEIC_ACID_METABOLISM	28	-0.373339	-0.713137	0.885835	0.908699	0.838303	1703	tags=11%, list=7%, signal=10%	PLA2G5/PLA2G4A/AKR1B10
KEGG_GLYCOSPHINGOLIPID_BIOSYNTHESIS_GANGLIO_SERIES	KEGG_GLYCOSPHINGOLIPID_BIOSYNTHESIS_GANGLIO_SERIES	15	-0.427043	-0.744569	0.801653	0.844344	0.778934	1123	tags=27%, list=4%, signal=26%	ST6GALNAC3/ST6GALNAC4/ST3GAL1/B4GALNT1
KEGG_SYSTEMIC_LUPUS_ERYTHEMATOSUS	KEGG_SYSTEMIC_LUPUS_ERYTHEMATOSUS	128	-0.312969	-0.749573	0.956743	0.967615	0.892655	3709	tags=20%, list=14%, signal=17%	ACTN4/C9/HIST1H4B/HIST2H4B/HIST1H2AJ/HIST1H2BG/HIST1H2AD/HIST1H2BO/SNRPB/SNRPD3/HIST1H4C/HIST1H2BB/HIST1H2AC/ACTN1/H2AFX/HIST1H4H/HIST1H2BD/HIST1H2BM/H2AFJ/HIST1H3G/HIST1H2BI/HIST1H2BL/HIST1H3D/HIST2H2BF/HIST1H2BJ/HIST1H2BK
KEGG_PENTOSE_PHOSPHATE_PATHWAY	KEGG_PENTOSE_PHOSPHATE_PATHWAY	26	-0.416987	-0.789704	0.760593	0.825522	0.76157	902	tags=27%, list=3%, signal=26%	RBKS/PRPS1L1/PRPS1/RPIA/PGD/TALDO1/PGM2
KEGG_DRUG_METABOLISM_OTHER_ENZYMES	KEGG_DRUG_METABOLISM_OTHER_ENZYMES	41	-0.38904	-0.792259	0.768374	0.828913	0.764698	3113	tags=24%, list=12%, signal=21%	CDA/UCK1/TK1/IMPDH1/ITPA/NAT1/UMPS/UCK2/TPMT/UGT1A6
KEGG_DORSO_VENTRAL_AXIS_FORMATION	KEGG_DORSO_VENTRAL_AXIS_FORMATION	24	-0.422896	-0.795692	0.748945	0.825522	0.76157	79	tags=25%, list=0%, signal=25%	ETS1/GRB2/ETV7/ETS2/MAPK1/CPEB1
KEGG_GLUTATHIONE_METABOLISM	KEGG_GLUTATHIONE_METABOLISM	49	-0.376895	-0.795865	0.794311	0.844344	0.778934	2174	tags=22%, list=8%, signal=21%	GSTM3/GSTO1/OPLAH/RRM1/GSR/SMS/PGD/GPX3/GSTP1/GCLC/ODC1
KEGG_THYROID_CANCER	KEGG_THYROID_CANCER	29	-0.417852	-0.803167	0.753191	0.825522	0.76157	2115	tags=28%, list=8%, signal=25%	CCDC6/NCOA4/MAPK1/MAP2K2/HRAS/TCF7/RXRA/PPARG
KEGG_FATTY_ACID_METABOLISM	KEGG_FATTY_ACID_METABOLISM	42	-0.394003	-0.805701	0.757238	0.825522	0.76157	1861	tags=17%, list=7%, signal=15%	ACADSB/ECI2/HADHB/ACAT1/ALDH1B1/CPT1A/ACAT2
KEGG_ADIPOCYTOKINE_SIGNALING_PATHWAY	KEGG_ADIPOCYTOKINE_SIGNALING_PATHWAY	67	-0.365935	-0.810988	0.785882	0.842693	0.777411	2446	tags=16%, list=9%, signal=15%	NFKBIB/NFKB1/PRKAB1/CHUK/RELA/TRAF2/JAK2/NFKBIE/RXRA/CPT1A/PRKAG2
KEGG_NOTCH_SIGNALING_PATHWAY	KEGG_NOTCH_SIGNALING_PATHWAY	47	-0.395957	-0.825099	0.715247	0.825522	0.76157	1383	tags=11%, list=5%, signal=10%	DLL3/HDAC1/DVL2/KAT2A/PSEN2
KEGG_VALINE_LEUCINE_AND_ISOLEUCINE_DEGRADATION	KEGG_VALINE_LEUCINE_AND_ISOLEUCINE_DEGRADATION	44	-0.404594	-0.831309	0.695946	0.825522	0.76157	2985	tags=30%, list=12%, signal=26%	HIBCH/AUH/MUT/IVD/ACADSB/HADHB/ACAT1/IL4I1/AOX1/HSD17B10/ALDH1B1/HMGCS1/ACAT2
KEGG_LONG_TERM_DEPRESSION	KEGG_LONG_TERM_DEPRESSION	69	-0.38076	-0.842423	0.728972	0.825522	0.76157	3693	tags=28%, list=14%, signal=24%	GUCY1B3/ITPR2/PLA2G5/GRIA1/GRIA3/ARAF/GNA13/PLCB4/GNAO1/PPP2CA/PPP2R1B/MAPK1/MAP2K2/GNAZ/PLA2G4A/HRAS/PLCB2/GNAQ/LYN
KEGG_GLYCEROPHOSPHOLIPID_METABOLISM	KEGG_GLYCEROPHOSPHOLIPID_METABOLISM	75	-0.377158	-0.845483	0.700713	0.825522	0.76157	3631	tags=35%, list=14%, signal=30%	CDS2/PLA2G15/PLA2G5/GPD1L/CDIPT/LPCAT2/AGPAT6/AGPAT4/DGKG/DGKZ/PTDSS2/PGS1/PEMT/CHPT1/LYPLA1/PLA2G4A/AGPAT2/DGKD/AGPAT9/PCYT1A/PCYT2/PPAP2C/ETNK2/PTDSS1/PISD/CHKA
KEGG_FC_EPSILON_RI_SIGNALING_PATHWAY	KEGG_FC_EPSILON_RI_SIGNALING_PATHWAY	78	-0.378604	-0.851282	0.717703	0.825522	0.76157	2084	tags=10%, list=8%, signal=9%	MAPK1/MAP2K2/PLA2G4A/HRAS/MAP2K4/MAP2K3/GAB2/LYN
KEGG_PATHOGENIC_ESCHERICHIA_COLI_INFECTION	KEGG_PATHOGENIC_ESCHERICHIA_COLI_INFECTION	54	-0.399438	-0.856155	0.697039	0.825522	0.76157	720	tags=17%, list=3%, signal=16%	TUBB2A/CTTN/ARPC1B/ARPC5L/YWHAQ/TUBA8/LY96/EZR/KRT18
KEGG_APOPTOSIS	KEGG_APOPTOSIS	86	-0.374915	-0.857284	0.718137	0.825522	0.76157	2821	tags=19%, list=11%, signal=17%	BAD/PPP3R1/PRKAR1A/NFKB1/PRKX/BAX/CHUK/RELA/TRAF2/CAPN1/CASP6/BIRC2/AIFM1/BID/PRKAR2B/BIRC3
KEGG_UBIQUITIN_MEDIATED_PROTEOLYSIS	KEGG_UBIQUITIN_MEDIATED_PROTEOLYSIS	134	-0.35626	-0.858547	0.74677	0.825522	0.76157	3723	tags=25%, list=14%, signal=22%	CDC16/CDC34/ANAPC1/TRIM37/CDC23/BRCA1/RBX1/MAP3K1/MID1/DET1/UBE2A/WWP2/TCEB1/CDC27/CUL4B/TRIM32/UBE2D1/UBE2O/UBE2W/UBE2H/ITCH/CDC20/KEAP1/UBE2B/UBE2G1/UBE2S/HERC4/TCEB2/BIRC2/TRAF6/UBE2C/UBE2L3/PRPF19/BIRC3
KEGG_PROGESTERONE_MEDIATED_OOCYTE_MATURATION	KEGG_PROGESTERONE_MEDIATED_OOCYTE_MATURATION	85	-0.377376	-0.858688	0.715347	0.825522	0.76157	3723	tags=25%, list=14%, signal=21%	CDC16/MAPK9/ANAPC1/CDC23/ARAF/CDC25C/CDC25B/MAD2L1/CDC27/PRKX/MAPK1/PLK1/BUB1/CCNB2/RPS6KA1/HSP90AA1/ADCY3/PKMYT1/HSP90AB1/CCNB1/CPEB1
KEGG_CITRATE_CYCLE_TCA_CYCLE	KEGG_CITRATE_CYCLE_TCA_CYCLE	30	-0.451775	-0.874063	0.64482	0.825522	0.76157	2099	tags=57%, list=8%, signal=52%	PDHA2/PC/SDHB/SDHA/IDH3B/SDHD/DLD/FH/DLAT/IDH1/SUCLG1/PDHA1/ACO1/CS/IDH3A/ACO2/OGDHL
KEGG_PYRIMIDINE_METABOLISM	KEGG_PYRIMIDINE_METABOLISM	94	-0.380394	-0.87913	0.678218	0.825522	0.76157	3733	tags=39%, list=14%, signal=34%	POLR2B/POLA2/POLR2G/UCKL1/NT5C2/POLR3F/POLE4/ZNRD1/PRIM2/CDA/POLR1D/UCK1/NUDT2/CTPS2/CANT1/POLR2L/POLR2D/POLR1B/TK1/POLR3C/POLR3A/ITPA/POLR3B/UMPS/UCK2/RRM1/POLR2F/NME1/ENTPD6/POLA1/PNPT1/POLR1C/POLR3K/PNP/POLR3H/POLR1E/TXNRD1
KEGG_B_CELL_RECEPTOR_SIGNALING_PATHWAY	KEGG_B_CELL_RECEPTOR_SIGNALING_PATHWAY	74	-0.395301	-0.883939	0.634204	0.825522	0.76157	2446	tags=14%, list=9%, signal=12%	NFKBIB/NFKB1/MAPK1/MAP2K2/CHUK/RELA/HRAS/IFITM1/NFKBIE/LYN
KEGG_PURINE_METABOLISM	KEGG_PURINE_METABOLISM	153	-0.36364	-0.890494	0.699732	0.825522	0.76157	2716	tags=21%, list=10%, signal=19%	CANT1/POLR2L/POLR2D/POLR1B/NUDT9/POLR3C/POLR3A/IMPDH1/ITPA/POLR3B/AK1/PFAS/RRM1/POLR2F/NME1/ENTPD6/ADSL/POLA1/GMPR/PNPT1/ADCY3/POLR1C/POLR3K/PNP/PRPS1L1/PRPS1/ATIC/POLR3H/POLR1E/PDE2A/ADA/PDE5A
KEGG_ALZHEIMERS_DISEASE	KEGG_ALZHEIMERS_DISEASE	161	-0.363355	-0.898385	0.681462	0.825522	0.76157	2210	tags=16%, list=9%, signal=15%	APOE/NDUFAB1/MAPK1/NDUFV1/NDUFB9/COX8A/NDUFS3/ATP5G1/CDK5R1/NDUFS8/PLCB2/NDUFB6/CAPN1/NDUFC2/IDE/NDUFS6/GNAQ/UQCR10/NAE1/CYC1/NDUFA8/HSD17B10/APBB1/BID/PSEN2/SNCA
KEGG_PPAR_SIGNALING_PATHWAY	KEGG_PPAR_SIGNALING_PATHWAY	69	-0.407837	-0.90233	0.626168	0.825522	0.76157	1851	tags=13%, list=7%, signal=12%	UBC/PLTP/SLC27A4/FABP6/MMP1/RXRA/CPT1A/PPARG/CYP27A1
KEGG_HUNTINGTONS_DISEASE	KEGG_HUNTINGTONS_DISEASE	176	-0.36856	-0.922151	0.605744	0.819268	0.7558	3733	tags=31%, list=14%, signal=26%	SDHD/NDUFB3/CREB5/NDUFA9/DNAL1/NDUFS4/SLC25A5/POLR2B/POLR2G/PPID/HDAC2/CASP3/COX6A1/TP53/SOD1/COX6C/COX2/NDUFB7/PLCB4/NDUFA7/UQCRC2/POLR2L/POLR2D/TFAM/COX5A/CLTB/TBPL2/NDUFAB1/TAF4/NDUFV1/NDUFB9/DCTN4/COX8A/NDUFS3/ATP5G1/BAX/VDAC2/POLR2F/NDUFS8/PLCB2/NDUFB6/BDNF/NDUFC2/NDUFS6/SLC25A4/GNAQ/CREB3/UQCR10/HDAC1/CYC1/NDUFA8/SLC25A6/CLTA/PPARG
KEGG_GLYOXYLATE_AND_DICARBOXYLATE_METABOLISM	KEGG_GLYOXYLATE_AND_DICARBOXYLATE_METABOLISM	16	-0.54973	-0.960403	0.556936	0.786782	0.725831	2564	tags=25%, list=10%, signal=23%	PGP/ACO1/CS/ACO2
KEGG_MAPK_SIGNALING_PATHWAY	KEGG_MAPK_SIGNALING_PATHWAY	265	-0.376673	-0.976937	0.485465	0.714155	0.65883	2084	tags=13%, list=8%, signal=12%	MAPK1/GADD45A/MAP2K2/DAXX/RRAS2/CHUK/PLA2G4A/DUSP4/RPS6KA1/RELA/PTPRR/HRAS/MRAS/RAP1B/CRK/TRAF2/NLK/BDNF/MAP2K4/MAP3K11/MAP3K3/ECSIT/DUSP14/TRAF6/GADD45G/DUSP1/MECOM/HSPA8/RPS6KA4/MAP2K3/FGF13/HSPA1A/HSPA1B/FGFR4
KEGG_NEUROACTIVE_LIGAND_RECEPTOR_INTERACTION	KEGG_NEUROACTIVE_LIGAND_RECEPTOR_INTERACTION	270	-0.391119	-1.01359	0.406433	0.640221	0.590624	1772	tags=14%, list=7%, signal=13%	TRPV1/ADORA3/GRIA4/ADRB1/CCKBR/LTB4R2/CHRNA4/CHRNA5/GRM4/P2RX5/GRIK2/GABRB1/LPAR2/MC5R/CHRNE/PTGER1/GRIA1/S1PR3/GRIA3/THRA/HRH2/PTGER3/TBXA2R/CHRNA7/ADRA2C/CHRNA10/ADRB2/F2RL1/P2RY2/GABRE/ADORA2B/BDKRB1/GABBR2/S1PR1/ADRA1B/PTGER2/P2RY6
KEGG_OOCYTE_MEIOSIS	KEGG_OOCYTE_MEIOSIS	111	-0.446774	-1.04926	0.363402	0.617256	0.569438	2987	tags=23%, list=12%, signal=21%	CDC25C/MAD2L1/PPP3R1/CDC27/PPP2CA/PPP2R1B/PRKX/MAPK1/PLK1/BUB1/STAG3/CCNB2/CDC20/YWHAB/RPS6KA1/YWHAQ/ADCY3/PKMYT1/PTTG2/PPP2R5D/PTTG1/AURKA/CCNB1/YWHAH/AR/CPEB1
KEGG_NEUROTROPHIN_SIGNALING_PATHWAY	KEGG_NEUROTROPHIN_SIGNALING_PATHWAY	126	-0.445941	-1.06338	0.351282	0.617256	0.569438	2084	tags=17%, list=8%, signal=15%	MAPK1/ARHGDIA/MAP2K2/BAX/YWHAB/RPS6KA1/RELA/HRAS/RAP1B/CSK/CRK/YWHAQ/BDNF/RIPK2/MAP3K3/TRAF6/NFKBIE/YWHAH/RPS6KA4/SORT1/ARHGDIB
KEGG_SNARE_INTERACTIONS_IN_VESICULAR_TRANSPORT	KEGG_SNARE_INTERACTIONS_IN_VESICULAR_TRANSPORT	38	-0.535276	-1.0772	0.339093	0.603585	0.556826	4095	tags=34%, list=16%, signal=29%	BNIP1/SNAP47/STX1B/STX18/STX16/VTI1A/STX8/STX10/STX5/GOSR2/VAMP5/SEC22B/STX3
KEGG_PROXIMAL_TUBULE_BICARBONATE_RECLAMATION	KEGG_PROXIMAL_TUBULE_BICARBONATE_RECLAMATION	23	-0.580301	-1.08128	0.386892	0.631806	0.58286	4989	tags=39%, list=19%, signal=32%	ATP1B3/ATP1A1/GLS2/SLC25A10/GLUD2/ATP1B1/CA2/GLUD1/ATP1A3
KEGG_CYSTEINE_AND_METHIONINE_METABOLISM	KEGG_CYSTEINE_AND_METHIONINE_METABOLISM	34	-0.550844	-1.09061	0.358209	0.617256	0.569438	2477	tags=29%, list=10%, signal=27%	DNMT3B/MAT2A/DNMT1/AHCYL2/AHCY/SMS/IL4I1/MPST/GOT1/GOT2
KEGG_PYRUVATE_METABOLISM	KEGG_PYRUVATE_METABOLISM	39	-0.557056	-1.1255	0.28355	0.560798	0.517354	1797	tags=28%, list=7%, signal=26%	LDHB/ME2/DLAT/GLO1/ACSS2/PDHA1/ACAT1/ACSS1/ALDH1B1/AKR1B1/ACAT2
KEGG_BETA_ALANINE_METABOLISM	KEGG_BETA_ALANINE_METABOLISM	22	-0.615613	-1.13568	0.311065	0.573226	0.528819	3749	tags=27%, list=14%, signal=23%	MLYCD/ABAT/HIBCH/GAD1/SMS/ALDH1B1
KEGG_RIG_I_LIKE_RECEPTOR_SIGNALING_PATHWAY	KEGG_RIG_I_LIKE_RECEPTOR_SIGNALING_PATHWAY	66	-0.516107	-1.13941	0.269048	0.5501	0.507484	2446	tags=20%, list=9%, signal=18%	NFKBIB/IRF7/NFKB1/TBKBP1/DDX58/CHUK/MAVS/RELA/TRAF2/PIN1/TRAF6/ISG15/TRIM25
KEGG_RIBOSOME	KEGG_RIBOSOME	87	-0.501859	-1.14591	0.220297	0.496365	0.457913	3468	tags=37%, list=13%, signal=32%	RPS27A/RPS25/RPS15/RPL9/RPL23A/RPS7/RPL7A/RPL37/RPL35/RPS3/RPL27/RPL23/RPL13/FAU/RPS21/RPS13/RPL6/RPL8/RPL30/RPS24/RPL7/RPL26/RPL19/MRPL13/RPS10/RPL38/RPS6/RPS27L/RPL26L1/RPS18/RPS4Y1/RPL27A
KEGG_ENDOCYTOSIS	KEGG_ENDOCYTOSIS	179	-0.461664	-1.15211	0.163539	0.434822	0.401137	2690	tags=18%, list=10%, signal=17%	ARRB1/GRK6/GRK5/VPS25/HLA-F/SNF8/CLTB/ITCH/ARAP3/EHD1/GIT2/ARFGAP1/CHMP6/ARFGAP2/ADRB2/VPS37B/HRAS/HGS/SRC/SH3GL2/CHMP5/VPS37C/VPS37D/DNAJC6/SH3GL3/TRAF6/PRKCZ/CLTA/HSPA8/KIT/HSPA1A/HSPA1B/FGFR4
KEGG_ANTIGEN_PROCESSING_AND_PRESENTATION	KEGG_ANTIGEN_PROCESSING_AND_PRESENTATION	78	-0.514907	-1.15775	0.217703	0.496365	0.457913	2796	tags=17%, list=11%, signal=15%	HLA-E/HLA-F/NFYB/TAP2/PSME3/RFXAP/HSP90AA1/HSP90AB1/TAP1/HSPA4/HSPA8/HSPA1A/HSPA1B
KEGG_PROTEASOME	KEGG_PROTEASOME	44	-0.573501	-1.17836	0.227477	0.497907	0.459335	3407	tags=41%, list=13%, signal=36%	PSMC5/PSMD7/PSMB7/PSMB1/PSMD4/PSMA1/PSMC3/PSMB8/PSME3/PSMD1/PSMB3/PSMA7/PSMD14/PSMD13/PSMD3/PSMB6/PSMD12/PSMD11
KEGG_OXIDATIVE_PHOSPHORYLATION	KEGG_OXIDATIVE_PHOSPHORYLATION	127	-0.502409	-1.19962	0.137755	0.420012	0.387474	3487	tags=31%, list=13%, signal=27%	ND4L/COX11/COX6A1/ATP6V1G3/COX6C/COX2/ATP6V0E2/NDUFB7/NDUFA7/TCIRG1/UQCRC2/ND6/COX5A/ATP6V0A4/NDUFAB1/ND2/NDUFV1/NDUFB9/ATP6V1F/COX8A/NDUFS3/ATP5G1/ATP6V0C/NDUFS8/ATP5L/NDUFB6/COX10/PPA1/ND3/NDUFC2/NDUFS6/UQCR10/ATP6V1G1/CYC1/ATP6V1E1/NDUFA8/ATP6V0E1/ND1/ATP6V1C1/ATP6V1B2
KEGG_BASAL_TRANSCRIPTION_FACTORS	KEGG_BASAL_TRANSCRIPTION_FACTORS	33	-0.610938	-1.20071	0.199575	0.493	0.454808	3803	tags=42%, list=15%, signal=36%	GTF2H4/GTF2A2/TAF10/TAF11/TAF2/TBPL2/GTF2F1/TAF5/TAF4/GTF2F2/GTF2H1/TAF9/TAF9B/TAF6L
KEGG_VASOPRESSIN_REGULATED_WATER_REABSORPTION	KEGG_VASOPRESSIN_REGULATED_WATER_REABSORPTION	44	-0.585568	-1.20315	0.204955	0.493	0.454808	2381	tags=20%, list=9%, signal=19%	PRKX/DYNLL2/DCTN5/ARHGDIA/DCTN4/DYNLL1/ADCY3/CREB3/ARHGDIB
KEGG_PARKINSONS_DISEASE	KEGG_PARKINSONS_DISEASE	125	-0.514499	-1.2287	0.115681	0.420012	0.387474	4232	tags=35%, list=16%, signal=30%	SDHD/NDUFB3/NDUFA9/UCHL1/NDUFS4/UBE2J1/SLC25A5/SNCAIP/PPID/ND4L/CASP3/COX6A1/COX6C/COX2/NDUFB7/NDUFA7/HTRA2/UQCRC2/ND6/COX5A/NDUFAB1/ND2/NDUFV1/NDUFB9/COX8A/NDUFS3/ATP5G1/VDAC2/NDUFS8/UBB/NDUFB6/UBE2G1/ND3/NDUFC2/NDUFS6/SLC25A4/UQCR10/CYC1/PINK1/NDUFA8/SLC25A6/UBE2L3/ND1/SNCA
KEGG_RNA_POLYMERASE	KEGG_RNA_POLYMERASE	28	-0.647103	-1.23607	0.17759	0.451586	0.416602	4302	tags=64%, list=17%, signal=54%	POLR2A/POLR3G/POLR2B/POLR2G/POLR3F/ZNRD1/POLR1D/POLR2L/POLR2D/POLR1B/POLR3C/POLR3A/POLR3B/POLR2F/POLR1C/POLR3K/POLR3H/POLR1E
KEGG_BUTANOATE_METABOLISM	KEGG_BUTANOATE_METABOLISM	33	-0.634498	-1.24701	0.159236	0.434822	0.401137	1520	tags=21%, list=6%, signal=20%	GAD1/PDHA1/ACAT1/AKR1B10/ALDH1B1/HMGCS1/ACAT2
KEGG_CELL_CYCLE	KEGG_CELL_CYCLE	124	-0.524956	-1.25203	0.0976864	0.386404	0.35647	3723	tags=35%, list=14%, signal=31%	CDC16/ANAPC1/HDAC2/CDC23/RBX1/RAD21/TP53/MCM2/TFDP2/CDC25C/CDC25B/MAD2L1/E2F3/BUB1B/CDC27/TTK/CHEK1/ORC5/CDK4/E2F1/CDC6/ORC6/GADD45A/PLK1/BUB1/MCM5/CCNB2/ORC3/CDC20/YWHAB/CDC45/YWHAQ/MCM3/HDAC1/PKMYT1/PTTG2/CCNH/PTTG1/CCND3/CCNB1/GADD45G/YWHAH/SMAD3/CDKN1C
KEGG_PORPHYRIN_AND_CHLOROPHYLL_METABOLISM	KEGG_PORPHYRIN_AND_CHLOROPHYLL_METABOLISM	32	-0.662782	-1.28981	0.140127	0.420012	0.387474	1931	tags=25%, list=7%, signal=23%	MMAB/HMOX2/HMBS/COX10/BLVRA/HCCS/UGT1A6/HMOX1
KEGG_METABOLISM_OF_XENOBIOTICS_BY_CYTOCHROME_P450	KEGG_METABOLISM_OF_XENOBIOTICS_BY_CYTOCHROME_P450	59	-0.598358	-1.29463	0.117371	0.420012	0.387474	2174	tags=19%, list=8%, signal=17%	MGST2/GSTA4/AKR1C1/GSTA5/CYP1A1/GSTM3/GSTO1/AKR1C3/GSTP1/UGT1A6/ALDH1A3
KEGG_AMINOACYL_TRNA_BIOSYNTHESIS	KEGG_AMINOACYL_TRNA_BIOSYNTHESIS	41	-0.638078	-1.29941	0.13363	0.420012	0.387474	2770	tags=34%, list=11%, signal=31%	TARS2/FARSA/KARS/VARS2/RARS/AARS2/FARS2/HARS2/HARS/NARS2/VARS/MTFMT/YARS2/CARS2
KEGG_CYTOSOLIC_DNA_SENSING_PATHWAY	KEGG_CYTOSOLIC_DNA_SENSING_PATHWAY	51	-0.61288	-1.30352	0.129386	0.420012	0.387474	2481	tags=27%, list=10%, signal=25%	POLR3C/NFKBIB/IRF7/POLR3A/NFKB1/POLR3B/DDX58/CHUK/MAVS/RELA/POLR1C/POLR3K/POLR3H/IL33
KEGG_TYROSINE_METABOLISM	KEGG_TYROSINE_METABOLISM	42	-0.637671	-1.30398	0.126949	0.420012	0.387474	924	tags=12%, list=4%, signal=11%	IL4I1/AOX1/GOT1/GOT2/ALDH1A3
KEGG_TRYPTOPHAN_METABOLISM	KEGG_TRYPTOPHAN_METABOLISM	39	-0.645688	-1.30457	0.125541	0.420012	0.387474	1499	tags=26%, list=6%, signal=24%	GCDH/CYP1A1/IDO1/KYNU/ACAT1/IL4I1/AOX1/ALDH1B1/ACAT2/OGDHL
KEGG_DRUG_METABOLISM_CYTOCHROME_P450	KEGG_DRUG_METABOLISM_CYTOCHROME_P450	61	-0.622706	-1.36325	0.0894118	0.378788	0.349444	819	tags=10%, list=3%, signal=10%	GSTM3/GSTO1/AOX1/GSTP1/UGT1A6/ALDH1A3
KEGG_O_GLYCAN_BIOSYNTHESIS	KEGG_O_GLYCAN_BIOSYNTHESIS	27	-0.730781	-1.38352	0.0765957	0.377901	0.348625	1123	tags=22%, list=4%, signal=21%	GALNT6/B4GALT5/GCNT1/ST3GAL1/GALNT7/GALNT14
KEGG_MATURITY_ONSET_DIABETES_OF_THE_YOUNG	KEGG_MATURITY_ONSET_DIABETES_OF_THE_YOUNG	25	-0.753416	-1.41962	0.0641026	0.377901	0.348625	54	tags=12%, list=0%, signal=12%	FOXA2/NR5A2/MNX1
KEGG_PHENYLALANINE_METABOLISM	KEGG_PHENYLALANINE_METABOLISM	18	-0.794603	-1.42685	0.0477178	0.377901	0.348625	924	tags=22%, list=4%, signal=21%	IL4I1/GOT1/GOT2/ALDH1A3
KEGG_HISTIDINE_METABOLISM	KEGG_HISTIDINE_METABOLISM	28	-0.747004	-1.4269	0.0591966	0.377901	0.348625	440	tags=14%, list=2%, signal=14%	ASPA/LCMT1/ALDH1B1/ALDH1A3
KEGG_TERPENOID_BACKBONE_BIOSYNTHESIS	KEGG_TERPENOID_BACKBONE_BIOSYNTHESIS	15	-0.820327	-1.43028	0.0599174	0.377901	0.348625	1159	tags=47%, list=4%, signal=45%	IDI1/PDSS1/ACAT1/HMGCR/MVK/HMGCS1/ACAT2
KEGG_ASCORBATE_AND_ALDARATE_METABOLISM	KEGG_ASCORBATE_AND_ALDARATE_METABOLISM	16	-0.832237	-1.45396	0.0372671	0.377901	0.348625	440	tags=19%, list=2%, signal=18%	UGT1A8/ALDH1B1/UGT1A6
KEGG_PRIMARY_IMMUNODEFICIENCY	KEGG_PRIMARY_IMMUNODEFICIENCY	35	-0.741468	-1.46947	0.0492505	0.377901	0.348625	1990	tags=26%, list=8%, signal=24%	ICOS/UNG/IKBKG/RFX5/TAP2/RFXAP/IL7R/TAP1/ADA
KEGG_STEROID_BIOSYNTHESIS	KEGG_STEROID_BIOSYNTHESIS	16	-0.852978	-1.49019	0.0499613	0.377901	0.348625	1110	tags=44%, list=4%, signal=42%	DHCR7/SOAT1/EBP/SQLE/FDFT1/NSDHL/DHCR24
KEGG_CARDIAC_MUSCLE_CONTRACTION	KEGG_CARDIAC_MUSCLE_CONTRACTION	76	-0.678824	-1.52573	0.0258744	0.358871	0.33107	1232	tags=17%, list=5%, signal=16%	COX6A1/COX6C/COX2/UQCRC2/ATP1B1/COX5A/TPM1/COX8A/ATP1A3/UQCR10/CYC1/TPM4/TPM2
KEGG_SPLICEOSOME	KEGG_SPLICEOSOME	124	-0.676232	-1.61283	0.00225923	0.0713816	0.0658518	3322	tags=36%, list=13%, signal=32%	NAA38/DDX5/PRPF18/SNRPE/SF3A1/SF3A3/SNRPB/DDX23/SNRNP200/SNRPD3/DHX8/SF3A2/BCAS2/CDC5L/SRSF3/SNRPA1/CTNNBL1/RBM22/LSM7/DDX46/HNRNPM/SNRNP70/PLRG1/LSM4/PRPF8/PRPF4/SNRPF/SF3B2/SNRPC/NHP2L1/PQBP1/EFTUD2/SNRNP27/USP39/SART1/DHX16/PUF60/LSM2/PRPF19/PRPF6/PPIL1/MAGOH/HSPA8/HSPA1A/HSPA1B
KEGG_RETINOL_METABOLISM	KEGG_RETINOL_METABOLISM	54	-0.808114	-1.73211	0.00240612	0.0713816	0.0658518	202	tags=6%, list=1%, signal=6%	DGAT2/UGT1A6/DHRS3
