# Supplementary material for: Fibroblast growth factor receptor 4 promotes glioblastoma progression: a central role of integrin-mediated cell invasiveness
Source: Acta Neuropathol Commun. 2022 Apr 28;10:65. doi: 10.1186/s40478-022-01363-2 (PMC9052585; doi:10.1186/s40478-022-01363-2)
Supplement: Supplementary file 8 — Additional file8. Supplementary Table 6 [file 40478_2022_1363_MOESM8_ESM.xls]

## Sheet: TableS6_BTL1376 GFPvsKD_REACTOM
ID	Description	setSize	enrichmentScore	NES	pvalue	p.adjust	qvalues	rank	leading_edge	core_enrichment
REACTOME_PEPTIDE_LIGAND_BINDING_RECEPTORS	REACTOME_PEPTIDE_LIGAND_BINDING_RECEPTORS	173	0.854395	2.00259	1e-10	1.28885e-08	1.10081e-08	1036	tags=11%, list=4%, signal=11%	CXCR4/CXCL11/CXCL1/CCL5/EDN1/CXCL5/SAA1/CXCL6/CXCL2/CXCL3/ANXA1/F2RL3/KISS1/CCL2/NMU/CCL4/HEBP1/CXCL10/NMB
REACTOME_CLASS_A1_RHODOPSIN_LIKE_RECEPTORS	REACTOME_CLASS_A1_RHODOPSIN_LIKE_RECEPTORS	282	0.784406	1.91894	1e-10	1.28885e-08	1.10081e-08	1286	tags=9%, list=5%, signal=9%	CXCR4/CXCL11/CXCL1/CCL5/EDN1/CXCL5/SAA1/CXCL6/CXCL2/CXCL3/OXER1/ANXA1/ADRA1B/F2RL3/KISS1/PTGER4/CCL2/NMU/GPR68/CCL4/HEBP1/CXCL10/NMB/HCAR3/NPFFR2/ADRB2
REACTOME_CHEMOKINE_RECEPTORS_BIND_CHEMOKINES	REACTOME_CHEMOKINE_RECEPTORS_BIND_CHEMOKINES	49	0.936512	1.87721	6.8993e-08	5.01678e-06	4.28483e-06	1030	tags=22%, list=4%, signal=22%	CXCR4/CXCL11/CXCL1/CCL5/CXCL5/CXCL6/CXCL2/CXCL3/CCL2/CCL4/CXCL10
REACTOME_G_ALPHA_I_SIGNALLING_EVENTS	REACTOME_G_ALPHA_I_SIGNALLING_EVENTS	186	0.784369	1.85443	1.13406e-07	7.21543e-06	6.1627e-06	1139	tags=10%, list=4%, signal=9%	CXCR4/CXCL11/CXCL1/CCL5/CXCL5/SAA1/CXCL6/CXCL2/CXCL3/OXER1/ANXA1/GNB1/RGS9/NMU/GNG11/HEBP1/CXCL10/HCAR3
REACTOME_INTERFERON_ALPHA_BETA_SIGNALING	REACTOME_INTERFERON_ALPHA_BETA_SIGNALING	59	0.889142	1.82277	1.7681e-06	9.9996e-05	8.54066e-05	1846	tags=51%, list=7%, signal=47%	ISG20/MX1/USP18/IRF7/IFI6/OASL/IFITM1/OAS2/ISG15/IFIT1/IFI35/IFIT3/EGR1/STAT1/OAS3/MX2/IFIT2/IFITM3/ADAR/OAS1/IFITM2/XAF1/HLA-F/IRF9/HLA-G/HLA-B/IFI27/HLA-C/RNASEL/IFNAR2
REACTOME_INTERFERON_SIGNALING	REACTOME_INTERFERON_SIGNALING	150	0.759658	1.75057	7.90695e-06	0.000335387	0.000286454	1874	tags=32%, list=7%, signal=30%	ISG20/MX1/USP18/IRF7/IFI6/OASL/IFITM1/OAS2/ISG15/HERC5/IFIT1/IFI35/IFIT3/EGR1/GBP4/STAT1/OAS3/B2M/MX2/IFIT2/GBP5/SP100/IFITM3/KPNA3/ADAR/OAS1/DDX58/EIF2AK2/TRIM25/IFITM2/NEDD4/ICAM1/XAF1/MT2A/IFNGR2/PIAS1/HLA-F/IRF9/HLA-G/FLNB/CD44/HLA-B/IFI27/HLA-C/EIF4A2/RNASEL/IFNAR2/EIF4G2
REACTOME_GPCR_LIGAND_BINDING	REACTOME_GPCR_LIGAND_BINDING	382	0.687969	1.73699	4.97841e-08	4.22335e-06	3.60717e-06	1700	tags=10%, list=7%, signal=10%	CXCR4/CXCL11/CXCL1/CCL5/EDN1/CXCL5/SAA1/CXCL6/CXCL2/CXCL3/OXER1/ANXA1/ADRA1B/F2RL3/KISS1/GNB1/PTGER4/CCL2/NMU/GPR68/FZD4/ADM/CD55/FZD8/ADM2/GNG11/CCL4/HEBP1/CXCL10/NMB/HCAR3/WNT3/NPFFR2/ADRB2/CD97/TAC1/WNT7A/F2RL1/WNT5A
REACTOME_INTERFERON_GAMMA_SIGNALING	REACTOME_INTERFERON_GAMMA_SIGNALING	59	0.827104	1.69559	0.000358391	0.00720524	0.00615399	1678	tags=34%, list=6%, signal=32%	IRF7/OASL/OAS2/GBP4/STAT1/OAS3/B2M/GBP5/SP100/OAS1/ICAM1/MT2A/IFNGR2/PIAS1/HLA-F/IRF9/HLA-G/CD44/HLA-B/HLA-C
REACTOME_CYTOKINE_SIGNALING_IN_IMMUNE_SYSTEM	REACTOME_CYTOKINE_SIGNALING_IN_IMMUNE_SYSTEM	259	0.691707	1.68796	6.58528e-06	0.000304719	0.00026026	1874	tags=25%, list=7%, signal=24%	ISG20/MX1/USP18/IRF7/IFI6/OASL/IL1B/IFITM1/OAS2/ISG15/IL1A/HERC5/IFIT1/IL6/IFI35/IRS2/IL3RA/IFIT3/EGR1/MYD88/GBP4/CASP1/STAT1/OAS3/CSF2/IRAK2/B2M/PELI1/MX2/IFIT2/GBP5/SP100/IFITM3/KPNA3/IL18/ADAR/OAS1/DDX58/EIF2AK2/TRIM25/IFITM2/NEDD4/ICAM1/XAF1/PELI2/MT2A/IFNGR2/PIAS1/HLA-F/RELA/RAPGEF1/IRF9/HLA-G/FLNB/CD44/HLA-B/IFI27/IL2RG/HLA-C/EIF4A2/MAP2K2/TNIP2/RNASEL/IFNAR2/EIF4G2
REACTOME_AMYLOIDS	REACTOME_AMYLOIDS	75	0.782914	1.6662	0.00076131	0.0129169	0.0110323	1600	tags=32%, list=6%, signal=30%	HIST2H2AA4/SAA1/HIST1H2BK/HIST1H2AD/HIST2H4B/HIST1H2AC/HIST1H2BL/B2M/ITM2B/GSN/HIST1H2BI/H3F3B/HIST1H4H/HIST1H3D/HIST1H2BH/HIST1H2BM/HIST1H2BO/CST3/HIST1H3C/MFGE8/H3F3A/HIST1H4I/HIST1H2AB/HIST1H2BJ
REACTOME_CELL_SURFACE_INTERACTIONS_AT_THE_VASCULAR_WALL	REACTOME_CELL_SURFACE_INTERACTIONS_AT_THE_VASCULAR_WALL	84	0.757848	1.63606	0.000909169	0.0144615	0.0123515	1537	tags=18%, list=6%, signal=17%	COL1A1/MMP1/THBD/ATP1B1/ITGA5/OLR1/CD47/ITGA3/CD58/SIRPA/ANGPT2/SLC7A5/COL1A2/ITGAV/GRB7
REACTOME_G_ALPHA_Q_SIGNALLING_EVENTS	REACTOME_G_ALPHA_Q_SIGNALLING_EVENTS	177	0.69169	1.62347	0.000170402	0.00394247	0.00336727	1453	tags=13%, list=6%, signal=12%	EDN1/SAA1/RASGRP1/ANXA1/ADRA1B/GNA15/F2RL3/KISS1/GNB1/PLCB2/PRKCE/NMU/GPR68/RGS2/ITPR3/GNG11/GNAQ/PLCB1/NMB/TRIO/MGLL/NPFFR2/TAC1
REACTOME_RNA_POL_I_PROMOTER_OPENING	REACTOME_RNA_POL_I_PROMOTER_OPENING	56	0.787254	1.6051	0.00388804	0.0473797	0.040467	2564	tags=41%, list=10%, signal=37%	HIST2H2AA4/HIST1H2BK/HIST1H2AD/HIST2H4B/HIST1H2AC/HIST1H2BL/HIST1H2BI/H3F3B/HIST1H4H/HIST1H3D/HIST1H2BH/HIST1H2BM/HIST1H2BO/HIST1H3C/H3F3A/HIST1H4I/HIST1H2AB/HIST1H2BJ/HIST1H2AE/HIST1H2BC/HIST2H2BE/HIST1H3G/HIST1H2BD
REACTOME_EXTRACELLULAR_MATRIX_ORGANIZATION	REACTOME_EXTRACELLULAR_MATRIX_ORGANIZATION	85	0.740861	1.59848	0.0021016	0.0301841	0.0257802	1994	tags=20%, list=8%, signal=19%	COL1A1/MMP1/MMP7/COL8A1/COL4A1/COL4A2/TIMP1/MMP10/MMP11/COL13A1/MMP15/COL5A1/COL5A3/COL1A2/COL4A6/TIMP2/PRSS2
REACTOME_RNA_POL_I_TRANSCRIPTION	REACTOME_RNA_POL_I_TRANSCRIPTION	79	0.728616	1.56252	0.00485016	0.0561075	0.0479214	2680	tags=32%, list=10%, signal=28%	HIST2H2AA4/HIST1H2BK/HIST1H2AD/HIST2H4B/HIST1H2AC/HIST1H2BL/POLR1D/HIST1H2BI/H3F3B/HIST1H4H/HIST1H3D/HIST1H2BH/HIST1H2BM/HIST1H2BO/HIST1H3C/H3F3A/HIST1H4I/HIST1H2AB/HIST1H2BJ/HIST1H2AE/HIST1H2BC/HIST2H2BE/HIST1H3G/HIST1H2BD/TAF1A
REACTOME_NCAM1_INTERACTIONS	REACTOME_NCAM1_INTERACTIONS	39	0.805141	1.55121	0.00605047	0.0661217	0.0564745	1485	tags=18%, list=6%, signal=17%	COL1A1/COL4A1/COL4A2/AGRN/ST8SIA4/COL5A1/COL1A2
REACTOME_PACKAGING_OF_TELOMERE_ENDS	REACTOME_PACKAGING_OF_TELOMERE_ENDS	46	0.787556	1.55079	0.00789218	0.0803424	0.0686204	2093	tags=37%, list=8%, signal=34%	HIST2H2AA4/HIST1H2BK/HIST1H2AD/HIST2H4B/HIST1H2AC/HIST1H2BL/HIST1H2BI/HIST1H4H/HIST1H2BH/HIST3H3/HIST1H2BM/HIST1H2BO/HIST1H4I/HIST1H2AB/HIST1H2BJ/HIST1H2AE/HIST1H2BC
REACTOME_TRAF6_MEDIATED_IRF7_ACTIVATION	REACTOME_TRAF6_MEDIATED_IRF7_ACTIVATION	27	0.847149	1.54712	0.0288462	0.198415	0.169466	748	tags=15%, list=3%, signal=14%	IRF7/IFIH1/DDX58/TRIM25
REACTOME_IMMUNOREGULATORY_INTERACTIONS_BETWEEN_A_LYMPHOID_AND_A_NON_LYMPHOID_CELL	REACTOME_IMMUNOREGULATORY_INTERACTIONS_BETWEEN_A_LYMPHOID_AND_A_NON_LYMPHOID_CELL	61	0.739943	1.51969	0.0144369	0.131221	0.112076	1678	tags=15%, list=6%, signal=14%	IFITM1/ICAM2/B2M/PVRL2/ICAM1/HLA-F/HLA-G/HLA-B/HLA-C
REACTOME_COLLAGEN_FORMATION	REACTOME_COLLAGEN_FORMATION	56	0.743685	1.51627	0.0151782	0.133202	0.113768	1673	tags=16%, list=6%, signal=15%	COL1A1/COL8A1/COL4A1/COL4A2/COL13A1/COL5A1/COL5A3/COL1A2/COL4A6
REACTOME_INNATE_IMMUNE_SYSTEM	REACTOME_INNATE_IMMUNE_SYSTEM	255	0.617721	1.50141	0.000728527	0.0127869	0.0109213	2941	tags=23%, list=11%, signal=20%	IRF7/SAA1/IFIH1/PLCG2/DHX58/ISG15/HERC5/DUSP6/CTSK/DUSP3/MYD88/CASP1/IRAK2/C4BPB/PELI1/CTSB/BIRC3/CASP4/DDX58/LY96/NFKBIA/TRIM25/C1S/MAP3K1/CD55/PELI2/MEF2A/TLR2/TNFAIP3/PSTPIP1/CFH/RPS6KA2/CAPZA1/RELA/MAPKAPK2/MAP2K2/UNC93B1/TICAM1/RNF135/DUSP4/PRSS2/TLR3/CD46/MAP2K1/DDOST/UBE2D3/IRAK1/C3/MAPKAPK3/IRF1/CNPY3/MAP2K6/CASP9/PYCARD/TXN/UBE2L6/MAPK11/NFKB2
REACTOME_GASTRIN_CREB_SIGNALLING_PATHWAY_VIA_PKC_AND_MAPK	REACTOME_GASTRIN_CREB_SIGNALLING_PATHWAY_VIA_PKC_AND_MAPK	198	0.630778	1.49883	0.00369292	0.0469924	0.0401362	1695	tags=13%, list=7%, signal=12%	EDN1/SAA1/RASGRP1/ANXA1/ADRA1B/GNA15/F2RL3/KISS1/GNB1/PLCB2/PRKCE/NMU/GPR68/RGS2/ITPR3/GNG11/GNAQ/PLCB1/RPS6KA2/NMB/TRIO/MGLL/NPFFR2/TAC1/F2RL1/MAP2K2
REACTOME_RIG_I_MDA5_MEDIATED_INDUCTION_OF_IFN_ALPHA_BETA_PATHWAYS	REACTOME_RIG_I_MDA5_MEDIATED_INDUCTION_OF_IFN_ALPHA_BETA_PATHWAYS	69	0.710781	1.49349	0.026738	0.189023	0.161444	967	tags=16%, list=4%, signal=15%	IRF7/SAA1/IFIH1/DHX58/ISG15/HERC5/DDX58/NFKBIA/TRIM25/MAP3K1/TNFAIP3
REACTOME_REGULATION_OF_INSULIN_LIKE_GROWTH_FACTOR_IGF_ACTIVITY_BY_INSULIN_LIKE_GROWTH_FACTOR_BINDING_PROTEINS_IGFBPS	REACTOME_REGULATION_OF_INSULIN_LIKE_GROWTH_FACTOR_IGF_ACTIVITY_BY_INSULIN_LIKE_GROWTH_FACTOR_BINDING_PROTEINS_IGFBPS	16	0.874897	1.49253	0.027933	0.194765	0.166349	704	tags=25%, list=3%, signal=24%	MMP1/PAPPA/IGFBP4/IGFBP3
REACTOME_OTHER_SEMAPHORIN_INTERACTIONS	REACTOME_OTHER_SEMAPHORIN_INTERACTIONS	15	0.883752	1.49215	0.0136431	0.126261	0.107839	1242	tags=27%, list=5%, signal=25%	SEMA5A/PLXND1/ITGA1/PLXNA1
REACTOME_ACYL_CHAIN_REMODELLING_OF_PC	REACTOME_ACYL_CHAIN_REMODELLING_OF_PC	22	0.83818	1.48888	0.0419847	0.240115	0.205082	812	tags=9%, list=3%, signal=9%	PLA2G4C/PLBD1
REACTOME_SRP_DEPENDENT_COTRANSLATIONAL_PROTEIN_TARGETING_TO_MEMBRANE	REACTOME_SRP_DEPENDENT_COTRANSLATIONAL_PROTEIN_TARGETING_TO_MEMBRANE	108	0.664714	1.48037	0.0184908	0.154292	0.131781	3277	tags=49%, list=13%, signal=43%	RPL36A/RPL39/RPL21/RPL12/RPS23/RPL7A/RPL18A/SSR4/SSR3/RPL34/RPL27/RPS11/RPL29/RPL15/RPL36/RPL38/RPL13/RPL23/RPL35/RPL14/RPS19/RPL10/RPS3A/RPL37/RPL24/SRP14/RPL13A/RPL11/RPS8/RPL9/RPLP1/RPS16/RPS28/SEC11A/RPL22/DDOST/RPS13/RPS6/SEC61B/RPS9/SRP68/RPL18/RPL19/RPL23A/RPS20/SPCS1/RPL4/RPSA/RPS3/RPS18/RPL28/RPS17/SPCS2
REACTOME_DIABETES_PATHWAYS	REACTOME_DIABETES_PATHWAYS	126	0.652522	1.47478	0.00943561	0.0941711	0.0804315	3112	tags=29%, list=12%, signal=25%	MMP1/KLF4/PAPPA/BCHE/ASNS/ATF4/XBP1/IGFBP4/CCL2/HSPA5/IGFBP3/EXOC3/EXOSC8/CUL7/SERP1/ATF3/IGF2BP1/C19orf10/EXOSC7/IGFBP6/IGF2BP3/HERPUD1/TPP1/WIPI1/SEC11A/DDIT3/SEC31A/PPP2R5B/SHC1/EXOSC5/GOSR2/SPCS1/ZBTB17/KLHDC3/MBTPS1/YIF1A
REACTOME_ACYL_CHAIN_REMODELLING_OF_PI	REACTOME_ACYL_CHAIN_REMODELLING_OF_PI	15	0.870314	1.46946	0.0374532	0.224278	0.191556	812	tags=13%, list=3%, signal=13%	PLA2G4C/PLBD1
REACTOME_SYNTHESIS_SECRETION_AND_DEACYLATION_OF_GHRELIN	REACTOME_SYNTHESIS_SECRETION_AND_DEACYLATION_OF_GHRELIN	15	0.865706	1.46168	0.0374532	0.224278	0.191556	117	tags=13%, list=0%, signal=13%	KLF4/BCHE
REACTOME_INTEGRIN_CELL_SURFACE_INTERACTIONS	REACTOME_INTEGRIN_CELL_SURFACE_INTERACTIONS	79	0.679011	1.45615	0.0250423	0.182093	0.155526	1651	tags=24%, list=6%, signal=23%	COL1A1/COL4A1/RASGRP1/ITGB4/COL4A2/ICAM2/ITGA5/LAMC1/RAP1A/APBB1IP/ITGA3/VWF/ICAM1/ITGA1/COL1A2/ITGAV/ITGB8/LAMB2/LAMA1
REACTOME_PEPTIDE_CHAIN_ELONGATION	REACTOME_PEPTIDE_CHAIN_ELONGATION	85	0.670694	1.44709	0.031746	0.206508	0.176378	3710	tags=58%, list=14%, signal=50%	RPL36A/RPL39/RPL21/RPL12/RPS23/RPL7A/RPL18A/RPL34/RPL27/RPS11/RPL29/RPL15/RPL36/RPL38/RPL13/RPL23/RPL35/RPL14/RPS19/RPL10/RPS3A/RPL37/RPL24/RPL13A/RPL11/RPS8/RPL9/RPLP1/RPS16/RPS28/RPL22/RPS13/RPS6/RPS9/RPL18/RPL19/RPL23A/RPS20/RPL4/RPSA/RPS3/RPS18/RPL28/RPS17/EEF2/RPL30/EEF1A1/UBA52/RPS10
REACTOME_NONSENSE_MEDIATED_DECAY_ENHANCED_BY_THE_EXON_JUNCTION_COMPLEX	REACTOME_NONSENSE_MEDIATED_DECAY_ENHANCED_BY_THE_EXON_JUNCTION_COMPLEX	106	0.644599	1.43117	0.0255973	0.183507	0.156733	3407	tags=50%, list=13%, signal=44%	RPL36A/RPL39/RPL21/RPL12/RPS23/RPL7A/RPL18A/RPL34/RPL27/RPS11/RPL29/RPL15/RPL36/RPL38/PPP2R2A/RPL13/RPL23/RPL35/RPL14/RPS19/RPL10/RPS3A/RPL37/RPL24/CASC3/RPL13A/RPL11/RPS8/RPL9/RPLP1/RPS16/RPS28/PABPC1/RPL22/RPS13/RPS6/RPS9/RPL18/RPL19/RPL23A/RPS20/RPL4/EIF4A3/RPSA/RPS3/SMG8/PPP2R1A/RPS18/RPL28/SMG9/RPS17/UPF3B/RPL30
REACTOME_MEIOTIC_RECOMBINATION	REACTOME_MEIOTIC_RECOMBINATION	79	0.666985	1.43036	0.0454545	0.24986	0.213405	1600	tags=24%, list=6%, signal=23%	HIST2H2AA4/HIST1H2BK/HIST1H2AD/HIST2H4B/HIST1H2AC/HIST1H2BL/HIST1H2BI/H3F3B/HIST1H4H/HIST1H3D/HIST1H2BH/HIST3H3/HIST1H2BM/HIST1H2BO/HIST1H3C/H3F3A/HIST1H4I/HIST1H2AB/HIST1H2BJ
REACTOME_EFFECTS_OF_PIP2_HYDROLYSIS	REACTOME_EFFECTS_OF_PIP2_HYDROLYSIS	23	0.804967	1.42354	0.0682261	0.327244	0.279499	1079	tags=17%, list=4%, signal=17%	RASGRP1/PRKCE/ITPR3/MGLL
REACTOME_COMPLEMENT_CASCADE	REACTOME_COMPLEMENT_CASCADE	28	0.771887	1.42064	0.0772201	0.350938	0.299736	3888	tags=32%, list=15%, signal=27%	C4BPB/C1S/CD55/CFH/CD46/C3/C2/PROS1/C5
REACTOME_TRAF6_MEDIATED_NFKB_ACTIVATION	REACTOME_TRAF6_MEDIATED_NFKB_ACTIVATION	21	0.801542	1.41847	0.079096	0.356282	0.304301	1841	tags=38%, list=7%, signal=35%	SAA1/IFIH1/DDX58/NFKBIA/TRIM25/MAP3K1/RELA/RNF135
REACTOME_TOLL_RECEPTOR_CASCADES	REACTOME_TOLL_RECEPTOR_CASCADES	111	0.631587	1.41512	0.0320405	0.206508	0.176378	2120	tags=23%, list=8%, signal=21%	IRF7/SAA1/PLCG2/DUSP6/CTSK/DUSP3/MYD88/IRAK2/PELI1/CTSB/LY96/NFKBIA/MAP3K1/PELI2/MEF2A/TLR2/RPS6KA2/RELA/MAPKAPK2/MAP2K2/UNC93B1/TICAM1/DUSP4/TLR3/MAP2K1
REACTOME_ACYL_CHAIN_REMODELLING_OF_PE	REACTOME_ACYL_CHAIN_REMODELLING_OF_PE	21	0.793931	1.405	0.0903955	0.376016	0.321155	812	tags=10%, list=3%, signal=9%	PLA2G4C/PLBD1
REACTOME_DEGRADATION_OF_THE_EXTRACELLULAR_MATRIX	REACTOME_DEGRADATION_OF_THE_EXTRACELLULAR_MATRIX	29	0.75427	1.39837	0.0929791	0.376016	0.321155	1994	tags=28%, list=8%, signal=25%	MMP1/MMP7/TIMP1/MMP10/MMP11/MMP15/TIMP2/PRSS2
REACTOME_BASIGIN_INTERACTIONS	REACTOME_BASIGIN_INTERACTIONS	24	0.779603	1.39376	0.0854369	0.368537	0.314768	1462	tags=17%, list=6%, signal=16%	MMP1/ATP1B1/ITGA3/SLC7A5
REACTOME_MEIOTIC_SYNAPSIS	REACTOME_MEIOTIC_SYNAPSIS	69	0.65972	1.3862	0.0677362	0.327244	0.279499	1600	tags=26%, list=6%, signal=25%	HIST2H2AA4/HIST1H2BK/HIST1H2AD/HIST2H4B/HIST1H2AC/HIST1H2BL/HSPA2/HIST1H2BI/HIST1H4H/HIST1H2BH/HIST3H3/REC8/HIST1H2BM/HIST1H2BO/HIST1H4I/HIST1H2AB/SMC1B/HIST1H2BJ
REACTOME_SYNTHESIS_OF_BILE_ACIDS_AND_BILE_SALTS	REACTOME_SYNTHESIS_OF_BILE_ACIDS_AND_BILE_SALTS	19	0.786126	1.38296	0.0967742	0.376016	0.321155	477	tags=11%, list=2%, signal=10%	SLC27A2/CYP27A1
REACTOME_GPVI_MEDIATED_ACTIVATION_CASCADE	REACTOME_GPVI_MEDIATED_ACTIVATION_CASCADE	31	0.738945	1.38155	0.106061	0.391195	0.334119	1664	tags=23%, list=6%, signal=21%	COL1A1/PLCG2/RAC1/RAC2/VAV3/COL1A2/AKT3
REACTOME_CELL_JUNCTION_ORGANIZATION	REACTOME_CELL_JUNCTION_ORGANIZATION	76	0.642344	1.37105	0.0665499	0.325711	0.278189	1610	tags=14%, list=6%, signal=14%	CLDN14/CLDN1/LAMC2/ITGB4/JUP/LAMB3/VASP/PVRL2/PARVA/CDH4/FBLIM1
REACTOME_TRANSCRIPTIONAL_REGULATION_OF_WHITE_ADIPOCYTE_DIFFERENTIATION	REACTOME_TRANSCRIPTIONAL_REGULATION_OF_WHITE_ADIPOCYTE_DIFFERENTIATION	71	0.64121	1.35237	0.0800712	0.357511	0.30535	1787	tags=17%, list=7%, signal=16%	ANGPTL4/KLF4/KLF5/MED4/RXRA/MED24/CEBPB/LPL/RELA/EGR2/MED15/CDK8
REACTOME_RNA_POL_I_RNA_POL_III_AND_MITOCHONDRIAL_TRANSCRIPTION	REACTOME_RNA_POL_I_RNA_POL_III_AND_MITOCHONDRIAL_TRANSCRIPTION	112	0.603163	1.35147	0.0589226	0.301861	0.257819	2733	tags=27%, list=11%, signal=24%	HIST2H2AA4/HIST1H2BK/HIST1H2AD/HIST2H4B/HIST1H2AC/HIST1H2BL/POLR1D/HIST1H2BI/H3F3B/HIST1H4H/HIST1H3D/HIST1H2BH/HIST1H2BM/HIST1H2BO/HIST1H3C/H3F3A/HIST1H4I/HIST1H2AB/HIST1H2BJ/POLRMT/HIST1H2AE/HIST1H2BC/POLR3GL/GTF3C5/HIST2H2BE/BRF2/HIST1H3G/HIST1H2BD/TAF1A/TFB2M
REACTOME_AMINO_ACID_TRANSPORT_ACROSS_THE_PLASMA_MEMBRANE	REACTOME_AMINO_ACID_TRANSPORT_ACROSS_THE_PLASMA_MEMBRANE	31	0.722089	1.35003	0.123106	0.423385	0.361613	2970	tags=26%, list=11%, signal=23%	SLC7A2/SLC7A1/SLC7A5/SLC1A5/SLC43A1/SLC38A2/SLC38A1/SLC3A2
REACTOME_SYNTHESIS_OF_BILE_ACIDS_AND_BILE_SALTS_VIA_7ALPHA_HYDROXYCHOLESTEROL	REACTOME_SYNTHESIS_OF_BILE_ACIDS_AND_BILE_SALTS_VIA_7ALPHA_HYDROXYCHOLESTEROL	15	0.795745	1.34356	0.108614	0.396417	0.33858	477	tags=13%, list=2%, signal=13%	SLC27A2/CYP27A1
REACTOME_REGULATION_OF_IFNA_SIGNALING	REACTOME_REGULATION_OF_IFNA_SIGNALING	21	0.758995	1.34317	0.111111	0.399945	0.341593	307	tags=10%, list=1%, signal=9%	USP18/STAT1
REACTOME_BILE_ACID_AND_BILE_SALT_METABOLISM	REACTOME_BILE_ACID_AND_BILE_SALT_METABOLISM	27	0.730608	1.33428	0.142308	0.470112	0.401523	2362	tags=19%, list=9%, signal=17%	SLC27A2/CYP27A1/ABCC3/SLCO1B3/FABP6
REACTOME_INFLUENZA_VIRAL_RNA_TRANSCRIPTION_AND_REPLICATION	REACTOME_INFLUENZA_VIRAL_RNA_TRANSCRIPTION_AND_REPLICATION	100	0.604088	1.32868	0.0823117	0.361178	0.308482	3260	tags=48%, list=13%, signal=42%	RPL36A/IPO5/RPL39/RPL21/RPL12/RPS23/RPL7A/RPL18A/RPL34/RPL27/RPS11/RPL29/RPL15/RPL36/RPL38/RPL13/RPL23/RPL35/RPL14/RPS19/RPL10/RPS3A/RPL37/RPL24/RPL13A/RPL11/POLR2C/RPS8/RPL9/RPLP1/RPS16/RPS28/RPL22/RPS13/RPS6/RPS9/RPL18/RPL19/GTF2F2/RPL23A/RPS20/RPL4/RPSA/RPS3/RPS18/RPL28/DNAJC3/RPS17
REACTOME_CELL_CELL_COMMUNICATION	REACTOME_CELL_CELL_COMMUNICATION	117	0.587954	1.32089	0.0687919	0.327244	0.279499	1610	tags=13%, list=6%, signal=12%	CLDN14/CLDN1/LAMC2/ITGB4/JUP/LAMB3/VASP/CD47/RAC1/KIRREL3/PVRL2/SIRPA/PARVA/CDH4/FBLIM1
REACTOME_ACTIVATED_TLR4_SIGNALLING	REACTOME_ACTIVATED_TLR4_SIGNALLING	89	0.607726	1.31221	0.0951526	0.376016	0.321155	2435	tags=26%, list=9%, signal=23%	IRF7/SAA1/DUSP6/DUSP3/MYD88/IRAK2/PELI1/LY96/NFKBIA/MAP3K1/PELI2/MEF2A/TLR2/RPS6KA2/RELA/MAPKAPK2/MAP2K2/TICAM1/DUSP4/TLR3/MAP2K1/IRAK1/MAPKAPK3
REACTOME_MEIOSIS	REACTOME_MEIOSIS	107	0.588631	1.31062	0.0848896	0.368537	0.314768	1600	tags=21%, list=6%, signal=19%	HIST2H2AA4/HIST1H2BK/HIST1H2AD/HIST2H4B/HIST1H2AC/HIST1H2BL/HSPA2/HIST1H2BI/H3F3B/HIST1H4H/HIST1H3D/HIST1H2BH/HIST3H3/REC8/HIST1H2BM/HIST1H2BO/HIST1H3C/H3F3A/HIST1H4I/HIST1H2AB/SMC1B/HIST1H2BJ
REACTOME_3_UTR_MEDIATED_TRANSLATIONAL_REGULATION	REACTOME_3_UTR_MEDIATED_TRANSLATIONAL_REGULATION	104	0.588185	1.30863	0.0930626	0.376016	0.321155	3407	tags=47%, list=13%, signal=41%	RPL36A/RPL39/RPL21/RPL12/RPS23/RPL7A/RPL18A/RPL34/RPL27/RPS11/RPL29/RPL15/RPL36/RPL38/RPL13/RPL23/RPL35/RPL14/RPS19/RPL10/RPS3A/RPL37/RPL24/RPL13A/RPL11/RPS8/EIF4A2/RPL9/RPLP1/RPS16/RPS28/PABPC1/RPL22/RPS13/RPS6/RPS9/RPL18/RPL19/RPL23A/RPS20/RPL4/RPSA/RPS3/EIF3J/RPS18/RPL28/RPS17/EIF3D/RPL30
REACTOME_PLATELET_ACTIVATION_SIGNALING_AND_AGGREGATION	REACTOME_PLATELET_ACTIVATION_SIGNALING_AND_AGGREGATION	198	0.550526	1.30814	0.0473934	0.253929	0.21688	1910	tags=16%, list=7%, signal=15%	COL1A1/RASGRP1/PLCG2/PDGFB/CD9/GNA15/F2RL3/VEGFC/GNB1/TIMP1/RAP1A/HSPA5/PRKCE/APBB1IP/RAC1/VWF/GNA13/ITPR3/PDGFA/GNG11/GNAQ/PSAP/RAC2/MGLL/VAV3/COL1A2/AKT3/CAP1/GNAI2/LAMP2/SERPINA1/TMSB4X
REACTOME_ANTIVIRAL_MECHANISM_BY_IFN_STIMULATED_GENES	REACTOME_ANTIVIRAL_MECHANISM_BY_IFN_STIMULATED_GENES	65	0.629034	1.30208	0.122936	0.423385	0.361613	780	tags=18%, list=3%, signal=18%	MX1/USP18/ISG15/HERC5/IFIT1/STAT1/MX2/KPNA3/DDX58/EIF2AK2/TRIM25/NEDD4
REACTOME_TRIF_MEDIATED_TLR3_SIGNALING	REACTOME_TRIF_MEDIATED_TLR3_SIGNALING	72	0.614354	1.30055	0.117647	0.410153	0.350312	3646	tags=38%, list=14%, signal=32%	IRF7/SAA1/DUSP6/DUSP3/IRAK2/NFKBIA/MEF2A/RPS6KA2/RELA/MAPKAPK2/MAP2K2/TICAM1/DUSP4/TLR3/MAP2K1/IRAK1/MAPKAPK3/MAP2K6/MAPK11/NFKB2/PPP2R1A/MAP2K7/MAP3K7/RIPK2/IKBKG/UBA52/RIPK1
REACTOME_NUCLEAR_EVENTS_KINASE_AND_TRANSCRIPTION_FACTOR_ACTIVATION	REACTOME_NUCLEAR_EVENTS_KINASE_AND_TRANSCRIPTION_FACTOR_ACTIVATION	24	0.726122	1.29815	0.153398	0.484967	0.41421	1918	tags=25%, list=7%, signal=23%	DUSP6/DUSP3/MEF2A/RPS6KA2/MAPKAPK2/DUSP4
REACTOME_SIGNALING_BY_BMP	REACTOME_SIGNALING_BY_BMP	22	0.729696	1.29618	0.150763	0.480698	0.410564	3805	tags=36%, list=15%, signal=31%	NOG/FSTL1/BMP2/SMAD1/UBE2D3/SMAD6/SKI/SMURF2
REACTOME_SIGNALING_BY_PDGF	REACTOME_SIGNALING_BY_PDGF	118	0.573296	1.28568	0.0976431	0.376518	0.321584	1695	tags=16%, list=7%, signal=15%	COL1A1/COL4A1/COL4A2/PDGFB/RICTOR/TRIB3/PLAT/STAT1/PRKCE/FOXO1/ITPR3/PDGFA/PDGFC/COL5A1/RAPGEF1/COL1A2/GRB7/AKT3/MAP2K2
REACTOME_ERK_MAPK_TARGETS	REACTOME_ERK_MAPK_TARGETS	21	0.72164	1.27707	0.163842	0.505427	0.431685	1918	tags=24%, list=7%, signal=22%	DUSP6/DUSP3/MEF2A/RPS6KA2/DUSP4
REACTOME_TRANSLATION	REACTOME_TRANSLATION	144	0.554528	1.26983	0.0703764	0.331682	0.283289	3407	tags=41%, list=13%, signal=36%	RPL36A/RPL39/RPL21/RPL12/RPS23/RPL7A/RPL18A/SSR4/SSR3/RPL34/RPL27/RPS11/RPL29/RPL15/RPL36/RPL38/RPL13/RPL23/RPL35/RPL14/RPS19/RPL10/RPS3A/RPL37/RPL24/SRP14/RPL13A/RPL11/RPS8/EIF4A2/RPL9/RPLP1/RPS16/RPS28/SEC11A/PABPC1/RPL22/DDOST/RPS13/RPS6/SEC61B/RPS9/SRP68/RPL18/RPL19/RPL23A/RPS20/SPCS1/RPL4/RPSA/RPS3/EIF3J/RPS18/RPL28/RPS17/SPCS2/EEF2/EIF3D/RPL30
REACTOME_NOD1_2_SIGNALING_PATHWAY	REACTOME_NOD1_2_SIGNALING_PATHWAY	29	0.683013	1.26626	0.185958	0.556781	0.475546	3560	tags=41%, list=14%, signal=36%	CASP1/IRAK2/BIRC3/CASP4/TNFAIP3/IRAK1/MAP2K6/CASP9/MAPK11/MAP3K7/RIPK2/IKBKG
REACTOME_NCAM_SIGNALING_FOR_NEURITE_OUT_GROWTH	REACTOME_NCAM_SIGNALING_FOR_NEURITE_OUT_GROWTH	64	0.609669	1.25908	0.148624	0.480698	0.410564	1695	tags=12%, list=7%, signal=12%	COL1A1/COL4A1/COL4A2/AGRN/ST8SIA4/COL5A1/COL1A2/MAP2K2
REACTOME_AMINO_ACID_AND_OLIGOPEPTIDE_SLC_TRANSPORTERS	REACTOME_AMINO_ACID_AND_OLIGOPEPTIDE_SLC_TRANSPORTERS	49	0.622379	1.24754	0.157009	0.493319	0.421344	1904	tags=18%, list=7%, signal=17%	SLC15A3/SLC7A2/SLC7A1/SLC1A1/SLC17A5/SLC7A5/SLC1A5/SLC43A1/SLC38A2
REACTOME_RIP_MEDIATED_NFKB_ACTIVATION_VIA_DAI	REACTOME_RIP_MEDIATED_NFKB_ACTIVATION_VIA_DAI	18	0.710685	1.24479	0.214689	0.585023	0.499668	2028	tags=28%, list=8%, signal=26%	SAA1/NFKBIA/RELA/TICAM1/TLR3
REACTOME_ADHERENS_JUNCTIONS_INTERACTIONS	REACTOME_ADHERENS_JUNCTIONS_INTERACTIONS	27	0.680393	1.24258	0.207692	0.585023	0.499668	4354	tags=26%, list=17%, signal=22%	JUP/PVRL2/CDH4/CDH3/PVR/CDH12/CDH18
REACTOME_MAPK_TARGETS_NUCLEAR_EVENTS_MEDIATED_BY_MAP_KINASES	REACTOME_MAPK_TARGETS_NUCLEAR_EVENTS_MEDIATED_BY_MAP_KINASES	30	0.665923	1.24028	0.210923	0.585023	0.499668	1918	tags=20%, list=7%, signal=19%	DUSP6/DUSP3/MEF2A/RPS6KA2/MAPKAPK2/DUSP4
REACTOME_GRB2_SOS_PROVIDES_LINKAGE_TO_MAPK_SIGNALING_FOR_INTERGRINS_	REACTOME_GRB2_SOS_PROVIDES_LINKAGE_TO_MAPK_SIGNALING_FOR_INTERGRINS_	15	0.734179	1.23961	0.217228	0.585023	0.499668	671	tags=20%, list=3%, signal=19%	RAP1A/APBB1IP/VWF
REACTOME_MYOGENESIS	REACTOME_MYOGENESIS	27	0.675748	1.23409	0.221154	0.587864	0.502095	3037	tags=37%, list=12%, signal=33%	MEF2A/TCF3/CDH4/ABL1/BNIP2/NEO1/MAP2K6/CDC42/MAPK11/TCF12
REACTOME_MYD88_MAL_CASCADE_INITIATED_ON_PLASMA_MEMBRANE	REACTOME_MYD88_MAL_CASCADE_INITIATED_ON_PLASMA_MEMBRANE	80	0.573826	1.2315	0.158172	0.493916	0.421853	2435	tags=25%, list=9%, signal=23%	SAA1/DUSP6/DUSP3/MYD88/IRAK2/PELI1/LY96/NFKBIA/MAP3K1/PELI2/MEF2A/TLR2/RPS6KA2/RELA/MAPKAPK2/MAP2K2/DUSP4/MAP2K1/IRAK1/MAPKAPK3
REACTOME_NGF_SIGNALLING_VIA_TRKA_FROM_THE_PLASMA_MEMBRANE	REACTOME_NGF_SIGNALLING_VIA_TRKA_FROM_THE_PLASMA_MEMBRANE	134	0.541114	1.22855	0.13	0.443527	0.378816	2536	tags=20%, list=10%, signal=18%	RICTOR/DUSP6/TRIB3/DUSP3/IRS2/RALA/RAP1A/PRKCE/FOXO1/MEF2A/ITPR3/RPS6KA2/SHC3/RALGDS/MAPKAPK2/RAPGEF1/DNAL4/AP2B1/FRS2/AKT3/MAP2K2/DUSP4/CLTA/MAP2K1/MAPKAPK3/SHC1/CDKN1A
REACTOME_TAK1_ACTIVATES_NFKB_BY_PHOSPHORYLATION_AND_ACTIVATION_OF_IKKS_COMPLEX	REACTOME_TAK1_ACTIVATES_NFKB_BY_PHOSPHORYLATION_AND_ACTIVATION_OF_IKKS_COMPLEX	23	0.693779	1.22691	0.220273	0.587864	0.502095	1403	tags=17%, list=5%, signal=16%	SAA1/IRAK2/NFKBIA/RELA
REACTOME_SIGNALING_BY_ILS	REACTOME_SIGNALING_BY_ILS	105	0.55083	1.2241	0.151104	0.480698	0.410564	2684	tags=24%, list=10%, signal=21%	IL1B/IL1A/IL6/IL3RA/MYD88/CASP1/STAT1/CSF2/IRAK2/PELI1/IL18/PELI2/RELA/RAPGEF1/IL2RG/MAP2K2/TNIP2/MAP2K1/IL1RN/IRAK1/STAT5B/SOCS3/SHC1/PIK3CD/MAP2K6
REACTOME_IL1_SIGNALING	REACTOME_IL1_SIGNALING	38	0.633343	1.22275	0.211786	0.585023	0.499668	2322	tags=26%, list=9%, signal=24%	IL1B/IL1A/MYD88/IRAK2/PELI1/PELI2/TNIP2/MAP2K1/IL1RN/IRAK1
REACTOME_AMINE_LIGAND_BINDING_RECEPTORS	REACTOME_AMINE_LIGAND_BINDING_RECEPTORS	37	0.632043	1.21909	0.216015	0.585023	0.499668	3365	tags=11%, list=13%, signal=9%	ADRA1B/ADRB2/CHRM3/HTR1D
REACTOME_ABCA_TRANSPORTERS_IN_LIPID_HOMEOSTASIS	REACTOME_ABCA_TRANSPORTERS_IN_LIPID_HOMEOSTASIS	17	0.699046	1.21382	0.225141	0.591055	0.50482	818	tags=12%, list=3%, signal=11%	ABCG1/ABCA3
REACTOME_DEPOSITION_OF_NEW_CENPA_CONTAINING_NUCLEOSOMES_AT_THE_CENTROMERE	REACTOME_DEPOSITION_OF_NEW_CENPA_CONTAINING_NUCLEOSOMES_AT_THE_CENTROMERE	59	0.59106	1.2117	0.198165	0.57969	0.495113	1600	tags=24%, list=6%, signal=22%	HIST2H2AA4/HIST1H2BK/HIST1H2AD/HIST2H4B/HIST1H2AC/HIST1H2BL/HIST1H2BI/HIST1H4H/HIST1H2BH/HIST1H2BM/HIST1H2BO/HIST1H4I/HIST1H2AB/HIST1H2BJ
REACTOME_EGFR_DOWNREGULATION	REACTOME_EGFR_DOWNREGULATION	24	0.673306	1.20372	0.260194	0.646043	0.551785	3894	tags=38%, list=15%, signal=32%	SPRY2/AP2B1/CLTA/HGS/SPRY1/CDC42/GRB2/UBA52/EPN1
REACTOME_INTEGRIN_ALPHAIIB_BETA3_SIGNALING	REACTOME_INTEGRIN_ALPHAIIB_BETA3_SIGNALING	27	0.655591	1.19728	0.244231	0.620588	0.530044	671	tags=15%, list=3%, signal=14%	RASGRP1/RAP1A/APBB1IP/VWF
REACTOME_SIGNALLING_BY_NGF	REACTOME_SIGNALLING_BY_NGF	212	0.500562	1.19523	0.109034	0.396417	0.33858	3148	tags=25%, list=12%, signal=22%	RICTOR/DUSP6/TRIB3/DUSP3/IRS2/MYD88/RALA/RAP1A/PRKCE/RAC1/NFKBIA/FOXO1/MEF2A/ARHGEF16/ITPR3/RPS6KA2/TRIO/SHC3/RALGDS/VAV3/ARHGAP4/RELA/MAPKAPK2/ARHGEF1/RAPGEF1/DNAL4/AP2B1/FRS2/AKT3/MAP2K2/DUSP4/APH1A/CLTA/NGEF/MAP2K1/AKAP13/IRAK1/NGFRAP1/MAPKAPK3/PSENEN/ARHGDIA/SHC1/CDKN1A/PLEKHG2/CASP9/ARHGEF9/MAPK11/RIT1/PPP2R1A/MAGED1/FGD4/DNM2
REACTOME_TERMINATION_OF_O_GLYCAN_BIOSYNTHESIS	REACTOME_TERMINATION_OF_O_GLYCAN_BIOSYNTHESIS	21	0.673924	1.19262	0.26742	0.651276	0.556255	450	tags=5%, list=2%, signal=5%	ST6GAL1
REACTOME_TRAF6_MEDIATED_INDUCTION_OF_NFKB_AND_MAP_KINASES_UPON_TLR7_8_OR_9_ACTIVATION	REACTOME_TRAF6_MEDIATED_INDUCTION_OF_NFKB_AND_MAP_KINASES_UPON_TLR7_8_OR_9_ACTIVATION	74	0.560332	1.19141	0.202147	0.585023	0.499668	2435	tags=24%, list=9%, signal=22%	SAA1/DUSP6/DUSP3/MYD88/IRAK2/PELI1/NFKBIA/MAP3K1/PELI2/MEF2A/RPS6KA2/RELA/MAPKAPK2/MAP2K2/DUSP4/MAP2K1/IRAK1/MAPKAPK3
REACTOME_P130CAS_LINKAGE_TO_MAPK_SIGNALING_FOR_INTEGRINS	REACTOME_P130CAS_LINKAGE_TO_MAPK_SIGNALING_FOR_INTEGRINS	15	0.700744	1.18316	0.273408	0.655967	0.560261	671	tags=20%, list=3%, signal=19%	RAP1A/APBB1IP/VWF
REACTOME_NEGATIVE_REGULATORS_OF_RIG_I_MDA5_SIGNALING	REACTOME_NEGATIVE_REGULATORS_OF_RIG_I_MDA5_SIGNALING	30	0.634055	1.18093	0.263653	0.650297	0.555419	967	tags=20%, list=4%, signal=19%	IFIH1/ISG15/HERC5/DDX58/TRIM25/TNFAIP3
REACTOME_PERK_REGULATED_GENE_EXPRESSION	REACTOME_PERK_REGULATED_GENE_EXPRESSION	26	0.640224	1.17041	0.284351	0.66698	0.569668	2563	tags=38%, list=10%, signal=35%	ASNS/ATF4/CCL2/HSPA5/EXOSC8/ATF3/EXOSC7/HERPUD1/DDIT3/EXOSC5
REACTOME_AMINO_ACID_SYNTHESIS_AND_INTERCONVERSION_TRANSAMINATION	REACTOME_AMINO_ACID_SYNTHESIS_AND_INTERCONVERSION_TRANSAMINATION	16	0.684577	1.16785	0.271881	0.655967	0.560261	513	tags=31%, list=2%, signal=31%	PSAT1/PHGDH/ASNS/PSPH/GPT2
REACTOME_HEMOSTASIS	REACTOME_HEMOSTASIS	445	0.45379	1.16426	0.111576	0.399945	0.341593	1967	tags=14%, list=8%, signal=13%	COL1A1/MMP1/IRF7/THBD/RASGRP1/PLCG2/PDGFB/PLAUR/PLAT/CD9/ATP1B1/ITGA5/MAFK/MAFF/GNA15/F2RL3/VEGFC/GNB1/TIMP1/OLR1/RAP1A/HSPA5/CD47/H3F3B/PRKCE/APBB1IP/ITGA3/CD58/RAC1/HIST1H3D/VWF/GNA13/ITPR3/PDGFA/GNG11/GNAQ/SIRPA/PSAP/KCNMB4/GATA6/RAC2/MGLL/HIST1H3C/CAPZA1/H3F3A/VAV3/ANGPT2/SLC7A5/COL1A2/ITGAV/GRB7/DOCK4/AKT3/MAFG/ABL1/CAP1/GNAI2/LAMP2/SERPINA1/PPP2R5A/TMSB4X/DOCK1/EHD2
REACTOME_ANTIGEN_PRESENTATION_FOLDING_ASSEMBLY_AND_PEPTIDE_LOADING_OF_CLASS_I_MHC	REACTOME_ANTIGEN_PRESENTATION_FOLDING_ASSEMBLY_AND_PEPTIDE_LOADING_OF_CLASS_I_MHC	20	0.664175	1.16293	0.297143	0.669692	0.571984	2285	tags=50%, list=9%, signal=46%	B2M/HSPA5/TAP2/HLA-F/HLA-G/HLA-B/TAP1/HLA-C/ERAP1/SEC31A
REACTOME_NFKB_AND_MAP_KINASES_ACTIVATION_MEDIATED_BY_TLR4_SIGNALING_REPERTOIRE	REACTOME_NFKB_AND_MAP_KINASES_ACTIVATION_MEDIATED_BY_TLR4_SIGNALING_REPERTOIRE	69	0.553166	1.16231	0.215686	0.585023	0.499668	3646	tags=39%, list=14%, signal=34%	SAA1/DUSP6/DUSP3/IRAK2/LY96/NFKBIA/MEF2A/RPS6KA2/RELA/MAPKAPK2/MAP2K2/TICAM1/DUSP4/TLR3/MAP2K1/IRAK1/MAPKAPK3/MAP2K6/MAPK11/NFKB2/PPP2R1A/MAP2K7/MAP3K7/RIPK2/IKBKG/UBA52/RIPK1
REACTOME_PHASE1_FUNCTIONALIZATION_OF_COMPOUNDS	REACTOME_PHASE1_FUNCTIONALIZATION_OF_COMPOUNDS	68	0.554727	1.16049	0.210714	0.585023	0.499668	737	tags=6%, list=3%, signal=6%	MAOA/CYP27A1/PTGS2/CYP2R1
REACTOME_TRANSPORT_OF_VITAMINS_NUCLEOSIDES_AND_RELATED_MOLECULES	REACTOME_TRANSPORT_OF_VITAMINS_NUCLEOSIDES_AND_RELATED_MOLECULES	31	0.620246	1.15963	0.272727	0.655967	0.560261	2989	tags=26%, list=12%, signal=23%	SLCO2B1/SLCO4A1/SLCO1B3/SLC35D2/SLCO3A1/SLC35B2/SLCO2A1/SLC27A4
REACTOME_TELOMERE_MAINTENANCE	REACTOME_TELOMERE_MAINTENANCE	73	0.544775	1.15525	0.227191	0.591055	0.50482	1600	tags=21%, list=6%, signal=19%	HIST2H2AA4/HIST1H2BK/HIST1H2AD/HIST2H4B/HIST1H2AC/HIST1H2BL/HIST1H2BI/HIST1H4H/HIST1H2BH/HIST3H3/HIST1H2BM/HIST1H2BO/HIST1H4I/HIST1H2AB/HIST1H2BJ
REACTOME_PI3K_AKT_ACTIVATION	REACTOME_PI3K_AKT_ACTIVATION	36	0.596373	1.14862	0.293135	0.669692	0.571984	753	tags=11%, list=3%, signal=11%	RICTOR/TRIB3/IRS2/FOXO1
REACTOME_RAP1_SIGNALLING	REACTOME_RAP1_SIGNALLING	16	0.669984	1.14296	0.318436	0.695639	0.594145	482	tags=12%, list=2%, signal=12%	RASGRP1/RAP1A
REACTOME_CD28_CO_STIMULATION	REACTOME_CD28_CO_STIMULATION	31	0.610645	1.14167	0.297348	0.669692	0.571984	1664	tags=16%, list=6%, signal=15%	RICTOR/TRIB3/RAC1/MAP3K14/AKT3
REACTOME_METABOLISM_OF_MRNA	REACTOME_METABOLISM_OF_MRNA	209	0.47616	1.13801	0.209231	0.585023	0.499668	3323	tags=35%, list=13%, signal=31%	DCP1B/RPL36A/RPL39/RPL21/RPL12/RPS23/DCP1A/RPL7A/RPL18A/RPL34/PATL1/RPL27/EXOSC8/RPS11/ZFP36/RPL29/RPL15/RPL36/RPL38/PPP2R2A/PSMA5/RPL13/RPL23/RPL35/RPL14/RPS19/EXOSC7/RPL10/RPS3A/MAPKAPK2/RPL37/ZFP36L1/RPL24/CASC3/RPL13A/RPL11/RPS8/EIF4A2/RPL9/RPLP1/PSMD3/RPS16/RPS28/PABPC1/RPL22/RPS13/RPS6/NUP214/RPS9/EDC3/TNPO1/PAIP1/RPL18/EXOSC5/RPL19/RPL23A/RPS20/RPL4/EIF4A3/RPSA/MAPK11/PSMB7/RPS3/CNOT8/SMG8…
REACTOME_CELL_CELL_JUNCTION_ORGANIZATION	REACTOME_CELL_CELL_JUNCTION_ORGANIZATION	56	0.557571	1.13681	0.275735	0.655967	0.560261	752	tags=7%, list=3%, signal=7%	CLDN14/CLDN1/JUP/PVRL2
REACTOME_PLATELET_AGGREGATION_PLUG_FORMATION	REACTOME_PLATELET_AGGREGATION_PLUG_FORMATION	36	0.58845	1.13336	0.32282	0.696377	0.594776	671	tags=11%, list=3%, signal=11%	RASGRP1/RAP1A/APBB1IP/VWF
REACTOME_CD28_DEPENDENT_PI3K_AKT_SIGNALING	REACTOME_CD28_DEPENDENT_PI3K_AKT_SIGNALING	21	0.634848	1.12347	0.335217	0.713257	0.609193	1664	tags=19%, list=6%, signal=18%	RICTOR/TRIB3/MAP3K14/AKT3
REACTOME_DEVELOPMENTAL_BIOLOGY	REACTOME_DEVELOPMENTAL_BIOLOGY	383	0.443217	1.11886	0.172857	0.530026	0.452695	1787	tags=13%, list=7%, signal=13%	ANGPTL4/COL1A1/KLF4/COL4A1/SEMA5A/COL4A2/KLF5/ITGA5/MYO10/VASP/LAMC1/MED4/RRAS/FOXA2/PLXNA3/RAC1/PLXND1/RXRA/FOXO1/AGRN/MEF2A/ITGA1/MED24/SIAH2/RPS6KA2/TCF3/CEBPB/LPL/RAC2/TRIO/RHOC/ST8SIA4/MYL12B/PLXNA1/RBPJ/PAK6/COL5A1/RELA/SDCBP/COL1A2/ITGAV/EGR2/AP2B1/CDH4/LAMA1/AKT3/MED15/MAP2K2/ABL1/CAP1/CDK8
REACTOME_ION_TRANSPORT_BY_P_TYPE_ATPASES	REACTOME_ION_TRANSPORT_BY_P_TYPE_ATPASES	33	0.582624	1.11122	0.330241	0.706272	0.603227	514	tags=9%, list=2%, signal=9%	ATP1B1/ATP8A1/ATP11A
REACTOME_PPARA_ACTIVATES_GENE_EXPRESSION	REACTOME_PPARA_ACTIVATES_GENE_EXPRESSION	102	0.502943	1.11085	0.278746	0.659914	0.563633	2415	tags=19%, list=9%, signal=17%	ANGPTL4/G0S2/TRIB3/MED4/TNFRSF21/RXRA/HMGCS1/ABCA1/SREBF2/ANKRD1/MED24/CTGF/RORA/MED15/CDK8/TEAD4/TEAD1/MED16/MED10
REACTOME_UNFOLDED_PROTEIN_RESPONSE	REACTOME_UNFOLDED_PROTEIN_RESPONSE	75	0.521078	1.10896	0.288256	0.669692	0.571984	3202	tags=33%, list=12%, signal=29%	ASNS/ATF4/XBP1/CCL2/HSPA5/EXOSC8/CUL7/SERP1/ATF3/C19orf10/EXOSC7/HERPUD1/TPP1/WIPI1/DDIT3/SEC31A/PPP2R5B/SHC1/EXOSC5/GOSR2/ZBTB17/KLHDC3/MBTPS1/YIF1A/DNAJC3
REACTOME_ION_CHANNEL_TRANSPORT	REACTOME_ION_CHANNEL_TRANSPORT	54	0.542535	1.10382	0.322878	0.696377	0.594776	514	tags=6%, list=2%, signal=5%	ATP1B1/ATP8A1/ATP11A
REACTOME_ABC_FAMILY_PROTEINS_MEDIATED_TRANSPORT	REACTOME_ABC_FAMILY_PROTEINS_MEDIATED_TRANSPORT	33	0.578602	1.10355	0.337662	0.713257	0.609193	1141	tags=9%, list=4%, signal=9%	ABCG1/ABCA3/ABCC3
REACTOME_SIGNAL_TRANSDUCTION_BY_L1	REACTOME_SIGNAL_TRANSDUCTION_BY_L1	34	0.577153	1.10222	0.337711	0.713257	0.609193	2120	tags=24%, list=8%, signal=22%	ITGA5/RAC1/RPS6KA2/ITGAV/AP2B1/MAP2K2/CLTA/MAP2K1
REACTOME_THROMBIN_SIGNALLING_THROUGH_PROTEINASE_ACTIVATED_RECEPTORS_PARS	REACTOME_THROMBIN_SIGNALLING_THROUGH_PROTEINASE_ACTIVATED_RECEPTORS_PARS	32	0.582336	1.09946	0.345794	0.718742	0.613877	954	tags=19%, list=4%, signal=18%	GNA15/F2RL3/GNB1/GNA13/GNG11/GNAQ
REACTOME_SULFUR_AMINO_ACID_METABOLISM	REACTOME_SULFUR_AMINO_ACID_METABOLISM	24	0.613168	1.09621	0.363107	0.739323	0.631456	1266	tags=21%, list=5%, signal=20%	SQRDL/CBS/ETHE1/CTH/TST
REACTOME_SYNTHESIS_OF_PIPS_AT_THE_GOLGI_MEMBRANE	REACTOME_SYNTHESIS_OF_PIPS_AT_THE_GOLGI_MEMBRANE	17	0.630631	1.09502	0.365854	0.739323	0.631456	3405	tags=35%, list=13%, signal=31%	OCRL/PI4K2B/ARF1/INPP5E/PI4KA/PIK3R4
REACTOME_ACTIVATION_OF_GENES_BY_ATF4	REACTOME_ACTIVATION_OF_GENES_BY_ATF4	23	0.618844	1.09439	0.37232	0.739323	0.631456	2563	tags=39%, list=10%, signal=35%	ASNS/ATF4/CCL2/EXOSC8/ATF3/EXOSC7/HERPUD1/DDIT3/EXOSC5
REACTOME_APOPTOTIC_EXECUTION_PHASE	REACTOME_APOPTOTIC_EXECUTION_PHASE	51	0.541297	1.08627	0.346008	0.718742	0.613877	1777	tags=18%, list=7%, signal=16%	HIST1H1C/GSN/H1F0/TJP2/STK24/TJP1/BCAP31/VIM/DSP
REACTOME_NUCLEOTIDE_BINDING_DOMAIN_LEUCINE_RICH_REPEAT_CONTAINING_RECEPTOR_NLR_SIGNALING_PATHWAYS	REACTOME_NUCLEOTIDE_BINDING_DOMAIN_LEUCINE_RICH_REPEAT_CONTAINING_RECEPTOR_NLR_SIGNALING_PATHWAYS	44	0.552804	1.08144	0.370998	0.739323	0.631456	3560	tags=39%, list=14%, signal=33%	CASP1/IRAK2/BIRC3/CASP4/TNFAIP3/PSTPIP1/IRAK1/MAP2K6/CASP9/PYCARD/TXN/MAPK11/NLRP3/MAP3K7/RIPK2/BCL2L1/IKBKG
REACTOME_TRANSCRIPTION	REACTOME_TRANSCRIPTION	193	0.453564	1.07488	0.314195	0.694057	0.592794	2733	tags=20%, list=11%, signal=18%	HIST2H2AA4/HIST1H2BK/HIST1H2AD/HIST2H4B/HIST1H2AC/HIST1H2BL/POLR1D/HIST1H2BI/H3F3B/HIST1H4H/HIST1H3D/HIST1H2BH/TAF12/HIST1H2BM/HIST1H2BO/HIST1H3C/H3F3A/HIST1H4I/SRSF4/HIST1H2AB/CDK9/HIST1H2BJ/POLR2C/POLRMT/HIST1H2AE/HIST1H2BC/POLR3GL/NFX1/GTF3C5/SUPT5H/HIST2H2BE/BRF2/HIST1H3G/HIST1H2BD/PCF11/GTF2F2/TAF1A/TFB2M
REACTOME_ACTIVATED_TAK1_MEDIATES_P38_MAPK_ACTIVATION	REACTOME_ACTIVATED_TAK1_MEDIATES_P38_MAPK_ACTIVATION	17	0.618435	1.07385	0.388368	0.745533	0.636759	3560	tags=53%, list=14%, signal=46%	IRAK2/MAPKAPK2/IRAK1/MAPKAPK3/MAP2K6/MAPK11/MAP3K7/RIPK2/IKBKG
REACTOME_DESTABILIZATION_OF_MRNA_BY_TRISTETRAPROLIN_TTP	REACTOME_DESTABILIZATION_OF_MRNA_BY_TRISTETRAPROLIN_TTP	17	0.614973	1.06783	0.393996	0.748299	0.639122	2563	tags=41%, list=10%, signal=37%	DCP1A/EXOSC8/ZFP36/EXOSC7/MAPKAPK2/TNPO1/EXOSC5
REACTOME_COSTIMULATION_BY_THE_CD28_FAMILY	REACTOME_COSTIMULATION_BY_THE_CD28_FAMILY	62	0.517978	1.06567	0.350554	0.722396	0.616998	3671	tags=23%, list=14%, signal=19%	RICTOR/TRIB3/RAC1/MAP3K14/TNFRSF14/AKT3/PPP2R5A/PPP2R5B/CDC42/PPP2R1A/GRB2/MAP3K8/VAV1/AKT2
REACTOME_NEURONAL_SYSTEM	REACTOME_NEURONAL_SYSTEM	276	0.435109	1.06252	0.306402	0.68403	0.58423	2633	tags=10%, list=10%, signal=9%	MAOA/KCNN4/STX3/GNB1/PLCB2/RRAS/KCNK1/STX12/GNG11/PLCB1/RPS6KA2/KCNMB4/KCNG1/SLC1A1/COMT/STX8/CACNA1A/AP2B1/MYO6/GNAI2/SLC38A2/ACTN2/SYT1/GNG13/GJC1/STXBP1/SLC38A1
REACTOME_TIGHT_JUNCTION_INTERACTIONS	REACTOME_TIGHT_JUNCTION_INTERACTIONS	29	0.572866	1.06206	0.381404	0.740848	0.632758	70	tags=7%, list=0%, signal=7%	CLDN14/CLDN1
REACTOME_GAB1_SIGNALOSOME	REACTOME_GAB1_SIGNALOSOME	36	0.546428	1.05242	0.38961	0.745533	0.636759	1664	tags=14%, list=6%, signal=13%	RICTOR/TRIB3/FOXO1/PAG1/AKT3
REACTOME_TRANSPORT_OF_INORGANIC_CATIONS_ANIONS_AND_AMINO_ACIDS_OLIGOPEPTIDES	REACTOME_TRANSPORT_OF_INORGANIC_CATIONS_ANIONS_AND_AMINO_ACIDS_OLIGOPEPTIDES	92	0.484528	1.0515	0.364121	0.739323	0.631456	2636	tags=16%, list=10%, signal=15%	SLC15A3/SLC7A2/SLC7A1/SLC9A9/SLC1A1/SLC17A5/SLC12A7/SLC7A5/SLC1A5/SLC43A1/SLC38A2/SLC12A4/SLC4A7/SLC38A1/SLC26A6
REACTOME_DOWNSTREAM_SIGNAL_TRANSDUCTION	REACTOME_DOWNSTREAM_SIGNAL_TRANSDUCTION	91	0.482367	1.04724	0.369449	0.739323	0.631456	1695	tags=13%, list=7%, signal=12%	PDGFB/RICTOR/TRIB3/STAT1/PRKCE/FOXO1/ITPR3/PDGFA/RAPGEF1/GRB7/AKT3/MAP2K2
REACTOME_GLYCEROPHOSPHOLIPID_BIOSYNTHESIS	REACTOME_GLYCEROPHOSPHOLIPID_BIOSYNTHESIS	82	0.481365	1.03759	0.378049	0.740848	0.632758	2195	tags=13%, list=8%, signal=12%	PLA2G4C/PLBD1/GNPAT/TAZ/MGLL/AGPAT5/PLD3/SLC44A2/CHKB/PLA2G16/HADHB
REACTOME_METABOLISM_OF_STEROID_HORMONES_AND_VITAMINS_A_AND_D	REACTOME_METABOLISM_OF_STEROID_HORMONES_AND_VITAMINS_A_AND_D	35	0.535458	1.02919	0.413603	0.773985	0.66106	868	tags=11%, list=3%, signal=11%	HSD11B1/SRD5A1/CYP2R1/STARD4
REACTOME_PIP3_ACTIVATES_AKT_SIGNALING	REACTOME_PIP3_ACTIVATES_AKT_SIGNALING	27	0.556329	1.016	0.446154	0.80801	0.690122	2723	tags=22%, list=11%, signal=20%	RICTOR/TRIB3/FOXO1/AKT3/CDKN1A/CASP9
REACTOME_CYTOSOLIC_TRNA_AMINOACYLATION	REACTOME_CYTOSOLIC_TRNA_AMINOACYLATION	24	0.565518	1.01102	0.448544	0.80801	0.690122	1597	tags=29%, list=6%, signal=27%	TARS/YARS/EPRS/SARS/IARS/CARS/WARS
REACTOME_STEROID_HORMONES	REACTOME_STEROID_HORMONES	29	0.544313	1.00912	0.455408	0.810499	0.692247	868	tags=14%, list=3%, signal=13%	HSD11B1/SRD5A1/CYP2R1/STARD4
REACTOME_METABOLISM_OF_LIPIDS_AND_LIPOPROTEINS	REACTOME_METABOLISM_OF_LIPIDS_AND_LIPOPROTEINS	468	0.392677	1.00895	0.420979	0.784873	0.67036	2415	tags=15%, list=9%, signal=14%	PLA2G4C/ANGPTL4/ABCG1/G0S2/SLC27A2/TRIB3/HSD11B1/CYP27A1/MED4/TNFRSF21/RXRA/HMGCS1/ABCA1/SREBF2/GLB1/PRKAB2/HMGCL/HEXB/SRD5A1/CYP2R1/OCRL/ANKRD1/PLBD1/MVD/GNPAT/STARD4/MED24/PI4K2B/PSAP/TAZ/LPL/MGLL/CERS4/GGPS1/ARF1/ABCC3/PMVK/AGPAT5/PCCA/ACSL4/PLD3/SIN3B/CTGF/UGCG/FADS2/PPAP2B/RORA/MED15/SLC44A2/NEU1/ELOVL1/INPP5E/CDK8/SUMF2/HADH/CHKB/CERK/MTMR4/SLCO1B3/TEAD4/SQLE/MTMR6/PLA2G16/HADHB/SLC25A20/FA…
REACTOME_POTASSIUM_CHANNELS	REACTOME_POTASSIUM_CHANNELS	98	0.458242	1.00597	0.442105	0.80801	0.690122	1055	tags=5%, list=4%, signal=5%	KCNN4/GNB1/KCNK1/KCNMB4/KCNG1
REACTOME_G_ALPHA1213_SIGNALLING_EVENTS	REACTOME_G_ALPHA1213_SIGNALLING_EVENTS	73	0.471351	0.999543	0.447227	0.80801	0.690122	3244	tags=29%, list=13%, signal=25%	ADRA1B/GNB1/RAC1/GNA13/ARHGEF16/GNG11/RAC2/TRIO/RHOC/VAV3/ARHGAP4/ARHGEF1/NGEF/AKAP13/GNG13/PLEKHG2/CDC42/ARHGEF9/PLXNB1/FGD4/RHOG
REACTOME_MAP_KINASE_ACTIVATION_IN_TLR_CASCADE	REACTOME_MAP_KINASE_ACTIVATION_IN_TLR_CASCADE	49	0.497693	0.997609	0.459813	0.813808	0.695073	3560	tags=37%, list=14%, signal=32%	DUSP6/DUSP3/IRAK2/MEF2A/RPS6KA2/MAPKAPK2/MAP2K2/DUSP4/MAP2K1/IRAK1/MAPKAPK3/MAP2K6/MAPK11/PPP2R1A/MAP2K7/MAP3K7/RIPK2/IKBKG
REACTOME_TRANSCRIPTIONAL_ACTIVITY_OF_SMAD2_SMAD3_SMAD4_HETEROTRIMER	REACTOME_TRANSCRIPTIONAL_ACTIVITY_OF_SMAD2_SMAD3_SMAD4_HETEROTRIMER	36	0.517536	0.996776	0.450835	0.80801	0.690122	3805	tags=36%, list=15%, signal=31%	JUNB/MYC/TRIM33/CDK9/TFDP1/CDK8/UBE2D3/TGIF1/E2F5/HDAC1/SKI/UBA52/SMURF2
REACTOME_SIGNALING_BY_HIPPO	REACTOME_SIGNALING_BY_HIPPO	20	0.568158	0.994807	0.478095	0.830548	0.709371	1167	tags=20%, list=5%, signal=19%	LATS2/TJP2/AMOTL2/TJP1
REACTOME_BOTULINUM_NEUROTOXICITY	REACTOME_BOTULINUM_NEUROTOXICITY	18	0.566511	0.992264	0.485876	0.832387	0.710942	2134	tags=22%, list=8%, signal=20%	STX3/STX12/STX8/SYT1
REACTOME_DEADENYLATION_DEPENDENT_MRNA_DECAY	REACTOME_DEADENYLATION_DEPENDENT_MRNA_DECAY	43	0.505972	0.987128	0.493433	0.832387	0.710942	3064	tags=28%, list=12%, signal=25%	DCP1B/DCP1A/PATL1/EXOSC8/EXOSC7/EIF4A2/PABPC1/EDC3/PAIP1/EXOSC5/EIF4A3/CNOT8
REACTOME_NEF_MEDIATES_DOWN_MODULATION_OF_CELL_SURFACE_RECEPTORS_BY_RECRUITING_THEM_TO_CLATHRIN_ADAPTERS	REACTOME_NEF_MEDIATES_DOWN_MODULATION_OF_CELL_SURFACE_RECEPTORS_BY_RECRUITING_THEM_TO_CLATHRIN_ADAPTERS	20	0.56316	0.986055	0.497143	0.832387	0.710942	1550	tags=15%, list=6%, signal=14%	B2M/ARF1/AP2B1
REACTOME_SIGNALING_BY_EGFR_IN_CANCER	REACTOME_SIGNALING_BY_EGFR_IN_CANCER	105	0.439665	0.977056	0.495756	0.832387	0.710942	2847	tags=18%, list=11%, signal=16%	SPRY2/RICTOR/TRIB3/LRIG1/PRKCE/FOXO1/ITPR3/PAG1/AP2B1/AKT3/MAP2K2/CLTA/MAP2K1/HGS/SHC1/CDKN1A/SPRY1/CASP9/CDC42
REACTOME_PROTEOLYTIC_CLEAVAGE_OF_SNARE_COMPLEX_PROTEINS	REACTOME_PROTEOLYTIC_CLEAVAGE_OF_SNARE_COMPLEX_PROTEINS	16	0.571861	0.975566	0.523277	0.834704	0.71292	1430	tags=19%, list=6%, signal=18%	STX3/STX12/STX8
REACTOME_PI_3K_CASCADE	REACTOME_PI_3K_CASCADE	54	0.479386	0.97534	0.468635	0.824007	0.703785	1664	tags=9%, list=6%, signal=9%	RICTOR/TRIB3/FOXO1/FRS2/AKT3
REACTOME_SIGNALLING_TO_ERKS	REACTOME_SIGNALLING_TO_ERKS	36	0.505195	0.973009	0.493506	0.832387	0.710942	2939	tags=36%, list=11%, signal=32%	RALA/RAP1A/SHC3/RALGDS/MAPKAPK2/RAPGEF1/FRS2/MAP2K2/MAP2K1/MAPKAPK3/SHC1/MAPK11/RIT1
REACTOME_AXON_GUIDANCE	REACTOME_AXON_GUIDANCE	240	0.403646	0.972912	0.52648	0.834704	0.71292	1718	tags=13%, list=7%, signal=13%	COL1A1/COL4A1/SEMA5A/COL4A2/ITGA5/MYO10/VASP/LAMC1/RRAS/PLXNA3/RAC1/PLXND1/AGRN/ITGA1/SIAH2/RPS6KA2/RAC2/TRIO/RHOC/ST8SIA4/MYL12B/PLXNA1/PAK6/COL5A1/SDCBP/COL1A2/ITGAV/AP2B1/LAMA1/MAP2K2/ABL1/CAP1
REACTOME_INFLUENZA_LIFE_CYCLE	REACTOME_INFLUENZA_LIFE_CYCLE	134	0.42842	0.972693	0.491667	0.832387	0.710942	3407	tags=40%, list=13%, signal=35%	RPL36A/IPO5/RPL39/RPL21/RPL12/RPS23/RPL7A/RPL18A/RPL34/RPL27/RPS11/RPL29/RPL15/RPL36/RPL38/RPL13/RPL23/RPL35/RPL14/RPS19/RPL10/RPS3A/RPL37/RPL24/RPL13A/RPL11/POLR2C/RPS8/RPL9/RPLP1/RPS16/RPS28/CLTA/RPL22/RPS13/RPS6/NUP214/RPS9/RPL18/NUPL1/RPL19/GTF2F2/RPL23A/RPS20/TPR/RPL4/RPSA/RPS3/RPS18/RPL28/DNAJC3/RPS17/NUP62/RPL30
REACTOME_NEGATIVE_REGULATION_OF_FGFR_SIGNALING	REACTOME_NEGATIVE_REGULATION_OF_FGFR_SIGNALING	36	0.504902	0.972443	0.495362	0.832387	0.710942	3642	tags=17%, list=14%, signal=14%	SPRY2/FRS2/MKNK1/PPP2R1A/GRB2/UBA52
REACTOME_SIGNALING_BY_FGFR_IN_DISEASE	REACTOME_SIGNALING_BY_FGFR_IN_DISEASE	122	0.430828	0.968604	0.486667	0.832387	0.710942	2723	tags=14%, list=11%, signal=13%	SPRY2/RICTOR/TRIB3/STAT1/PRKCE/FOXO1/ITPR3/ZMYM2/FRS2/AKT3/MAP2K2/MAP2K1/STAT5B/SHC1/CDKN1A/MKNK1/CASP9
REACTOME_THROMBOXANE_SIGNALLING_THROUGH_TP_RECEPTOR	REACTOME_THROMBOXANE_SIGNALLING_THROUGH_TP_RECEPTOR	23	0.544576	0.963053	0.520468	0.834704	0.71292	954	tags=22%, list=4%, signal=21%	GNA15/GNB1/GNA13/GNG11/GNAQ
REACTOME_SIGNALING_BY_FGFR1_FUSION_MUTANTS	REACTOME_SIGNALING_BY_FGFR1_FUSION_MUTANTS	18	0.545589	0.95562	0.54049	0.834704	0.71292	3367	tags=28%, list=13%, signal=24%	STAT1/ZMYM2/STAT5B/BCR/GRB2
REACTOME_FATTY_ACID_TRIACYLGLYCEROL_AND_KETONE_BODY_METABOLISM	REACTOME_FATTY_ACID_TRIACYLGLYCEROL_AND_KETONE_BODY_METABOLISM	166	0.40854	0.954603	0.533225	0.834704	0.71292	2415	tags=18%, list=9%, signal=16%	ANGPTL4/G0S2/TRIB3/MED4/TNFRSF21/RXRA/HMGCS1/ABCA1/SREBF2/PRKAB2/HMGCL/ANKRD1/MED24/AGPAT5/PCCA/ACSL4/SIN3B/CTGF/RORA/MED15/ELOVL1/CDK8/HADH/TEAD4/HADHB/SLC25A20/TEAD1/MED16/MUT/MED10
REACTOME_METABOLISM_OF_AMINO_ACIDS_AND_DERIVATIVES	REACTOME_METABOLISM_OF_AMINO_ACIDS_AND_DERIVATIVES	192	0.402474	0.954117	0.549363	0.834704	0.71292	2003	tags=13%, list=8%, signal=12%	PSAT1/PHGDH/SQRDL/INHBA/ASNS/CBS/IDO1/DLST/PSPH/ETHE1/GPT2/ASS1/SAT1/CTH/ARG2/IDO2/GRHPR/PSMA5/TST/BCKDHA/AUH/PSMD3/ODC1/PYCR1/AGMAT
REACTOME_DESTABILIZATION_OF_MRNA_BY_BRF1	REACTOME_DESTABILIZATION_OF_MRNA_BY_BRF1	17	0.548663	0.952694	0.540338	0.834704	0.71292	2563	tags=35%, list=10%, signal=32%	DCP1A/EXOSC8/EXOSC7/MAPKAPK2/ZFP36L1/EXOSC5
REACTOME_RESPONSE_TO_ELEVATED_PLATELET_CYTOSOLIC_CA2_	REACTOME_RESPONSE_TO_ELEVATED_PLATELET_CYTOSOLIC_CA2_	81	0.441297	0.948547	0.526408	0.834704	0.71292	2810	tags=21%, list=11%, signal=19%	PDGFB/CD9/VEGFC/TIMP1/HSPA5/VWF/PDGFA/PSAP/CAP1/LAMP2/SERPINA1/TMSB4X/ACTN2/F8/STXBP3/PPIA/VEGFA
REACTOME_PI_METABOLISM	REACTOME_PI_METABOLISM	47	0.476625	0.945569	0.537037	0.834704	0.71292	3405	tags=21%, list=13%, signal=19%	OCRL/PI4K2B/ARF1/INPP5E/MTMR4/MTMR6/PIK3CD/MTMR1/PI4KA/PIK3R4
REACTOME_PHOSPHORYLATION_OF_CD3_AND_TCR_ZETA_CHAINS	REACTOME_PHOSPHORYLATION_OF_CD3_AND_TCR_ZETA_CHAINS	16	0.549071	0.936687	0.571695	0.853351	0.728847	1096	tags=6%, list=4%, signal=6%	PAG1
REACTOME_SIGNALING_BY_FGFR1_MUTANTS	REACTOME_SIGNALING_BY_FGFR1_MUTANTS	29	0.504712	0.935702	0.542694	0.834704	0.71292	3367	tags=17%, list=13%, signal=15%	STAT1/ZMYM2/STAT5B/BCR/GRB2
REACTOME_CTNNB1_PHOSPHORYLATION_CASCADE	REACTOME_CTNNB1_PHOSPHORYLATION_CASCADE	15	0.55407	0.935507	0.571161	0.853351	0.728847	4163	tags=33%, list=16%, signal=28%	FRAT2/PPP2R5A/PPP2R5B/PPP2R1A/PPP2R5D
REACTOME_SIGNALING_BY_SCF_KIT	REACTOME_SIGNALING_BY_SCF_KIT	75	0.439252	0.934817	0.560498	0.84563	0.722253	1695	tags=13%, list=7%, signal=12%	RICTOR/GRB10/TRIB3/STAT1/RAC1/KITLG/FOXO1/GRB7/AKT3/MAP2K2
REACTOME_SIGNAL_AMPLIFICATION	REACTOME_SIGNAL_AMPLIFICATION	31	0.497811	0.930719	0.541667	0.834704	0.71292	2397	tags=23%, list=9%, signal=21%	GNA15/GNB1/GNA13/GNG11/GNAQ/GNAI2/GNG13
REACTOME_SIGNALING_BY_THE_B_CELL_RECEPTOR_BCR	REACTOME_SIGNALING_BY_THE_B_CELL_RECEPTOR_BCR	122	0.413458	0.929551	0.58	0.8607	0.735124	3671	tags=23%, list=14%, signal=20%	RASGRP1/PLCG2/RICTOR/TRIB3/NFKBIA/FOXO1/ITPR3/NFKBIE/PSMA5/RELA/AKT3/PSMD3/CD79A/SHC1/CDKN1A/PIK3CD/CASP9/PSMB7/PSMD13/REL/PSMC4/GRB2/CARD11/MAP3K7/VAV1/IKBKG/UBA52/AKT2
REACTOME_APOPTOSIS	REACTOME_APOPTOSIS	142	0.403752	0.922425	0.612111	0.866238	0.739853	2044	tags=15%, list=8%, signal=14%	HIST1H1C/BBC3/TNFSF10/TNFRSF10B/GSN/H1F0/TJP2/STK24/PMAIP1/ARHGAP10/TJP1/PSMA5/BCAP31/TFDP1/VIM/NMT1/BAX/DSP/PSMD3/XIAP/APPL1
REACTOME_THE_ROLE_OF_NEF_IN_HIV1_REPLICATION_AND_DISEASE_PATHOGENESIS	REACTOME_THE_ROLE_OF_NEF_IN_HIV1_REPLICATION_AND_DISEASE_PATHOGENESIS	27	0.50257	0.917826	0.561538	0.84563	0.722253	1550	tags=15%, list=6%, signal=14%	B2M/RAC1/ARF1/AP2B1
REACTOME_TRANSMISSION_ACROSS_CHEMICAL_SYNAPSES	REACTOME_TRANSMISSION_ACROSS_CHEMICAL_SYNAPSES	184	0.387993	0.916496	0.635922	0.878705	0.750502	2633	tags=10%, list=10%, signal=9%	MAOA/GNB1/PLCB2/RRAS/GNG11/PLCB1/RPS6KA2/SLC1A1/COMT/CACNA1A/AP2B1/MYO6/GNAI2/SLC38A2/ACTN2/SYT1/GNG13/STXBP1/SLC38A1
REACTOME_P75_NTR_RECEPTOR_MEDIATED_SIGNALLING	REACTOME_P75_NTR_RECEPTOR_MEDIATED_SIGNALLING	79	0.427078	0.915872	0.589161	0.862743	0.736869	3642	tags=30%, list=14%, signal=26%	MYD88/RAC1/NFKBIA/ARHGEF16/TRIO/VAV3/ARHGAP4/RELA/ARHGEF1/APH1A/NGEF/AKAP13/IRAK1/NGFRAP1/PSENEN/ARHGDIA/PLEKHG2/ARHGEF9/MAGED1/FGD4/HDAC1/RIPK2/VAV1/UBA52
REACTOME_CHROMOSOME_MAINTENANCE	REACTOME_CHROMOSOME_MAINTENANCE	115	0.404911	0.909549	0.621849	0.869563	0.742694	1600	tags=16%, list=6%, signal=15%	HIST2H2AA4/HIST1H2BK/HIST1H2AD/HIST2H4B/HIST1H2AC/HIST1H2BL/HSPA2/HIST1H2BI/HIST1H4H/HIST1H2BH/HIST3H3/REC8/HIST1H2BM/HIST1H2BO/HIST1H4I/HIST1H2AB/SMC1B/HIST1H2BJ
REACTOME_SIGNALING_BY_FGFR	REACTOME_SIGNALING_BY_FGFR	108	0.407182	0.906825	0.615905	0.866238	0.739853	2723	tags=13%, list=11%, signal=12%	SPRY2/RICTOR/TRIB3/PRKCE/FOXO1/ITPR3/FRS2/AKT3/MAP2K2/MAP2K1/SHC1/CDKN1A/MKNK1/CASP9
REACTOME_METABOLISM_OF_RNA	REACTOME_METABOLISM_OF_RNA	254	0.372237	0.904019	0.696124	0.89996	0.768656	3361	tags=31%, list=13%, signal=27%	DCP1B/RPL36A/RPL39/RPL21/RPL12/RPS23/DCP1A/RPL7A/RPL18A/RPL34/PATL1/RPL27/EXOSC8/RPS11/ZFP36/RPL29/RPL15/RPL36/RPL38/PPP2R2A/PSMA5/RPL13/RPL23/RPL35/RPL14/WDR77/RPS19/EXOSC7/RPL10/RPS3A/MAPKAPK2/RPL37/ZFP36L1/RPL24/CASC3/RPL13A/RPL11/RPS8/EIF4A2/RPL9/RPLP1/PSMD3/RPS16/RPS28/PABPC1/RPL22/DDX20/RPS13/RPS6/NUP214/RPS9/EDC3/TNPO1/PAIP1/RPL18/NUPL1/SNUPN/EXOSC5/RPL19/RPL23A/RPS20/TPR/RPL4/EIF4A3/RPSA/…
REACTOME_SMAD2_SMAD3_SMAD4_HETEROTRIMER_REGULATES_TRANSCRIPTION	REACTOME_SMAD2_SMAD3_SMAD4_HETEROTRIMER_REGULATES_TRANSCRIPTION	25	0.500316	0.900646	0.585127	0.862743	0.736869	3642	tags=36%, list=14%, signal=31%	JUNB/MYC/CDK9/TFDP1/CDK8/TGIF1/E2F5/HDAC1/UBA52
REACTOME_NRAGE_SIGNALS_DEATH_THROUGH_JNK	REACTOME_NRAGE_SIGNALS_DEATH_THROUGH_JNK	43	0.45636	0.890337	0.602251	0.862743	0.736869	3132	tags=26%, list=12%, signal=23%	RAC1/ARHGEF16/TRIO/VAV3/ARHGAP4/NGEF/AKAP13/PLEKHG2/ARHGEF9/MAGED1/FGD4
REACTOME_CLASS_I_MHC_MEDIATED_ANTIGEN_PROCESSING_PRESENTATION	REACTOME_CLASS_I_MHC_MEDIATED_ANTIGEN_PROCESSING_PRESENTATION	234	0.369888	0.890054	0.723602	0.900119	0.768792	3819	tags=29%, list=15%, signal=25%	DTX3L/NCF2/B2M/HSPA5/CDC16/FBXO4/TRIM32/RNF182/NEDD4/ANAPC11/PJA1/TAP2/UBE2Q1/UBE2R2/CUL7/TRIM21/DET1/PSMA5/HLA-F/RBCK1/CDC26/ITGAV/HLA-G/HLA-B/TAP1/CYBA/HLA-C/UBE2D4/ASB6/HUWE1/ERAP1/PSMD3/LRSAM1/RNF144B/ITGB5/CDC34/SEC61B/SEC31A/UBE2D3/TPP2/ANAPC10/SPSB1/SOCS3/UBE2Z/SPSB4/FBXW8/FBXO6/HECTD3/UBE2J1/UBR4/UBE2L6/PSMB7/PSMD13/HERC2/UBA3/RCHY1/SEC24D/PSMC4/PDIA3/UBA6/WSB1/RNF6/UBA52/TRIM11/NPEPPS/LN…
REACTOME_O_LINKED_GLYCOSYLATION_OF_MUCINS	REACTOME_O_LINKED_GLYCOSYLATION_OF_MUCINS	52	0.439585	0.889624	0.612782	0.866238	0.739853	1989	tags=10%, list=8%, signal=9%	ST6GAL1/C1GALT1C1/B3GNT3/GALNT6/GALNT2
REACTOME_DOWNSTREAM_SIGNALING_EVENTS_OF_B_CELL_RECEPTOR_BCR	REACTOME_DOWNSTREAM_SIGNALING_EVENTS_OF_B_CELL_RECEPTOR_BCR	93	0.408318	0.885796	0.667857	0.887498	0.758012	1821	tags=11%, list=7%, signal=10%	RASGRP1/RICTOR/TRIB3/NFKBIA/FOXO1/NFKBIE/PSMA5/RELA/AKT3/PSMD3
REACTOME_NEUROTRANSMITTER_RELEASE_CYCLE	REACTOME_NEUROTRANSMITTER_RELEASE_CYCLE	34	0.462449	0.883163	0.596623	0.862743	0.736869	2134	tags=12%, list=8%, signal=11%	MAOA/SLC1A1/SLC38A2/SYT1
REACTOME_REGULATION_OF_BETA_CELL_DEVELOPMENT	REACTOME_REGULATION_OF_BETA_CELL_DEVELOPMENT	30	0.474132	0.883068	0.602637	0.862743	0.736869	1664	tags=13%, list=6%, signal=12%	FOXA2/FOXO1/RBPJ/AKT3
REACTOME_PHOSPHOLIPID_METABOLISM	REACTOME_PHOSPHOLIPID_METABOLISM	195	0.372479	0.882202	0.7136	0.89996	0.768656	2195	tags=13%, list=8%, signal=12%	PLA2G4C/GLB1/HEXB/OCRL/PLBD1/GNPAT/PI4K2B/PSAP/TAZ/MGLL/CERS4/ARF1/AGPAT5/PLD3/UGCG/PPAP2B/SLC44A2/NEU1/INPP5E/SUMF2/CHKB/CERK/MTMR4/MTMR6/PLA2G16/HADHB
REACTOME_ADP_SIGNALLING_THROUGH_P2RY1	REACTOME_ADP_SIGNALLING_THROUGH_P2RY1	25	0.488161	0.878765	0.616438	0.866238	0.739853	954	tags=16%, list=4%, signal=15%	GNA15/GNB1/GNG11/GNAQ
REACTOME_REGULATION_OF_INSULIN_SECRETION	REACTOME_REGULATION_OF_INSULIN_SECRETION	89	0.399183	0.861919	0.685817	0.89738	0.766452	2557	tags=19%, list=10%, signal=17%	GNA15/GNB1/PLCB2/RAP1A/SLC2A1/ITPR3/GNG11/GNAQ/PLCB1/CACNA1A/GNAI2/SEC11A/IQGAP1/CDX2/GNG13/CHRM3/STXBP1
REACTOME_CHOLESTEROL_BIOSYNTHESIS	REACTOME_CHOLESTEROL_BIOSYNTHESIS	21	0.486575	0.861079	0.66855	0.887498	0.758012	3669	tags=52%, list=14%, signal=45%	HMGCS1/MVD/GGPS1/PMVK/SQLE/FDFT1/NSDHL/DHCR7/HMGCR/IDI1/MSMO1
REACTOME_GAP_JUNCTION_TRAFFICKING	REACTOME_GAP_JUNCTION_TRAFFICKING	27	0.471276	0.860675	0.636538	0.878705	0.750502	3715	tags=22%, list=14%, signal=19%	DAB2/MYO6/CLTA/GJC1/DNM2/GJC2
REACTOME_ANTIGEN_ACTIVATES_B_CELL_RECEPTOR_LEADING_TO_GENERATION_OF_SECOND_MESSENGERS	REACTOME_ANTIGEN_ACTIVATES_B_CELL_RECEPTOR_LEADING_TO_GENERATION_OF_SECOND_MESSENGERS	29	0.46332	0.858963	0.633776	0.878705	0.750502	2656	tags=17%, list=10%, signal=15%	PLCG2/ITPR3/CD79A/SHC1/PIK3CD
REACTOME_TRNA_AMINOACYLATION	REACTOME_TRNA_AMINOACYLATION	42	0.438393	0.855311	0.649907	0.88214	0.753436	2103	tags=26%, list=8%, signal=24%	TARS/YARS/EPRS/SARS/CARS2/IARS/CARS/WARS/YARS2/IARS2/WARS2
REACTOME_SIGNALLING_TO_RAS	REACTOME_SIGNALLING_TO_RAS	27	0.467743	0.854222	0.646154	0.879391	0.751088	3367	tags=37%, list=13%, signal=32%	RALA/SHC3/RALGDS/MAPKAPK2/MAP2K2/MAP2K1/MAPKAPK3/SHC1/MAPK11/GRB2
REACTOME_CELL_DEATH_SIGNALLING_VIA_NRAGE_NRIF_AND_NADE	REACTOME_CELL_DEATH_SIGNALLING_VIA_NRAGE_NRIF_AND_NADE	58	0.416231	0.852018	0.700917	0.89996	0.768656	4007	tags=31%, list=15%, signal=26%	RAC1/ARHGEF16/TRIO/VAV3/ARHGAP4/APH1A/NGEF/AKAP13/NGFRAP1/PSENEN/PLEKHG2/ARHGEF9/MAGED1/FGD4/VAV1/UBA52/RASGRF1/SQSTM1
REACTOME_PEROXISOMAL_LIPID_METABOLISM	REACTOME_PEROXISOMAL_LIPID_METABOLISM	20	0.484941	0.8491	0.678095	0.894172	0.763712	860	tags=10%, list=3%, signal=10%	SLC27A2/GNPAT
REACTOME_FORMATION_OF_FIBRIN_CLOT_CLOTTING_CASCADE	REACTOME_FORMATION_OF_FIBRIN_CLOT_CLOTTING_CASCADE	32	0.448863	0.84746	0.654206	0.885613	0.756402	671	tags=6%, list=3%, signal=6%	THBD/VWF
REACTOME_GROWTH_HORMONE_RECEPTOR_SIGNALING	REACTOME_GROWTH_HORMONE_RECEPTOR_SIGNALING	24	0.473826	0.847095	0.667961	0.887498	0.758012	307	tags=8%, list=1%, signal=8%	IRS2/STAT1
REACTOME_CITRIC_ACID_CYCLE_TCA_CYCLE	REACTOME_CITRIC_ACID_CYCLE_TCA_CYCLE	19	0.47902	0.842698	0.666034	0.887498	0.758012	1611	tags=21%, list=6%, signal=20%	DLST/SUCLA2/SDHA/IDH3G
REACTOME_BMAL1_CLOCK_NPAS2_ACTIVATES_CIRCADIAN_EXPRESSION	REACTOME_BMAL1_CLOCK_NPAS2_ACTIVATES_CIRCADIAN_EXPRESSION	35	0.436892	0.83974	0.683824	0.897078	0.766194	1584	tags=14%, list=6%, signal=13%	BHLHE40/ARNTL2/RXRA/BHLHE41/RORA
REACTOME_G_BETA_GAMMA_SIGNALLING_THROUGH_PLC_BETA	REACTOME_G_BETA_GAMMA_SIGNALLING_THROUGH_PLC_BETA	20	0.47825	0.837384	0.68381	0.897078	0.766194	999	tags=20%, list=4%, signal=19%	GNB1/PLCB2/GNG11/PLCB1
REACTOME_ENDOSOMAL_SORTING_COMPLEX_REQUIRED_FOR_TRANSPORT_ESCRT	REACTOME_ENDOSOMAL_SORTING_COMPLEX_REQUIRED_FOR_TRANSPORT_ESCRT	26	0.456584	0.83469	0.677481	0.894172	0.763712	2463	tags=31%, list=10%, signal=28%	VPS37C/CHMP4B/VPS28/VPS36/CHMP5/TSG101/HGS/VPS37B
REACTOME_TCR_SIGNALING	REACTOME_TCR_SIGNALING	52	0.411512	0.832811	0.706767	0.89996	0.768656	1403	tags=8%, list=5%, signal=7%	VASP/NFKBIA/PAG1/RELA
REACTOME_SIGNALING_BY_TGF_BETA_RECEPTOR_COMPLEX	REACTOME_SIGNALING_BY_TGF_BETA_RECEPTOR_COMPLEX	60	0.405069	0.831149	0.743068	0.913579	0.780288	3805	tags=35%, list=15%, signal=30%	PMEPA1/JUNB/MYC/PPP1R15A/TRIM33/CDK9/TFDP1/UCHL5/CDK8/MTMR4/UBE2D3/F11R/TGIF1/PARD3/E2F5/TGFBR2/HDAC1/STRAP/SKI/UBA52/SMURF2
REACTOME_HDL_MEDIATED_LIPID_TRANSPORT	REACTOME_HDL_MEDIATED_LIPID_TRANSPORT	15	0.491549	0.829946	0.713483	0.89996	0.768656	657	tags=13%, list=3%, signal=13%	ABCG1/ABCA1
REACTOME_CIRCADIAN_CLOCK	REACTOME_CIRCADIAN_CLOCK	51	0.408365	0.819506	0.735741	0.909224	0.776568	1919	tags=16%, list=7%, signal=15%	BHLHE40/ARNTL2/RXRA/FBXL3/BHLHE41/CSNK1E/RORA/CSNK1D
REACTOME_INTEGRATION_OF_ENERGY_METABOLISM	REACTOME_INTEGRATION_OF_ENERGY_METABOLISM	116	0.363706	0.818232	0.799331	0.925333	0.790327	3277	tags=21%, list=13%, signal=18%	GNA15/GNB1/PLCB2/RAP1A/SLC2A1/PRKAB2/ITPR3/GNG11/GNAQ/PLCB1/MLX/CACNA1A/GNAI2/SEC11A/IQGAP1/CDX2/GNG13/CHRM3/STXBP1/SPCS1/RAPGEF3/PPP2R1A/TKT/SPCS2
REACTOME_N_GLYCAN_ANTENNAE_ELONGATION_IN_THE_MEDIAL_TRANS_GOLGI	REACTOME_N_GLYCAN_ANTENNAE_ELONGATION_IN_THE_MEDIAL_TRANS_GOLGI	17	0.469894	0.815921	0.716698	0.89996	0.768656	1604	tags=18%, list=6%, signal=17%	FUT8/ST6GAL1/B4GALT1
REACTOME_G_PROTEIN_BETA_GAMMA_SIGNALLING	REACTOME_G_PROTEIN_BETA_GAMMA_SIGNALLING	28	0.44225	0.813949	0.696911	0.89996	0.768656	1664	tags=18%, list=6%, signal=17%	GNB1/PLCB2/GNG11/PLCB1/AKT3
REACTOME_IL_RECEPTOR_SHC_SIGNALING	REACTOME_IL_RECEPTOR_SHC_SIGNALING	27	0.444194	0.811215	0.711538	0.89996	0.768656	3459	tags=26%, list=13%, signal=22%	IL3RA/CSF2/IL2RG/SHC1/PIK3CD/GRB2/JAK2
REACTOME_GENERIC_TRANSCRIPTION_PATHWAY	REACTOME_GENERIC_TRANSCRIPTION_PATHWAY	331	0.322977	0.804317	0.954345	0.97347	0.83144	3957	tags=22%, list=15%, signal=19%	ZNF264/MED4/NOTCH3/JUNB/RXRA/MYC/MED24/ZNF627/RBPJ/RARA/TRIM33/THRA/ZNF658/CDK9/CTGF/TFDP1/RORA/ZNF37A/MED15/CDK8/NR1H2/ZNF773/ZNF189/ZNF420/ZNF555/TEAD4/ZNF418/UBE2D3/ZNF226/ZNF567/TEAD1/MED16/MED10/TGIF1/PPARA/ZNF415/NR4A3/NR1D1/E2F5/ZNF605/ZNF416/ZNF613/ZNF211/ZNF317/MED8/ZNF234/NR3C2/ZNF285/ZNF529/ZNF274/HDAC1/ZNF565/ZNF595/ZNF23/MED25/ZNF446/ZNF564/SKI/ZNF256/ZNF250/UBA52/MED30/NOTCH4/ZNF350…
REACTOME_ACTIVATION_OF_CHAPERONE_GENES_BY_XBP1S	REACTOME_ACTIVATION_OF_CHAPERONE_GENES_BY_XBP1S	44	0.410679	0.8034	0.725047	0.900119	0.768792	3202	tags=32%, list=12%, signal=28%	XBP1/CUL7/SERP1/C19orf10/TPP1/WIPI1/SEC31A/PPP2R5B/SHC1/GOSR2/ZBTB17/KLHDC3/YIF1A/DNAJC3
REACTOME_DOWNSTREAM_SIGNALING_OF_ACTIVATED_FGFR	REACTOME_DOWNSTREAM_SIGNALING_OF_ACTIVATED_FGFR	97	0.359483	0.788717	0.850352	0.926829	0.791605	2723	tags=12%, list=11%, signal=11%	RICTOR/TRIB3/PRKCE/FOXO1/ITPR3/FRS2/AKT3/MAP2K2/MAP2K1/SHC1/CDKN1A/CASP9
REACTOME_FORMATION_OF_THE_TERNARY_COMPLEX_AND_SUBSEQUENTLY_THE_43S_COMPLEX	REACTOME_FORMATION_OF_THE_TERNARY_COMPLEX_AND_SUBSEQUENTLY_THE_43S_COMPLEX	47	0.394512	0.782667	0.781481	0.920949	0.786582	3391	tags=36%, list=13%, signal=31%	RPS23/RPS11/RPS19/RPS3A/RPS8/RPS16/RPS28/RPS13/RPS6/RPS9/RPS20/RPSA/RPS3/EIF3J/RPS18/RPS17/EIF3D
REACTOME_REGULATION_OF_GENE_EXPRESSION_IN_BETA_CELLS	REACTOME_REGULATION_OF_GENE_EXPRESSION_IN_BETA_CELLS	20	0.446156	0.781189	0.750476	0.914551	0.781118	1664	tags=15%, list=6%, signal=14%	FOXA2/FOXO1/AKT3
REACTOME_ACTIVATION_OF_KAINATE_RECEPTORS_UPON_GLUTAMATE_BINDING	REACTOME_ACTIVATION_OF_KAINATE_RECEPTORS_UPON_GLUTAMATE_BINDING	31	0.415169	0.776209	0.767045	0.916014	0.782367	999	tags=13%, list=4%, signal=12%	GNB1/PLCB2/GNG11/PLCB1
REACTOME_ANTIGEN_PROCESSING_CROSS_PRESENTATION	REACTOME_ANTIGEN_PROCESSING_CROSS_PRESENTATION	71	0.365204	0.770247	0.845196	0.925333	0.790327	2229	tags=20%, list=9%, signal=18%	NCF2/B2M/TAP2/PSMA5/HLA-F/ITGAV/HLA-G/HLA-B/TAP1/CYBA/HLA-C/PSMD3/ITGB5/SEC61B
REACTOME_APOPTOTIC_CLEAVAGE_OF_CELLULAR_PROTEINS	REACTOME_APOPTOTIC_CLEAVAGE_OF_CELLULAR_PROTEINS	37	0.397256	0.766229	0.787709	0.923834	0.789047	1777	tags=19%, list=7%, signal=18%	GSN/TJP2/STK24/TJP1/BCAP31/VIM/DSP
REACTOME_SIGNALING_BY_RHO_GTPASES	REACTOME_SIGNALING_BY_RHO_GTPASES	112	0.341705	0.765638	0.914141	0.949332	0.810825	3574	tags=26%, list=14%, signal=22%	ARHGDIB/ARHGAP26/RAC1/OCRL/ARHGEF16/GDI1/ARHGAP10/RAC2/TRIO/RHOC/G3BP2/VAV3/ARHGAP4/RAC3/NGEF/AKAP13/ARHGDIA/PLEKHG2/CDC42/ARHGEF9/ARAP2/ARAP1/FGD4/RHOBTB1/RHOG/BCR/SYDE1/VAV1/ARHGAP25
REACTOME_SIGNALING_BY_FGFR_MUTANTS	REACTOME_SIGNALING_BY_FGFR_MUTANTS	43	0.390867	0.762564	0.797373	0.925333	0.790327	3367	tags=14%, list=13%, signal=12%	STAT1/ZMYM2/FRS2/STAT5B/BCR/GRB2
REACTOME_GENERATION_OF_SECOND_MESSENGER_MOLECULES	REACTOME_GENERATION_OF_SECOND_MESSENGER_MOLECULES	27	0.41585	0.759453	0.780769	0.920949	0.786582	426	tags=4%, list=2%, signal=4%	VASP
REACTOME_PRE_NOTCH_PROCESSING_IN_GOLGI	REACTOME_PRE_NOTCH_PROCESSING_IN_GOLGI	16	0.442174	0.754326	0.798883	0.925333	0.790327	4688	tags=44%, list=18%, signal=36%	NOTCH3/B4GALT1/RFNG/ST3GAL3/NOTCH4/RAB6A/MFNG
REACTOME_INFLAMMASOMES	REACTOME_INFLAMMASOMES	16	0.439664	0.750045	0.800745	0.925333	0.790327	3478	tags=38%, list=13%, signal=32%	CASP1/PSTPIP1/PYCARD/TXN/NLRP3/BCL2L1
REACTOME_PLC_BETA_MEDIATED_EVENTS	REACTOME_PLC_BETA_MEDIATED_EVENTS	42	0.380412	0.742189	0.836127	0.925333	0.790327	1775	tags=10%, list=7%, signal=9%	PLCB2/ITPR3/PLCB1/GNAI2
REACTOME_POST_TRANSLATIONAL_MODIFICATION_SYNTHESIS_OF_GPI_ANCHORED_PROTEINS	REACTOME_POST_TRANSLATIONAL_MODIFICATION_SYNTHESIS_OF_GPI_ANCHORED_PROTEINS	26	0.404397	0.739286	0.80916	0.925333	0.790327	2407	tags=15%, list=9%, signal=14%	PLAUR/PIGG/PIGB/DPM2
REACTOME_NEUROTRANSMITTER_RECEPTOR_BINDING_AND_DOWNSTREAM_TRANSMISSION_IN_THE_POSTSYNAPTIC_CELL	REACTOME_NEUROTRANSMITTER_RECEPTOR_BINDING_AND_DOWNSTREAM_TRANSMISSION_IN_THE_POSTSYNAPTIC_CELL	135	0.324357	0.736116	0.971667	0.987182	0.843152	2397	tags=8%, list=9%, signal=7%	GNB1/PLCB2/RRAS/GNG11/PLCB1/RPS6KA2/AP2B1/MYO6/GNAI2/ACTN2/GNG13
REACTOME_METABOLISM_OF_VITAMINS_AND_COFACTORS	REACTOME_METABOLISM_OF_VITAMINS_AND_COFACTORS	50	0.366333	0.735063	0.875706	0.938388	0.801477	1905	tags=16%, list=7%, signal=15%	ACP5/SLC2A3/MOCOS/SLC2A1/TPK1/FPGS/CYB5R3/NMNAT2
REACTOME_SYNTHESIS_OF_PIPS_AT_THE_PLASMA_MEMBRANE	REACTOME_SYNTHESIS_OF_PIPS_AT_THE_PLASMA_MEMBRANE	30	0.389769	0.725944	0.830508	0.925333	0.790327	2693	tags=13%, list=10%, signal=12%	PI4K2B/MTMR6/PIK3CD/MTMR1
REACTOME_CREB_PHOSPHORYLATION_THROUGH_THE_ACTIVATION_OF_RAS	REACTOME_CREB_PHOSPHORYLATION_THROUGH_THE_ACTIVATION_OF_RAS	27	0.397087	0.725186	0.830769	0.925333	0.790327	2123	tags=11%, list=8%, signal=10%	RRAS/RPS6KA2/ACTN2
REACTOME_INTRINSIC_PATHWAY_FOR_APOPTOSIS	REACTOME_INTRINSIC_PATHWAY_FOR_APOPTOSIS	29	0.391122	0.725114	0.83871	0.925333	0.790327	1866	tags=21%, list=7%, signal=19%	BBC3/PMAIP1/TFDP1/NMT1/BAX/XIAP
REACTOME_JNK_C_JUN_KINASES_PHOSPHORYLATION_AND_ACTIVATION_MEDIATED_BY_ACTIVATED_HUMAN_TAK1	REACTOME_JNK_C_JUN_KINASES_PHOSPHORYLATION_AND_ACTIVATION_MEDIATED_BY_ACTIVATED_HUMAN_TAK1	16	0.422654	0.721026	0.839851	0.925333	0.790327	3560	tags=38%, list=14%, signal=32%	IRAK2/IRAK1/MAP2K7/MAP3K7/RIPK2/IKBKG
REACTOME_CYTOCHROME_P450_ARRANGED_BY_SUBSTRATE_TYPE	REACTOME_CYTOCHROME_P450_ARRANGED_BY_SUBSTRATE_TYPE	49	0.359223	0.720051	0.902804	0.945912	0.807903	2516	tags=10%, list=10%, signal=9%	CYP27A1/CYP2R1/CYP2S1/CYP2J2/CYP2U1
REACTOME_DOWNSTREAM_TCR_SIGNALING	REACTOME_DOWNSTREAM_TCR_SIGNALING	35	0.372313	0.715614	0.869485	0.935662	0.799149	3560	tags=17%, list=14%, signal=15%	NFKBIA/RELA/CARD11/MAP3K7/RIPK2/IKBKG
REACTOME_VOLTAGE_GATED_POTASSIUM_CHANNELS	REACTOME_VOLTAGE_GATED_POTASSIUM_CHANNELS	43	0.362478	0.707179	0.891182	0.945912	0.807903	6815	tags=28%, list=26%, signal=21%	KCNG1/KCNF1/KCNH1/KCNH5/KCNA7/KCND2/KCNC4/KCNQ3/KCND1/KCNA10/KCNS2/KCNS3
REACTOME_IL_3_5_AND_GM_CSF_SIGNALING	REACTOME_IL_3_5_AND_GM_CSF_SIGNALING	43	0.35964	0.701641	0.893058	0.945912	0.807903	3531	tags=23%, list=14%, signal=20%	IL3RA/CSF2/RAPGEF1/IL2RG/STAT5B/SHC1/PIK3CD/GRB2/JAK2/VAV1
REACTOME_REGULATION_OF_INSULIN_SECRETION_BY_GLUCAGON_LIKE_PEPTIDE1	REACTOME_REGULATION_OF_INSULIN_SECRETION_BY_GLUCAGON_LIKE_PEPTIDE1	42	0.357278	0.697055	0.905028	0.945912	0.807903	912	tags=10%, list=4%, signal=9%	GNB1/RAP1A/ITPR3/GNG11
REACTOME_ASSOCIATION_OF_TRIC_CCT_WITH_TARGET_PROTEINS_DURING_BIOSYNTHESIS	REACTOME_ASSOCIATION_OF_TRIC_CCT_WITH_TARGET_PROTEINS_DURING_BIOSYNTHESIS	26	0.379977	0.694644	0.874046	0.938388	0.801477	757	tags=15%, list=3%, signal=15%	FBXW5/FBXO4/FBXL5/FBXL3
REACTOME_PLATELET_SENSITIZATION_BY_LDL	REACTOME_PLATELET_SENSITIZATION_BY_LDL	16	0.406985	0.694296	0.865922	0.935662	0.799149	4956	tags=38%, list=19%, signal=30%	PPP2R5A/PPP2R5B/PPP2R1A/PLA2G4A/PPP2R5D/PECAM1
REACTOME_ACTIVATED_NOTCH1_TRANSMITS_SIGNAL_TO_THE_NUCLEUS	REACTOME_ACTIVATED_NOTCH1_TRANSMITS_SIGNAL_TO_THE_NUCLEUS	25	0.385438	0.693848	0.888454	0.945912	0.807903	3642	tags=28%, list=14%, signal=24%	JAG1/APH1A/PSENEN/DNER/MIB2/ADAM10/UBA52
REACTOME_SIGNALING_BY_NOTCH	REACTOME_SIGNALING_BY_NOTCH	95	0.317791	0.692352	0.98579	0.989679	0.845285	3730	tags=27%, list=14%, signal=24%	NOTCH3/MYC/CCND1/RBPJ/POGLUT1/TFDP1/B4GALT1/HDAC5/JAG1/CDK8/APH1A/TLE4/TNRC6C/TLE2/PSENEN/RFNG/DNER/MIB2/ADAM10/MOV10/HDAC4/HDAC1/ST3GAL3/UBA52/NOTCH4/HDAC6
REACTOME_PRE_NOTCH_EXPRESSION_AND_PROCESSING	REACTOME_PRE_NOTCH_EXPRESSION_AND_PROCESSING	38	0.355906	0.687122	0.904236	0.945912	0.807903	3698	tags=29%, list=14%, signal=25%	NOTCH3/CCND1/RBPJ/POGLUT1/TFDP1/B4GALT1/TNRC6C/RFNG/MOV10/ST3GAL3/NOTCH4
REACTOME_SYNTHESIS_SECRETION_AND_INACTIVATION_OF_GLP1	REACTOME_SYNTHESIS_SECRETION_AND_INACTIVATION_OF_GLP1	17	0.388836	0.675172	0.898687	0.945912	0.807903	4319	tags=41%, list=17%, signal=34%	SEC11A/CDX2/GNG13/SPCS1/SPCS2/PAX6/GPR119
REACTOME_FORMATION_OF_INCISION_COMPLEX_IN_GG_NER	REACTOME_FORMATION_OF_INCISION_COMPLEX_IN_GG_NER	19	0.374333	0.658531	0.918406	0.949332	0.810825	2980	tags=32%, list=11%, signal=28%	ERCC5/DDB2/XPA/ERCC1/XPC/RAD23B
REACTOME_PLATELET_CALCIUM_HOMEOSTASIS	REACTOME_PLATELET_CALCIUM_HOMEOSTASIS	16	0.382013	0.651695	0.919926	0.949332	0.810825	847	tags=6%, list=3%, signal=6%	ITPR3
REACTOME_AMINE_COMPOUND_SLC_TRANSPORTERS	REACTOME_AMINE_COMPOUND_SLC_TRANSPORTERS	27	0.356609	0.651263	0.923077	0.949332	0.810825	3604	tags=15%, list=14%, signal=13%	SLC44A2/SLC6A9/SLC44A3/SLC44A5
REACTOME_INSULIN_SYNTHESIS_AND_PROCESSING	REACTOME_INSULIN_SYNTHESIS_AND_PROCESSING	20	0.363299	0.636112	0.939048	0.96366	0.823062	785	tags=5%, list=3%, signal=5%	EXOC3
REACTOME_UNBLOCKING_OF_NMDA_RECEPTOR_GLUTAMATE_BINDING_AND_ACTIVATION	REACTOME_UNBLOCKING_OF_NMDA_RECEPTOR_GLUTAMATE_BINDING_AND_ACTIVATION	15	0.368782	0.622662	0.923221	0.949332	0.810825	4982	tags=20%, list=19%, signal=16%	ACTN2/CAMK2D/CAMK2B
REACTOME_POST_NMDA_RECEPTOR_ACTIVATION_EVENTS	REACTOME_POST_NMDA_RECEPTOR_ACTIVATION_EVENTS	33	0.320553	0.611382	0.96846	0.985892	0.842051	2123	tags=9%, list=8%, signal=8%	RRAS/RPS6KA2/ACTN2
REACTOME_ACTIVATION_OF_NMDA_RECEPTOR_UPON_GLUTAMATE_BINDING_AND_POSTSYNAPTIC_EVENTS	REACTOME_ACTIVATION_OF_NMDA_RECEPTOR_UPON_GLUTAMATE_BINDING_AND_POSTSYNAPTIC_EVENTS	37	0.30879	0.595595	0.985102	0.989679	0.845285	2123	tags=8%, list=8%, signal=7%	RRAS/RPS6KA2/ACTN2
REACTOME_ACYL_CHAIN_REMODELLING_OF_PG	REACTOME_ACYL_CHAIN_REMODELLING_OF_PG	16	0.329068	0.561373	0.975791	0.989398	0.845045	6932	tags=44%, list=27%, signal=32%	PLA2G4A/LPCAT4/PLA2G12A/PLA2G5/CRLS1/PLA2G3/PLA2G2F
REACTOME_LIGAND_GATED_ION_CHANNEL_TRANSPORT	REACTOME_LIGAND_GATED_ION_CHANNEL_TRANSPORT	21	0.297639	0.526724	0.984934	0.989679	0.845285	4278	tags=10%, list=17%, signal=8%	ARHGEF9/HTR3A
REACTOME_INTERACTION_BETWEEN_L1_AND_ANKYRINS	REACTOME_INTERACTION_BETWEEN_L1_AND_ANKYRINS	21	0.295756	0.523391	0.984934	0.989679	0.845285	3025	tags=14%, list=12%, signal=13%	NRCAM/SPTBN2/ANK1
REACTOME_ACTIVATED_POINT_MUTANTS_OF_FGFR2	REACTOME_ACTIVATED_POINT_MUTANTS_OF_FGFR2	16	-0.217512	-0.376694	0.995699	0.997659	0.8521	20285	tags=44%, list=78%, signal=10%	FGF17/FGF3/FGF8/FGF5/FGF20/FGF22/FGF1
REACTOME_OLFACTORY_SIGNALING_PATHWAY	REACTOME_OLFACTORY_SIGNALING_PATHWAY	309	-0.209474	-0.561957	1	1	0.8541	8471	tags=26%, list=33%, signal=17%	OR4X2/OR6M1/OR10H5/OR1A2/OR2L3/OR51E1/OR1S1/OR5C1/OR4N3P/OR4K15/OR2AK2/OR6N2/OR6S1/OR8B4/OR1L3/OR4N4/OR2T27/OR1L4/OR2G2/OR2W3/OR10G2/OR8U8/OR1K1/OR6N1/OR51B6/OR5I1/OR52E6/OR2B6/OR2M4/OR51B4/OR4E2/OR5A2/OR52I1/OR10H1/OR51Q1/OR4N5/OR1J1/OR5B17/OR5T2/OR8D1/OR10X1/OR7G1/OR4K5/OR1G1/OR8K5/OR4C12/OR4C13/OR2D3/OR5D13/OR4K1/OR6V1/OR5AU1/OR5K1/OR52N4/OR6K6/OR52N2/OR5T1/OR2F1/OR8K3/OR3A1/OR6B1/OR10J1/OR5AN…
REACTOME_SYNTHESIS_OF_GLYCOSYLPHOSPHATIDYLINOSITOL_GPI	REACTOME_SYNTHESIS_OF_GLYCOSYLPHOSPHATIDYLINOSITOL_GPI	17	-0.362394	-0.635535	0.921109	0.949332	0.810825	4491	tags=41%, list=17%, signal=34%	PIGL/PIGO/PIGW/PIGX/PIGA/PIGF/PIGH
REACTOME_SYNTHESIS_OF_PA	REACTOME_SYNTHESIS_OF_PA	27	-0.335199	-0.646781	0.946058	0.968901	0.827538	4277	tags=30%, list=17%, signal=25%	GPD1L/GPAM/AGPAT1/PLD2/AGPAT9/PLA2G1B/GPAT2/AGPAT3
REACTOME_DEFENSINS	REACTOME_DEFENSINS	42	-0.319637	-0.666076	0.952688	0.97347	0.83144	575	tags=10%, list=2%, signal=9%	DEFB105B/DEFB103A/DEFB113/DEFB1
REACTOME_REGULATION_OF_HYPOXIA_INDUCIBLE_FACTOR_HIF_BY_OXYGEN	REACTOME_REGULATION_OF_HYPOXIA_INDUCIBLE_FACTOR_HIF_BY_OXYGEN	23	-0.351661	-0.667308	0.907975	0.947048	0.808874	2137	tags=39%, list=8%, signal=36%	EGLN3/CUL2/UBE2D1/ARNT/EPAS1/TCEB1/TCEB2/UBE2D2/HIF1A
REACTOME_DOWNREGULATION_OF_TGF_BETA_RECEPTOR_SIGNALING	REACTOME_DOWNREGULATION_OF_TGF_BETA_RECEPTOR_SIGNALING	21	-0.363629	-0.669289	0.904459	0.945912	0.807903	2778	tags=29%, list=11%, signal=26%	SMAD2/PPP1CA/XPO1/PPP1CC/STUB1/SMAD3
REACTOME_TGF_BETA_RECEPTOR_SIGNALING_ACTIVATES_SMADS	REACTOME_TGF_BETA_RECEPTOR_SIGNALING_ACTIVATES_SMADS	24	-0.355038	-0.674669	0.915811	0.949332	0.810825	2778	tags=21%, list=11%, signal=19%	PPP1CA/XPO1/PPP1CC/STUB1/SMAD3
REACTOME_GLYCOLYSIS	REACTOME_GLYCOLYSIS	26	-0.357221	-0.681902	0.903766	0.945912	0.807903	2539	tags=38%, list=10%, signal=35%	PGAM2/PGK1/ALDOC/PPP2CA/ALDOA/PFKFB4/PFKL/ENO3/PGAM1/PFKM
REACTOME_CTLA4_INHIBITORY_SIGNALING	REACTOME_CTLA4_INHIBITORY_SIGNALING	21	-0.372024	-0.68474	0.895966	0.945912	0.807903	3678	tags=19%, list=14%, signal=16%	PPP2R5E/PPP2CA/AKT1/FYN
REACTOME_OXYGEN_DEPENDENT_PROLINE_HYDROXYLATION_OF_HYPOXIA_INDUCIBLE_FACTOR_ALPHA	REACTOME_OXYGEN_DEPENDENT_PROLINE_HYDROXYLATION_OF_HYPOXIA_INDUCIBLE_FACTOR_ALPHA	16	-0.398141	-0.689512	0.862366	0.935662	0.799149	2137	tags=50%, list=8%, signal=46%	EGLN3/CUL2/UBE2D1/EPAS1/TCEB1/TCEB2/UBE2D2/HIF1A
REACTOME_SIGNALING_BY_NOTCH1	REACTOME_SIGNALING_BY_NOTCH1	67	-0.311413	-0.692686	0.982103	0.989679	0.845285	4284	tags=25%, list=17%, signal=21%	NCOR2/JAG2/ARRB2/ADAM17/HDAC11/KAT2A/HEYL/CCNC/ARRB1/APH1B/SKP1/CUL1/DLL1/HDAC3/HIF1A/HDAC2/TBL1X
REACTOME_DOWNREGULATION_OF_SMAD2_3_SMAD4_TRANSCRIPTIONAL_ACTIVITY	REACTOME_DOWNREGULATION_OF_SMAD2_3_SMAD4_TRANSCRIPTIONAL_ACTIVITY	19	-0.387446	-0.69346	0.88	0.941008	0.803715	334	tags=26%, list=1%, signal=26%	USP9X/UBE2D1/NCOR2/SMAD2/SMAD3
REACTOME_RNA_POL_I_TRANSCRIPTION_TERMINATION	REACTOME_RNA_POL_I_TRANSCRIPTION_TERMINATION	19	-0.392494	-0.702495	0.869474	0.935662	0.799149	4409	tags=53%, list=17%, signal=44%	POLR1C/ERCC2/PTRF/CDK7/POLR1A/MNAT1/ERCC3/UBTF/TAF1C/POLR1B
REACTOME_DAG_AND_IP3_SIGNALING	REACTOME_DAG_AND_IP3_SIGNALING	31	-0.35386	-0.703254	0.894515	0.945912	0.807903	3040	tags=29%, list=12%, signal=26%	CALM3/ADCY6/PRKAR1B/PRKAR2B/ADCY3/PLCG1/PRKCA/PRKACB/CALM2
REACTOME_DESTABILIZATION_OF_MRNA_BY_KSRP	REACTOME_DESTABILIZATION_OF_MRNA_BY_KSRP	17	-0.409317	-0.717825	0.835821	0.925333	0.790327	4707	tags=53%, list=18%, signal=43%	EXOSC6/KHSRP/DCP2/EXOSC9/EXOSC3/EXOSC4/AKT1/EXOSC1/PARN
REACTOME_SPHINGOLIPID_DE_NOVO_BIOSYNTHESIS	REACTOME_SPHINGOLIPID_DE_NOVO_BIOSYNTHESIS	30	-0.367997	-0.723597	0.864119	0.935662	0.799149	3303	tags=23%, list=13%, signal=20%	CERS5/SPTLC2/VAPB/SGPP1/PPAP2A/CERS6/SGMS1
REACTOME_TRAFFICKING_OF_GLUR2_CONTAINING_AMPA_RECEPTORS	REACTOME_TRAFFICKING_OF_GLUR2_CONTAINING_AMPA_RECEPTORS	15	-0.425471	-0.727848	0.831197	0.925333	0.790327	1868	tags=40%, list=7%, signal=37%	AP2S1/GRIA4/PRKCG/GRIA1/PRKCA/AP2M1
REACTOME_SHC_RELATED_EVENTS	REACTOME_SHC_RELATED_EVENTS	17	-0.415238	-0.72821	0.831557	0.925333	0.790327	2809	tags=18%, list=11%, signal=16%	RAF1/YWHAB/CDK1
REACTOME_PD1_SIGNALING	REACTOME_PD1_SIGNALING	18	-0.41157	-0.729816	0.842887	0.925333	0.790327	3073	tags=22%, list=12%, signal=20%	CD3D/CD274/PTPN6/HLA-DPA1
REACTOME_NA_CL_DEPENDENT_NEUROTRANSMITTER_TRANSPORTERS	REACTOME_NA_CL_DEPENDENT_NEUROTRANSMITTER_TRANSPORTERS	17	-0.416363	-0.730182	0.831557	0.925333	0.790327	3410	tags=18%, list=13%, signal=15%	SLC18A1/SLC6A15/SLC6A6
REACTOME_PROLONGED_ERK_ACTIVATION_EVENTS	REACTOME_PROLONGED_ERK_ACTIVATION_EVENTS	19	-0.413511	-0.740113	0.821053	0.925333	0.790327	2826	tags=32%, list=11%, signal=28%	BRAF/RAF1/CRK/PLCG1/YWHAB/CDK1
REACTOME_TIE2_SIGNALING	REACTOME_TIE2_SIGNALING	17	-0.422033	-0.740126	0.820896	0.925333	0.790327	398	tags=12%, list=2%, signal=12%	PIK3CA/ANGPT1
REACTOME_ARMS_MEDIATED_ACTIVATION	REACTOME_ARMS_MEDIATED_ACTIVATION	17	-0.424944	-0.745231	0.810235	0.925333	0.790327	2826	tags=29%, list=11%, signal=26%	BRAF/RAF1/CRK/YWHAB/CDK1
REACTOME_ACTIVATION_OF_BH3_ONLY_PROTEINS	REACTOME_ACTIVATION_OF_BH3_ONLY_PROTEINS	16	-0.433055	-0.749977	0.806452	0.925333	0.790327	2142	tags=25%, list=8%, signal=23%	AKT1/YWHAB/DYNLL1/E2F1
REACTOME_INCRETIN_SYNTHESIS_SECRETION_AND_INACTIVATION	REACTOME_INCRETIN_SYNTHESIS_SECRETION_AND_INACTIVATION	20	-0.417009	-0.755	0.819706	0.925333	0.790327	1615	tags=15%, list=6%, signal=14%	SEC11C/GATA4/DPP4
REACTOME_NOTCH1_INTRACELLULAR_DOMAIN_REGULATES_TRANSCRIPTION	REACTOME_NOTCH1_INTRACELLULAR_DOMAIN_REGULATES_TRANSCRIPTION	44	-0.359785	-0.757518	0.866242	0.935662	0.799149	3432	tags=23%, list=13%, signal=20%	HDAC11/KAT2A/HEYL/CCNC/SKP1/CUL1/HDAC3/HIF1A/HDAC2/TBL1X
REACTOME_IL_2_SIGNALING	REACTOME_IL_2_SIGNALING	41	-0.366128	-0.758013	0.844156	0.925333	0.790327	1773	tags=20%, list=7%, signal=18%	PTPN6/GAB2/RAF1/YWHAB/INPPL1/CSF2RA/IL2RB/CDK1
REACTOME_TRAFFICKING_OF_AMPA_RECEPTORS	REACTOME_TRAFFICKING_OF_AMPA_RECEPTORS	27	-0.392991	-0.758293	0.811203	0.925333	0.790327	1868	tags=15%, list=7%, signal=14%	GRIA1/PRKCA/AP2M1/EPB41L1
REACTOME_BETA_DEFENSINS	REACTOME_BETA_DEFENSINS	35	-0.37949	-0.758366	0.847162	0.925333	0.790327	575	tags=11%, list=2%, signal=11%	DEFB105B/DEFB103A/DEFB113/DEFB1
REACTOME_PRE_NOTCH_TRANSCRIPTION_AND_TRANSLATION	REACTOME_PRE_NOTCH_TRANSCRIPTION_AND_TRANSLATION	23	-0.399686	-0.758438	0.803681	0.925333	0.790327	68	tags=13%, list=0%, signal=13%	KAT2A/TNRC6A/E2F1
REACTOME_G_ALPHA_Z_SIGNALLING_EVENTS	REACTOME_G_ALPHA_Z_SIGNALLING_EVENTS	44	-0.366365	-0.771373	0.840764	0.925333	0.790327	2757	tags=18%, list=11%, signal=16%	GNAS/GNAI1/ADCY3/PRKCA/RGS19/GNG5/GNG4/GNG12
REACTOME_ADP_SIGNALLING_THROUGH_P2RY12	REACTOME_ADP_SIGNALLING_THROUGH_P2RY12	21	-0.419393	-0.771928	0.796178	0.925333	0.790327	1358	tags=19%, list=5%, signal=18%	GNAI1/GNG5/GNG4/GNG12
REACTOME_SHC_MEDIATED_SIGNALLING	REACTOME_SHC_MEDIATED_SIGNALLING	15	-0.458673	-0.784646	0.771368	0.916014	0.782367	2809	tags=20%, list=11%, signal=18%	RAF1/YWHAB/CDK1
REACTOME_ACTIVATION_OF_THE_MRNA_UPON_BINDING_OF_THE_CAP_BINDING_COMPLEX_AND_EIFS_AND_SUBSEQUENT_BINDING_TO_43S	REACTOME_ACTIVATION_OF_THE_MRNA_UPON_BINDING_OF_THE_CAP_BINDING_COMPLEX_AND_EIFS_AND_SUBSEQUENT_BINDING_TO_43S	55	-0.364911	-0.786521	0.842795	0.925333	0.790327	2192	tags=18%, list=8%, signal=17%	EIF3A/EIF3C/RPS2/FAU/EIF4G1/RPS21/EIF1AX/EIF4A1/EIF4H/RPS4Y1
REACTOME_RAS_ACTIVATION_UOPN_CA2_INFUX_THROUGH_NMDA_RECEPTOR	REACTOME_RAS_ACTIVATION_UOPN_CA2_INFUX_THROUGH_NMDA_RECEPTOR	17	-0.448937	-0.787308	0.769723	0.916014	0.782367	725	tags=24%, list=3%, signal=23%	CALM3/RASGRF2/GRIN2D/CALM2
REACTOME_CONVERSION_FROM_APC_C_CDC20_TO_APC_C_CDH1_IN_LATE_ANAPHASE	REACTOME_CONVERSION_FROM_APC_C_CDC20_TO_APC_C_CDH1_IN_LATE_ANAPHASE	16	-0.455339	-0.788569	0.772043	0.916014	0.782367	1784	tags=25%, list=7%, signal=23%	ANAPC1/ANAPC5/CDC20/UBE2C
REACTOME_REGULATION_OF_SIGNALING_BY_CBL	REACTOME_REGULATION_OF_SIGNALING_BY_CBL	18	-0.446788	-0.792266	0.783439	0.920949	0.786582	2436	tags=17%, list=9%, signal=15%	CBL/CRK/FYN
REACTOME_STRIATED_MUSCLE_CONTRACTION	REACTOME_STRIATED_MUSCLE_CONTRACTION	27	-0.411515	-0.794035	0.763485	0.916014	0.782367	1256	tags=15%, list=5%, signal=14%	TPM4/TNNT1/TNNI3/TPM2
REACTOME_G_BETA_GAMMA_SIGNALLING_THROUGH_PI3KGAMMA	REACTOME_G_BETA_GAMMA_SIGNALLING_THROUGH_PI3KGAMMA	25	-0.415842	-0.795712	0.755601	0.915716	0.782113	2142	tags=16%, list=8%, signal=15%	AKT1/GNG5/GNG4/GNG12
REACTOME_G_PROTEIN_ACTIVATION	REACTOME_G_PROTEIN_ACTIVATION	27	-0.413024	-0.796947	0.763485	0.916014	0.782367	1358	tags=15%, list=5%, signal=14%	GNAI1/GNG5/GNG4/GNG12
REACTOME_INHIBITION_OF_INSULIN_SECRETION_BY_ADRENALINE_NORADRENALINE	REACTOME_INHIBITION_OF_INSULIN_SECRETION_BY_ADRENALINE_NORADRENALINE	25	-0.416911	-0.797757	0.753564	0.915428	0.781867	1358	tags=16%, list=5%, signal=15%	GNAI1/GNG5/GNG4/GNG12
REACTOME_PYRIMIDINE_METABOLISM	REACTOME_PYRIMIDINE_METABOLISM	23	-0.422874	-0.802439	0.750511	0.914551	0.781118	1389	tags=22%, list=5%, signal=21%	CDA/UCK2/DHODH/TK1/TYMS
REACTOME_BIOSYNTHESIS_OF_THE_N_GLYCAN_PRECURSOR_DOLICHOL_LIPID_LINKED_OLIGOSACCHARIDE_LLO_AND_TRANSFER_TO_A_NASCENT_PROTEIN	REACTOME_BIOSYNTHESIS_OF_THE_N_GLYCAN_PRECURSOR_DOLICHOL_LIPID_LINKED_OLIGOSACCHARIDE_LLO_AND_TRANSFER_TO_A_NASCENT_PROTEIN	28	-0.413245	-0.80326	0.760331	0.916014	0.782367	2466	tags=36%, list=10%, signal=32%	DPM1/ALG9/DPAGT1/PMM2/PGM3/GMPPA/ALG8/ALG14/GMPPB/ALG6
REACTOME_ER_PHAGOSOME_PATHWAY	REACTOME_ER_PHAGOSOME_PATHWAY	58	-0.374887	-0.807836	0.80744	0.925333	0.790327	3865	tags=40%, list=15%, signal=34%	PSMD1/PSMB9/PSMD9/PSMB10/SEC61A2/PSMC3/PSME1/PSMA6/PSMD12/PSMA7/PSMA3/PSMC1/PSMD2/PSMD4/PSME4/PSMB4/PSMD14/PSMC6/PSME2/PSMB5/PSMC2/PSMB6/PSMB1
REACTOME_DEADENYLATION_OF_MRNA	REACTOME_DEADENYLATION_OF_MRNA	18	-0.455723	-0.80811	0.764331	0.916014	0.782367	1864	tags=22%, list=7%, signal=21%	CNOT7/EIF4G1/EIF4A1/PARN
REACTOME_INSULIN_RECEPTOR_RECYCLING	REACTOME_INSULIN_RECEPTOR_RECYCLING	22	-0.433286	-0.808137	0.751046	0.914551	0.781118	1989	tags=23%, list=8%, signal=21%	ATP6V0E1/ATP6V0C/ATP6V0A4/ATP6V1C1/ATP6V1F
REACTOME_RNA_POL_III_CHAIN_ELONGATION	REACTOME_RNA_POL_III_CHAIN_ELONGATION	17	-0.465199	-0.815827	0.73774	0.909224	0.776568	3455	tags=35%, list=13%, signal=31%	POLR3E/POLR3H/POLR3A/LZTS1/POLR3K/POLR3B
REACTOME_PROSTACYCLIN_SIGNALLING_THROUGH_PROSTACYCLIN_RECEPTOR	REACTOME_PROSTACYCLIN_SIGNALLING_THROUGH_PROSTACYCLIN_RECEPTOR	19	-0.457755	-0.819301	0.745263	0.91407	0.780707	1358	tags=21%, list=5%, signal=20%	GNAS/GNG5/GNG4/GNG12
REACTOME_RNA_POL_III_TRANSCRIPTION_INITIATION_FROM_TYPE_2_PROMOTER	REACTOME_RNA_POL_III_TRANSCRIPTION_INITIATION_FROM_TYPE_2_PROMOTER	23	-0.433542	-0.822684	0.719836	0.89996	0.768656	3820	tags=35%, list=15%, signal=30%	GTF3C3/POLR3E/POLR3H/POLR3A/TBP/LZTS1/POLR3K/POLR3B
REACTOME_RNA_POL_I_TRANSCRIPTION_INITIATION	REACTOME_RNA_POL_I_TRANSCRIPTION_INITIATION	22	-0.441558	-0.823564	0.736402	0.909224	0.776568	4409	tags=50%, list=17%, signal=42%	POLR1C/RRN3/ERCC2/CDK7/POLR1A/MNAT1/ERCC3/UBTF/TAF1C/POLR1B/ERCC6
REACTOME_REGULATION_OF_KIT_SIGNALING	REACTOME_REGULATION_OF_KIT_SIGNALING	16	-0.481049	-0.833094	0.72043	0.89996	0.768656	4419	tags=38%, list=17%, signal=31%	CBL/SOCS1/PTPN6/SH2B2/PRKCA/FYN
REACTOME_INSULIN_RECEPTOR_SIGNALLING_CASCADE	REACTOME_INSULIN_RECEPTOR_SIGNALLING_CASCADE	84	-0.367425	-0.836498	0.796729	0.925333	0.790327	2809	tags=18%, list=11%, signal=16%	RAF1/PIK3C3/CRK/FGFR3/PRKAG1/IRS1/EIF4G1/YWHAB/THEM4/DOK1/FGFR4/STRADB/RHEB/CDK1/PRKAG2
REACTOME_PURINE_METABOLISM	REACTOME_PURINE_METABOLISM	33	-0.420481	-0.83664	0.721382	0.89996	0.768656	1251	tags=21%, list=5%, signal=20%	ADK/ADSSL1/HPRT1/PFAS/ATIC/ADA/IMPDH1
REACTOME_SIGNALING_BY_ROBO_RECEPTOR	REACTOME_SIGNALING_BY_ROBO_RECEPTOR	29	-0.42845	-0.836693	0.703158	0.89996	0.768656	1343	tags=21%, list=5%, signal=20%	PFN1/PAK1/EVL/CAP2/GPC1/SLIT2
REACTOME_NEPHRIN_INTERACTIONS	REACTOME_NEPHRIN_INTERACTIONS	19	-0.468448	-0.838439	0.705263	0.89996	0.768656	450	tags=16%, list=2%, signal=16%	SPTBN1/FYN/WASL
REACTOME_L1CAM_INTERACTIONS	REACTOME_L1CAM_INTERACTIONS	83	-0.372013	-0.843459	0.78169	0.920949	0.786582	2597	tags=11%, list=10%, signal=10%	PAK1/RPS6KA6/SPTBN1/AP2M1/NRP1/RPS6KA5/KIF4A/EZR/CD24
REACTOME_CREB_PHOSPHORYLATION_THROUGH_THE_ACTIVATION_OF_CAMKII	REACTOME_CREB_PHOSPHORYLATION_THROUGH_THE_ACTIVATION_OF_CAMKII	15	-0.494944	-0.846694	0.709402	0.89996	0.768656	725	tags=40%, list=3%, signal=39%	CREB1/GRIN2C/AKAP9/CALM3/GRIN2D/CALM2
REACTOME_TRANSPORT_OF_GLUCOSE_AND_OTHER_SUGARS_BILE_SALTS_AND_ORGANIC_ACIDS_METAL_IONS_AND_AMINE_COMPOUNDS	REACTOME_TRANSPORT_OF_GLUCOSE_AND_OTHER_SUGARS_BILE_SALTS_AND_ORGANIC_ACIDS_METAL_IONS_AND_AMINE_COMPOUNDS	89	-0.365688	-0.84899	0.768539	0.916014	0.782367	3571	tags=13%, list=14%, signal=12%	SLC30A1/SLC39A6/SLC6A15/SLC16A1/SLC40A1/SLC41A1/SLC2A8/SLC6A6/SLC22A5/SLC39A10/SLC30A3/SLC39A4
REACTOME_PI3K_EVENTS_IN_ERBB2_SIGNALING	REACTOME_PI3K_EVENTS_IN_ERBB2_SIGNALING	42	-0.408655	-0.851577	0.692473	0.89996	0.768656	1422	tags=21%, list=5%, signal=20%	PTEN/EGFR/RPS6KB2/AKT1/THEM4/FOXO3/EREG/CHUK/NRG1
REACTOME_PI3K_EVENTS_IN_ERBB4_SIGNALING	REACTOME_PI3K_EVENTS_IN_ERBB4_SIGNALING	36	-0.423031	-0.854747	0.669546	0.887498	0.758012	1422	tags=19%, list=5%, signal=18%	RPS6KB2/AKT1/THEM4/FOXO3/EREG/CHUK/NRG1
REACTOME_ANTIGEN_PROCESSING_UBIQUITINATION_PROTEASOME_DEGRADATION	REACTOME_ANTIGEN_PROCESSING_UBIQUITINATION_PROTEASOME_DEGRADATION	198	-0.336153	-0.861647	0.845528	0.925333	0.790327	2864	tags=21%, list=11%, signal=19%	CBLB/SKP1/ANAPC1/PSMA6/CUL1/PSMD12/PSMA7/PSMA3/PSMC1/PSMD2/PSMD4/ASB9/UBE3C/CUL5/PSME4/TCEB1/UBE2G1/UBE2H/MKRN1/TCEB2/ANAPC5/UBE2S/PSMB4/UBE3B/UBE2D2/SPSB2/PSMD14/PSMC6/UBE4A/RNF138/PSME2/RNF34/LRR1/UBE2G2/PSMB5/STUB1/PSMC2/PSMB6/PSMB1/CDC20/FBXO2/UBE2C
REACTOME_LYSOSOME_VESICLE_BIOGENESIS	REACTOME_LYSOSOME_VESICLE_BIOGENESIS	23	-0.459298	-0.871558	0.658487	0.887498	0.758012	3068	tags=39%, list=12%, signal=35%	AP1S1/ARRB1/AP1G1/TXNDC5/GNS/CTSZ/AP1M2/HSPA8/DNAJC6
REACTOME_GLUCAGON_TYPE_LIGAND_RECEPTORS	REACTOME_GLUCAGON_TYPE_LIGAND_RECEPTORS	33	-0.440505	-0.876481	0.643629	0.878705	0.750502	1903	tags=15%, list=7%, signal=14%	GNAS/GLP2R/GNG5/GNG4/GNG12
REACTOME_GABA_SYNTHESIS_RELEASE_REUPTAKE_AND_DEGRADATION	REACTOME_GABA_SYNTHESIS_RELEASE_REUPTAKE_AND_DEGRADATION	17	-0.499943	-0.876757	0.643923	0.878705	0.750502	2261	tags=24%, list=9%, signal=21%	ABAT/ALDH5A1/SNAP25/HSPA8
REACTOME_G_ALPHA_S_SIGNALLING_EVENTS	REACTOME_G_ALPHA_S_SIGNALLING_EVENTS	118	-0.366731	-0.879447	0.720588	0.89996	0.768656	2757	tags=8%, list=11%, signal=8%	GNAS/GNAI1/ADCY3/GLP2R/GNG5/PTHLH/GNG4/PDE2A/GNG12/ADORA2B
REACTOME_SLC_MEDIATED_TRANSMEMBRANE_TRANSPORT	REACTOME_SLC_MEDIATED_TRANSMEMBRANE_TRANSPORT	239	-0.336557	-0.886214	0.81337	0.925333	0.790327	3605	tags=18%, list=14%, signal=16%	SLC16A10/SLC7A7/SLC30A1/SLC43A2/SLC39A6/POM121/SLC6A15/SLC16A1/SLC20A2/NUP88/SLC5A6/SLC9A7/SLC37A4/SLC4A4/SLC7A10/SLC40A1/NUP43/NUP93/RANBP2/SLC41A1/SLC2A8/SLC35D1/NUP153/HK1/SLC6A6/SLC26A2/SLC4A3/SLC22A5/SLC12A2/SLC39A10/SLC29A3/AAAS/SLC25A10/RAE1/NUP205/NUP107/NUP37/GCK/SLC30A3/SLC39A4/NUP35/SLC4A2/SLC1A7
REACTOME_HS_GAG_DEGRADATION	REACTOME_HS_GAG_DEGRADATION	20	-0.490009	-0.887167	0.637317	0.878705	0.750502	819	tags=20%, list=3%, signal=19%	SGSH/GUSB/GPC1/SDC1
REACTOME_NETRIN1_SIGNALING	REACTOME_NETRIN1_SIGNALING	38	-0.436757	-0.889153	0.616558	0.866238	0.739853	2912	tags=24%, list=11%, signal=21%	SLIT3/NTN4/RGMB/PLCG1/PITPNA/EZR/FYN/WASL/SLIT2
REACTOME_GLUTAMATE_NEUROTRANSMITTER_RELEASE_CYCLE	REACTOME_GLUTAMATE_NEUROTRANSMITTER_RELEASE_CYCLE	15	-0.520264	-0.890009	0.638889	0.878705	0.750502	2332	tags=20%, list=9%, signal=18%	GLS/SNAP25/SLC1A7
REACTOME_SIGNALING_BY_ERBB4	REACTOME_SIGNALING_BY_ERBB4	87	-0.38626	-0.89117	0.665893	0.887498	0.758012	3412	tags=21%, list=13%, signal=18%	TAB2/SH2B1/PTEN/EGFR/APH1B/SKP1/RAF1/RPS6KB2/CUL1/AKT1/YWHAB/YAP1/THEM4/FOXO3/EREG/CHUK/CDK1/NRG1
REACTOME_SIGNALING_BY_INSULIN_RECEPTOR	REACTOME_SIGNALING_BY_INSULIN_RECEPTOR	104	-0.379137	-0.891956	0.6691	0.887498	0.758012	2809	tags=18%, list=11%, signal=16%	RAF1/PIK3C3/CRK/FGFR3/PRKAG1/IRS1/ATP6V0C/EIF4G1/YWHAB/THEM4/ATP6V0A4/ATP6V1C1/ATP6V1F/DOK1/FGFR4/STRADB/RHEB/CDK1/PRKAG2
REACTOME_BIOLOGICAL_OXIDATIONS	REACTOME_BIOLOGICAL_OXIDATIONS	125	-0.368619	-0.893016	0.711055	0.89996	0.768656	2459	tags=14%, list=9%, signal=13%	GCLC/SLC35D1/CYP1A1/GCLM/ALDH2/NAT1/UGP2/AHCY/PAOX/CYP51A1/GGT7/NNMT/ACSS2/GGT5/GSS/PAPSS2/MGST1/CYP1B1
REACTOME_OPIOID_SIGNALLING	REACTOME_OPIOID_SIGNALLING	77	-0.396917	-0.89513	0.642691	0.878705	0.750502	3040	tags=17%, list=12%, signal=15%	PRKAR2B/PPP1CA/PLCB4/PPP3CA/GNAI1/ADCY3/PRKCA/GNG5/PRKACB/GNG4/CALM2/GNG12/CDK5
REACTOME_PHOSPHOLIPASE_C_MEDIATED_CASCADE	REACTOME_PHOSPHOLIPASE_C_MEDIATED_CASCADE	53	-0.414529	-0.89958	0.598291	0.862743	0.736869	3040	tags=23%, list=12%, signal=20%	CALM3/ADCY6/FGFR1/PRKAR1B/PRKAR2B/ADCY3/FGFR3/PLCG1/PRKCA/PRKACB/FGFR4/CALM2
REACTOME_SHC_MEDIATED_CASCADE	REACTOME_SHC_MEDIATED_CASCADE	28	-0.463636	-0.901211	0.617769	0.866238	0.739853	2226	tags=14%, list=9%, signal=13%	FGF1/FGFR1/FGFR3/FGFR4
REACTOME_MITOCHONDRIAL_TRNA_AMINOACYLATION	REACTOME_MITOCHONDRIAL_TRNA_AMINOACYLATION	21	-0.489841	-0.901592	0.615711	0.866238	0.739853	2585	tags=38%, list=10%, signal=34%	DARS2/SARS2/PARS2/NARS2/EARS2/TARS2/VARS2/HARS2
REACTOME_PI3K_CASCADE	REACTOME_PI3K_CASCADE	68	-0.406731	-0.906105	0.597285	0.862743	0.736869	2226	tags=15%, list=9%, signal=13%	FGFR3/PRKAG1/IRS1/EIF4G1/THEM4/DOK1/FGFR4/STRADB/RHEB/PRKAG2
REACTOME_GLUCAGON_SIGNALING_IN_METABOLIC_REGULATION	REACTOME_GLUCAGON_SIGNALING_IN_METABOLIC_REGULATION	33	-0.456322	-0.907952	0.591793	0.862743	0.736869	3040	tags=21%, list=12%, signal=19%	PRKAR2B/GNAS/ADCY3/GNG5/PRKACB/GNG4/GNG12
REACTOME_YAP1_AND_WWTR1_TAZ_STIMULATED_GENE_EXPRESSION	REACTOME_YAP1_AND_WWTR1_TAZ_STIMULATED_GENE_EXPRESSION	23	-0.479102	-0.909137	0.601227	0.862743	0.736869	3621	tags=39%, list=14%, signal=34%	NCOA1/WWTR1/RUNX2/TGS1/NCOA6/TEAD3/YAP1/TBL1X/SMARCD3
REACTOME_RNA_POL_III_TRANSCRIPTION_TERMINATION	REACTOME_RNA_POL_III_TRANSCRIPTION_TERMINATION	19	-0.508492	-0.910111	0.595789	0.862743	0.736869	3455	tags=37%, list=13%, signal=32%	POLR3E/POLR3H/POLR3A/LZTS1/POLR3K/SSB/POLR3B
REACTOME_REGULATION_OF_WATER_BALANCE_BY_RENAL_AQUAPORINS	REACTOME_REGULATION_OF_WATER_BALANCE_BY_RENAL_AQUAPORINS	43	-0.434502	-0.910401	0.603412	0.862743	0.736869	3040	tags=16%, list=12%, signal=14%	PRKAR2B/GNAS/ADCY3/GNG5/PRKACB/GNG4/GNG12
REACTOME_MEMBRANE_TRAFFICKING	REACTOME_MEMBRANE_TRAFFICKING	125	-0.378633	-0.917277	0.638191	0.878705	0.750502	2595	tags=22%, list=10%, signal=20%	GBF1/AP1G1/VPS25/TXNDC5/GNS/LOC643454/CTSZ/COPZ1/AP1M2/AP4E1/AP3S1/SNF8/TPD52/AP2M1/SAR1B/SEC24C/VTA1/SNX5/HSPA8/FTL/ARFGAP1/SEC23A/FTH1/GJA3/DNAJC6/TFRC/VPS37D
REACTOME_A_TETRASACCHARIDE_LINKER_SEQUENCE_IS_REQUIRED_FOR_GAG_SYNTHESIS	REACTOME_A_TETRASACCHARIDE_LINKER_SEQUENCE_IS_REQUIRED_FOR_GAG_SYNTHESIS	25	-0.479853	-0.918196	0.592668	0.862743	0.736869	321	tags=12%, list=1%, signal=12%	B4GALT7/GPC1/SDC1
REACTOME_TRANS_GOLGI_NETWORK_VESICLE_BUDDING	REACTOME_TRANS_GOLGI_NETWORK_VESICLE_BUDDING	58	-0.428842	-0.924101	0.59081	0.862743	0.736869	2595	tags=28%, list=10%, signal=25%	GBF1/AP1G1/TXNDC5/GNS/LOC643454/CTSZ/AP1M2/AP4E1/AP3S1/TPD52/SNX5/HSPA8/FTL/FTH1/DNAJC6/TFRC
REACTOME_METABOLISM_OF_PROTEINS	REACTOME_METABOLISM_OF_PROTEINS	419	-0.341385	-0.929515	0.708904	0.89996	0.768656	2600	tags=20%, list=10%, signal=19%	PIGA/RPL6/PFDN5/GALNT1/DPM1/TIMM8A/CCT4/GALNT11/EEF1G/B4GALT3/ALG9/MTX2/CCT6A/EIF3A/PIGF/GRPEL1/DPAGT1/PAM16/STT3A/B3GNT4/SLC25A12/PMM2/EIF3C/PIGH/HSPA9/PIGT/GPAA1/B3GNT9/RPS2/FAU/EIF4G1/PIGK/EEF1B2/PGM3/TBCE/GMPPA/EIF5A/MTX1/TIMM22/SAR1B/CCT8/EIF2B2/SEC24C/TUBA4A/SEC11C/PFDN4/SLC25A13/CHCHD4/RPS21/TIMM10/ATP5A1/MGAT3/TUBA1A/GALNT10/TUBA1C/CS/ALG8/GFER/ALG14/GALNT14/EIF1AX/TIMM8B/SEC23A/GMPPB/USP…
REACTOME_TRANSMEMBRANE_TRANSPORT_OF_SMALL_MOLECULES	REACTOME_TRANSMEMBRANE_TRANSPORT_OF_SMALL_MOLECULES	407	-0.343541	-0.933547	0.706485	0.89996	0.768656	2916	tags=14%, list=11%, signal=13%	ABCA9/SLC37A4/SLC4A4/PEX19/SLC7A10/SLC40A1/NUP43/GNAS/ATP8B1/AQP8/NUP93/RANBP2/SLC41A1/ADCY3/SLC2A8/ABCD3/SLC35D1/NUP153/ATP7B/HK1/ATP6V0C/SLC6A6/SLC26A2/SLC4A3/SLC22A5/GNG5/PRKACB/SLC12A2/ATP9A/GNG4/HMOX2/PEX3/FLVCR1/SLC39A10/ATP6V0A4/FTL/ATP6V1C1/ATP6V1F/SLC29A3/AAAS/SLC25A10/FTH1/ATP9B/STEAP3/RAE1/NUP205/ABCB6/NUP107/NUP37/GCK/SLC30A3/TFRC/SLC39A4/CYBRD1/NUP35/SLC4A2/SLC1A7/GNG12
REACTOME_RECYCLING_PATHWAY_OF_L1	REACTOME_RECYCLING_PATHWAY_OF_L1	26	-0.489635	-0.934668	0.575314	0.856242	0.731316	2473	tags=19%, list=10%, signal=17%	RPS6KA6/AP2M1/RPS6KA5/KIF4A/EZR
REACTOME_CIRCADIAN_REPRESSION_OF_EXPRESSION_BY_REV_ERBA	REACTOME_CIRCADIAN_REPRESSION_OF_EXPRESSION_BY_REV_ERBA	22	-0.501501	-0.935367	0.569038	0.853351	0.728847	3621	tags=32%, list=14%, signal=27%	NCOA1/TGS1/NCOA6/NPAS2/HDAC3/TBL1X/SMARCD3
REACTOME_GOLGI_ASSOCIATED_VESICLE_BIOGENESIS	REACTOME_GOLGI_ASSOCIATED_VESICLE_BIOGENESIS	51	-0.43383	-0.940186	0.537815	0.834704	0.71292	2542	tags=25%, list=10%, signal=23%	AP1G1/TXNDC5/LOC643454/AP1M2/AP4E1/AP3S1/TPD52/SNX5/HSPA8/FTL/FTH1/DNAJC6/TFRC
REACTOME_PROTEIN_FOLDING	REACTOME_PROTEIN_FOLDING	51	-0.434144	-0.940866	0.537815	0.834704	0.71292	2527	tags=27%, list=10%, signal=25%	PFDN5/CCT4/CCT6A/TBCE/CCT8/TUBA4A/PFDN4/TUBA1A/TUBA1C/USP11/TCP1/CCT2/CCT7/TUBA1B
REACTOME_CLASS_B_2_SECRETIN_FAMILY_RECEPTORS	REACTOME_CLASS_B_2_SECRETIN_FAMILY_RECEPTORS	86	-0.40996	-0.942321	0.547786	0.834704	0.71292	1358	tags=9%, list=5%, signal=9%	GLP2R/GNG5/PTHLH/GNG4/SMO/FZD9/GNG12/FZD7
REACTOME_ABORTIVE_ELONGATION_OF_HIV1_TRANSCRIPT_IN_THE_ABSENCE_OF_TAT	REACTOME_ABORTIVE_ELONGATION_OF_HIV1_TRANSCRIPT_IN_THE_ABSENCE_OF_TAT	19	-0.529342	-0.94743	0.545263	0.834704	0.71292	1922	tags=16%, list=7%, signal=15%	POLR2D/POLR2J/POLR2A
REACTOME_ACYL_CHAIN_REMODELLING_OF_PS	REACTOME_ACYL_CHAIN_REMODELLING_OF_PS	15	-0.554078	-0.947854	0.555556	0.841601	0.718811	2410	tags=20%, list=9%, signal=18%	PLA2G1B/LPCAT3/MBOAT1
REACTOME_AQUAPORIN_MEDIATED_TRANSPORT	REACTOME_AQUAPORIN_MEDIATED_TRANSPORT	50	-0.440951	-0.949074	0.524416	0.834704	0.71292	3040	tags=16%, list=12%, signal=14%	PRKAR2B/GNAS/AQP8/ADCY3/GNG5/PRKACB/GNG4/GNG12
REACTOME_FORMATION_OF_TRANSCRIPTION_COUPLED_NER_TC_NER_REPAIR_COMPLEX	REACTOME_FORMATION_OF_TRANSCRIPTION_COUPLED_NER_TC_NER_REPAIR_COMPLEX	27	-0.492705	-0.950694	0.543568	0.834704	0.71292	2680	tags=30%, list=10%, signal=27%	ERCC2/CDK7/MNAT1/ERCC3/POLR2D/POLR2J/ERCC6/POLR2A
REACTOME_GABA_RECEPTOR_ACTIVATION	REACTOME_GABA_RECEPTOR_ACTIVATION	52	-0.439292	-0.951046	0.519149	0.834704	0.71292	2647	tags=10%, list=10%, signal=9%	GNAI1/ADCY3/GNG5/GNG4/GNG12
REACTOME_INHIBITION_OF_THE_PROTEOLYTIC_ACTIVITY_OF_APC_C_REQUIRED_FOR_THE_ONSET_OF_ANAPHASE_BY_MITOTIC_SPINDLE_CHECKPOINT_COMPONENTS	REACTOME_INHIBITION_OF_THE_PROTEOLYTIC_ACTIVITY_OF_APC_C_REQUIRED_FOR_THE_ONSET_OF_ANAPHASE_BY_MITOTIC_SPINDLE_CHECKPOINT_COMPONENTS	18	-0.536526	-0.951393	0.541401	0.834704	0.71292	2783	tags=39%, list=11%, signal=35%	ANAPC1/BUB1B/ANAPC5/BUB3/MAD2L1/CDC20/UBE2C
REACTOME_ELONGATION_ARREST_AND_RECOVERY	REACTOME_ELONGATION_ARREST_AND_RECOVERY	27	-0.494227	-0.953631	0.537344	0.834704	0.71292	2259	tags=26%, list=9%, signal=24%	SUPT16H/SSRP1/TCEB1/POLR2D/TCEB2/POLR2J/POLR2A
REACTOME_G1_PHASE	REACTOME_G1_PHASE	35	-0.480605	-0.960433	0.5131	0.834704	0.71292	2857	tags=31%, list=11%, signal=28%	SKP1/MNAT1/RBL1/CUL1/CDK4/CCND3/E2F2/PPP2R3B/CKS1B/CDKN2C/E2F1
REACTOME_LIPOPROTEIN_METABOLISM	REACTOME_LIPOPROTEIN_METABOLISM	28	-0.494528	-0.961258	0.524793	0.834704	0.71292	664	tags=18%, list=3%, signal=17%	SAR1B/SCARB1/APOE/PLTP/SDC1
REACTOME_ENDOGENOUS_STEROLS	REACTOME_ENDOGENOUS_STEROLS	15	-0.561932	-0.96129	0.547009	0.834704	0.71292	834	tags=20%, list=3%, signal=19%	CYP11A1/CYP51A1/CYP1B1
REACTOME_GABA_B_RECEPTOR_ACTIVATION	REACTOME_GABA_B_RECEPTOR_ACTIVATION	38	-0.473149	-0.963241	0.527233	0.834704	0.71292	2647	tags=13%, list=10%, signal=12%	GNAI1/ADCY3/GNG5/GNG4/GNG12
REACTOME_HEPARAN_SULFATE_HEPARIN_HS_GAG_METABOLISM	REACTOME_HEPARAN_SULFATE_HEPARIN_HS_GAG_METABOLISM	51	-0.444948	-0.96428	0.502101	0.834704	0.71292	819	tags=18%, list=3%, signal=17%	B4GALT7/NDST2/HS3ST3A1/NDST1/SGSH/GUSB/HS6ST1/GPC1/SDC1
REACTOME_FORMATION_OF_THE_HIV1_EARLY_ELONGATION_COMPLEX	REACTOME_FORMATION_OF_THE_HIV1_EARLY_ELONGATION_COMPLEX	27	-0.499912	-0.964601	0.518672	0.834704	0.71292	3968	tags=26%, list=15%, signal=22%	ERCC2/CDK7/MNAT1/ERCC3/POLR2D/POLR2J/POLR2A
REACTOME_APC_CDC20_MEDIATED_DEGRADATION_OF_NEK2A	REACTOME_APC_CDC20_MEDIATED_DEGRADATION_OF_NEK2A	21	-0.525352	-0.966953	0.511677	0.834704	0.71292	2168	tags=33%, list=8%, signal=31%	ANAPC1/BUB1B/ANAPC5/BUB3/MAD2L1/CDC20/UBE2C
REACTOME_AMINE_DERIVED_HORMONES	REACTOME_AMINE_DERIVED_HORMONES	15	-0.567927	-0.971546	0.529915	0.834704	0.71292	1418	tags=33%, list=5%, signal=32%	DIO3/TPH1/CGA/PNMT/DIO2
REACTOME_SHC1_EVENTS_IN_EGFR_SIGNALING	REACTOME_SHC1_EVENTS_IN_EGFR_SIGNALING	15	-0.569392	-0.974051	0.521368	0.834704	0.71292	2925	tags=27%, list=11%, signal=24%	EGFR/RAF1/YWHAB/CDK1
REACTOME_MRNA_CAPPING	REACTOME_MRNA_CAPPING	27	-0.505558	-0.975496	0.510373	0.834704	0.71292	3968	tags=26%, list=15%, signal=22%	ERCC2/CDK7/MNAT1/ERCC3/POLR2D/POLR2J/POLR2A
REACTOME_SEMA4D_INDUCED_CELL_MIGRATION_AND_GROWTH_CONE_COLLAPSE	REACTOME_SEMA4D_INDUCED_CELL_MIGRATION_AND_GROWTH_CONE_COLLAPSE	24	-0.517052	-0.98254	0.488706	0.832387	0.710942	590	tags=17%, list=2%, signal=16%	MYL6/RHOB/LIMK1/MYL9
REACTOME_FORMATION_OF_RNA_POL_II_ELONGATION_COMPLEX_	REACTOME_FORMATION_OF_RNA_POL_II_ELONGATION_COMPLEX_	37	-0.482663	-0.983657	0.501075	0.834704	0.71292	3968	tags=30%, list=15%, signal=25%	ERCC2/CDK7/SUPT16H/MNAT1/ERCC3/SSRP1/TCEB1/POLR2D/TCEB2/POLR2J/POLR2A
REACTOME_SIGNALING_BY_CONSTITUTIVELY_ACTIVE_EGFR	REACTOME_SIGNALING_BY_CONSTITUTIVELY_ACTIVE_EGFR	17	-0.563339	-0.987936	0.496802	0.832387	0.710942	2925	tags=24%, list=11%, signal=21%	CBL/EGFR/PLCG1/HSP90AA1
REACTOME_NUCLEAR_RECEPTOR_TRANSCRIPTION_PATHWAY	REACTOME_NUCLEAR_RECEPTOR_TRANSCRIPTION_PATHWAY	47	-0.465857	-0.989577	0.47619	0.830072	0.708964	2537	tags=17%, list=10%, signal=15%	NRBP1/NR2C2AP/NR3C1/RARG/NR1H3/PPARG/AR/NR0B1
REACTOME_SEMA4D_IN_SEMAPHORIN_SIGNALING	REACTOME_SEMA4D_IN_SEMAPHORIN_SIGNALING	29	-0.509574	-0.995116	0.469474	0.824007	0.703785	590	tags=17%, list=2%, signal=17%	MYL6/RHOB/MET/LIMK1/MYL9
REACTOME_ASPARAGINE_N_LINKED_GLYCOSYLATION	REACTOME_ASPARAGINE_N_LINKED_GLYCOSYLATION	79	-0.441534	-0.995826	0.460465	0.813808	0.695073	2466	tags=27%, list=10%, signal=24%	DPM1/B4GALT3/ALG9/DPAGT1/STT3A/PMM2/PGM3/GMPPA/SAR1B/SEC24C/MGAT3/ALG8/ALG14/SEC23A/GMPPB/ALG6/MLEC/MOGS/MGAT2/MAN1A1/MCFD2
REACTOME_BRANCHED_CHAIN_AMINO_ACID_CATABOLISM	REACTOME_BRANCHED_CHAIN_AMINO_ACID_CATABOLISM	17	-0.56908	-0.998004	0.479744	0.830577	0.709396	2070	tags=41%, list=8%, signal=38%	HIBADH/MCCC2/ALDH6A1/ACAT1/HIBCH/ACADSB/IVD
REACTOME_TRANSPORT_TO_THE_GOLGI_AND_SUBSEQUENT_MODIFICATION	REACTOME_TRANSPORT_TO_THE_GOLGI_AND_SUBSEQUENT_MODIFICATION	32	-0.502171	-0.998828	0.473233	0.827752	0.706983	1688	tags=25%, list=7%, signal=23%	B4GALT3/SAR1B/SEC24C/MGAT3/SEC23A/MGAT2/MAN1A1/MCFD2
REACTOME_HIV_LIFE_CYCLE	REACTOME_HIV_LIFE_CYCLE	108	-0.430272	-1.0166	0.396594	0.750432	0.640944	2784	tags=27%, list=11%, signal=24%	TBP/NUP43/MNAT1/ERCC3/NUP93/RANBP2/NUP153/SSRP1/XPO1/TCEB1/POLR2D/TCEB2/POLR2J/NMT2/RANBP1/RAN/FEN1/TAF10/AAAS/LIG1/TAF4/RAE1/NUP205/POLR2A/NUP107/TAF6/NUP37/NUP35/VPS37D
REACTOME_RORA_ACTIVATES_CIRCADIAN_EXPRESSION	REACTOME_RORA_ACTIVATES_CIRCADIAN_EXPRESSION	23	-0.536393	-1.01785	0.441718	0.80801	0.690122	3069	tags=35%, list=12%, signal=31%	NCOA1/TGS1/NCOA6/NPAS2/HDAC3/CPT1A/TBL1X/SMARCD3
REACTOME_FACTORS_INVOLVED_IN_MEGAKARYOCYTE_DEVELOPMENT_AND_PLATELET_PRODUCTION	REACTOME_FACTORS_INVOLVED_IN_MEGAKARYOCYTE_DEVELOPMENT_AND_PLATELET_PRODUCTION	121	-0.423619	-1.02073	0.37037	0.739323	0.631456	2181	tags=20%, list=8%, signal=18%	HIST2H3A/KIF3B/SH2B2/KIF22/GATA4/HIST1H3B/PRKACB/KIFC1/KIF18A/CBX5/DOCK10/VPS45/KIF15/HDAC2/KIF4A/KIF11/MFN1/KIF23/KIF26A/KIF20A/RACGAP1/KDM1A/CABLES1/CDK5
REACTOME_GAP_JUNCTION_ASSEMBLY	REACTOME_GAP_JUNCTION_ASSEMBLY	18	-0.576388	-1.02208	0.441614	0.80801	0.690122	596	tags=22%, list=2%, signal=22%	GJB5/GJA4/GJB6/GJA3
REACTOME_RNA_POL_III_TRANSCRIPTION_INITIATION_FROM_TYPE_3_PROMOTER	REACTOME_RNA_POL_III_TRANSCRIPTION_INITIATION_FROM_TYPE_3_PROMOTER	26	-0.537582	-1.0262	0.449791	0.80801	0.690122	3455	tags=35%, list=13%, signal=30%	POLR3E/SNAPC2/POLR3H/POLR3A/TBP/LZTS1/POLR3K/POLR3B/SNAPC1
REACTOME_SIGNALLING_TO_P38_VIA_RIT_AND_RIN	REACTOME_SIGNALLING_TO_P38_VIA_RIT_AND_RIN	15	-0.600865	-1.02789	0.452991	0.809027	0.69099	2826	tags=27%, list=11%, signal=24%	BRAF/RAF1/YWHAB/CDK1
REACTOME_PKA_MEDIATED_PHOSPHORYLATION_OF_CREB	REACTOME_PKA_MEDIATED_PHOSPHORYLATION_OF_CREB	17	-0.587939	-1.03108	0.447761	0.80801	0.690122	4621	tags=29%, list=18%, signal=24%	ADCY6/PRKAR1B/PRKAR2B/ADCY3/PRKACB
REACTOME_SEMAPHORIN_INTERACTIONS	REACTOME_SEMAPHORIN_INTERACTIONS	64	-0.466822	-1.03392	0.38512	0.742524	0.634189	1030	tags=19%, list=4%, signal=18%	NRP1/FES/DPYSL4/MYL6/RHOB/FYN/HSP90AA1/MET/LIMK1/MYL9/DPYSL3/CDK5
REACTOME_RNA_POL_III_TRANSCRIPTION	REACTOME_RNA_POL_III_TRANSCRIPTION	33	-0.519958	-1.03457	0.436285	0.807524	0.689706	3455	tags=33%, list=13%, signal=29%	GTF3C3/POLR3E/SNAPC2/POLR3H/POLR3A/TBP/LZTS1/POLR3K/SSB/POLR3B/SNAPC1
REACTOME_HS_GAG_BIOSYNTHESIS	REACTOME_HS_GAG_BIOSYNTHESIS	30	-0.527142	-1.03653	0.422505	0.784873	0.67036	2516	tags=20%, list=10%, signal=18%	NDST2/HS3ST3A1/NDST1/HS6ST1/GPC1/SDC1
REACTOME_LIPID_DIGESTION_MOBILIZATION_AND_TRANSPORT	REACTOME_LIPID_DIGESTION_MOBILIZATION_AND_TRANSPORT	45	-0.492156	-1.03943	0.382796	0.740848	0.632758	1688	tags=18%, list=7%, signal=17%	SAR1B/PRKACB/PPP1CC/CAV1/SCARB1/APOE/PLTP/SDC1
REACTOME_METABOLISM_OF_NUCLEOTIDES	REACTOME_METABOLISM_OF_NUCLEOTIDES	69	-0.466806	-1.04104	0.380952	0.740848	0.632758	2810	tags=32%, list=11%, signal=29%	GLRX/GSR/GMPS/DUT/TXNRD1/NME1/NME4/CDA/ADK/DTYMK/ADSSL1/HPRT1/PFAS/UCK2/ATIC/DHODH/RRM1/RRM2/ADA/TK1/TYMS/IMPDH1
REACTOME_MUSCLE_CONTRACTION	REACTOME_MUSCLE_CONTRACTION	46	-0.492503	-1.04115	0.373391	0.739323	0.631456	1373	tags=24%, list=5%, signal=23%	SORBS3/MYL6B/VCL/TPM4/CALD1/CALM2/MYL6/TNNT1/TNNI3/MYL9/TPM2
REACTOME_POST_CHAPERONIN_TUBULIN_FOLDING_PATHWAY	REACTOME_POST_CHAPERONIN_TUBULIN_FOLDING_PATHWAY	18	-0.593712	-1.0528	0.403397	0.757672	0.647127	1772	tags=33%, list=7%, signal=31%	TUBA3C/TBCE/TUBA4A/TUBA1A/TUBA1C/TUBA1B
REACTOME_KERATAN_SULFATE_KERATIN_METABOLISM	REACTOME_KERATAN_SULFATE_KERATIN_METABOLISM	30	-0.536358	-1.05465	0.403397	0.757672	0.647127	564	tags=17%, list=2%, signal=16%	GNS/B4GALT3/B3GNT4/HEXA/LUM
REACTOME_LATENT_INFECTION_OF_HOMO_SAPIENS_WITH_MYCOBACTERIUM_TUBERCULOSIS	REACTOME_LATENT_INFECTION_OF_HOMO_SAPIENS_WITH_MYCOBACTERIUM_TUBERCULOSIS	30	-0.539173	-1.06018	0.392781	0.748299	0.639122	1989	tags=17%, list=8%, signal=15%	ATP6V0C/ATP6V0A4/ATP6V1C1/ATP6V1F/NOS3
REACTOME_SMOOTH_MUSCLE_CONTRACTION	REACTOME_SMOOTH_MUSCLE_CONTRACTION	23	-0.561932	-1.06631	0.368098	0.739323	0.631456	2052	tags=43%, list=8%, signal=40%	ACTG2/SORBS3/MYL6B/VCL/TPM4/CALD1/CALM2/MYL6/MYL9/TPM2
REACTOME_ACTIVATION_OF_NF_KAPPAB_IN_B_CELLS	REACTOME_ACTIVATION_OF_NF_KAPPAB_IN_B_CELLS	62	-0.489209	-1.07199	0.328261	0.704999	0.60214	3865	tags=40%, list=15%, signal=34%	PSMD1/PSMB9/PSMD9/PSMB10/PSMC3/PSME1/SKP1/PSMA6/CUL1/PSMD12/PSMA7/PSMA3/PSMC1/PSMD2/PSMD4/PSME4/PSMB4/PSMD14/PSMC6/PSME2/PSMB5/PSMC2/CHUK/PSMB6/PSMB1
REACTOME_SIGNALING_BY_ERBB2	REACTOME_SIGNALING_BY_ERBB2	97	-0.457322	-1.07354	0.320276	0.696377	0.594776	3114	tags=23%, list=12%, signal=20%	PTEN/PRKAR2B/EGFR/RAF1/RPS6KB2/ADCY3/CUL5/AKT1/PLCG1/PRKCA/YWHAB/THEM4/PRKACB/FOXO3/EREG/STUB1/CHUK/CALM2/FYN/HSP90AA1/CDK1/NRG1
REACTOME_INHIBITION_OF_VOLTAGE_GATED_CA2_CHANNELS_VIA_GBETA_GAMMA_SUBUNITS	REACTOME_INHIBITION_OF_VOLTAGE_GATED_CA2_CHANNELS_VIA_GBETA_GAMMA_SUBUNITS	25	-0.561039	-1.07354	0.374745	0.739323	0.631456	1358	tags=12%, list=5%, signal=11%	GNG5/GNG4/GNG12
REACTOME_POST_TRANSLATIONAL_PROTEIN_MODIFICATION	REACTOME_POST_TRANSLATIONAL_PROTEIN_MODIFICATION	178	-0.424004	-1.07873	0.280105	0.660062	0.563759	2600	tags=20%, list=10%, signal=18%	PIGA/GALNT1/DPM1/GALNT11/B4GALT3/ALG9/PIGF/DPAGT1/STT3A/B3GNT4/PMM2/PIGH/PIGT/GPAA1/B3GNT9/PIGK/PGM3/GMPPA/EIF5A/SAR1B/SEC24C/MGAT3/GALNT10/ALG8/ALG14/GALNT14/SEC23A/GMPPB/ALG6/GGCX/MLEC/MOGS/MGAT2/MAN1A1/MCFD2/ARSI
REACTOME_MHC_CLASS_II_ANTIGEN_PRESENTATION	REACTOME_MHC_CLASS_II_ANTIGEN_PRESENTATION	88	-0.470568	-1.08861	0.296804	0.669692	0.571984	2127	tags=24%, list=8%, signal=22%	KIF3B/AP1M2/AP2M1/KIF22/SAR1B/SEC24C/CTSA/DCTN4/KIF18A/DYNLL1/RILP/DYNC2H1/KIF15/SEC23A/KIF4A/KIF11/OSBPL1A/KIF23/KIF26A/KIF20A/RACGAP1
REACTOME_PHOSPHORYLATION_OF_THE_APC_C	REACTOME_PHOSPHORYLATION_OF_THE_APC_C	17	-0.621208	-1.08942	0.379531	0.740848	0.632758	740	tags=29%, list=3%, signal=29%	ANAPC5/PLK1/CCNB1/CDK1/UBE2C
REACTOME_INWARDLY_RECTIFYING_K_CHANNELS	REACTOME_INWARDLY_RECTIFYING_K_CHANNELS	31	-0.548207	-1.0895	0.352321	0.72311	0.617608	1358	tags=10%, list=5%, signal=9%	GNG5/GNG4/GNG12
REACTOME_GLUCONEOGENESIS	REACTOME_GLUCONEOGENESIS	31	-0.552119	-1.09727	0.345992	0.718742	0.613877	2539	tags=42%, list=10%, signal=38%	ALDOA/SLC25A11/SLC25A12/ENO3/SLC25A13/MDH2/PRKACB/SLC25A1/GOT1/GOT2/PGAM1/SLC25A10/MDH1
REACTOME_PYRUVATE_METABOLISM_AND_CITRIC_ACID_TCA_CYCLE	REACTOME_PYRUVATE_METABOLISM_AND_CITRIC_ACID_TCA_CYCLE	40	-0.531802	-1.09925	0.313978	0.694057	0.592794	3346	tags=40%, list=13%, signal=35%	SLC16A1/FH/SUCLG1/D2HGDH/L2HGDH/SDHD/PDHA1/PDP1/SDHC/MDH2/LDHA/CS/PDK3/DLAT/IDH1/PDK1
REACTOME_CHONDROITIN_SULFATE_DERMATAN_SULFATE_METABOLISM	REACTOME_CHONDROITIN_SULFATE_DERMATAN_SULFATE_METABOLISM	47	-0.517598	-1.09948	0.294372	0.669692	0.571984	698	tags=13%, list=3%, signal=12%	DSE/HEXA/GPC1/CHPF2/CHPF/SDC1
REACTOME_APC_C_CDC20_MEDIATED_DEGRADATION_OF_CYCLIN_B	REACTOME_APC_C_CDC20_MEDIATED_DEGRADATION_OF_CYCLIN_B	19	-0.617227	-1.10473	0.347368	0.718742	0.613877	684	tags=26%, list=3%, signal=26%	ANAPC5/CDC20/CCNB1/CDK1/UBE2C
REACTOME_FATTY_ACYL_COA_BIOSYNTHESIS	REACTOME_FATTY_ACYL_COA_BIOSYNTHESIS	18	-0.626629	-1.11117	0.346072	0.718742	0.613877	2240	tags=22%, list=9%, signal=20%	HSD17B12/ACSL1/SLC25A1/ELOVL2
REACTOME_REGULATORY_RNA_PATHWAYS	REACTOME_REGULATORY_RNA_PATHWAYS	21	-0.604902	-1.11337	0.316348	0.694057	0.592794	1922	tags=29%, list=7%, signal=26%	TNRC6A/POLR2D/POLR2J/RAN/TARBP2/POLR2A
REACTOME_FRS2_MEDIATED_CASCADE	REACTOME_FRS2_MEDIATED_CASCADE	36	-0.555656	-1.12272	0.293737	0.669692	0.571984	2809	tags=14%, list=11%, signal=12%	RAF1/FGFR3/YWHAB/FGFR4/CDK1
REACTOME_AUTODEGRADATION_OF_CDH1_BY_CDH1_APC_C	REACTOME_AUTODEGRADATION_OF_CDH1_BY_CDH1_APC_C	56	-0.522733	-1.12772	0.257642	0.642842	0.549051	3915	tags=45%, list=15%, signal=38%	CDC23/PSMD1/PSMB9/PSMD9/PSMB10/PSMC3/PSME1/ANAPC1/PSMA6/PSMD12/PSMA7/PSMA3/PSMC1/PSMD2/PSMD4/ANAPC5/PSMB4/PSMD14/PSMC6/PSME2/PSMB5/PSMC2/PSMB6/PSMB1/UBE2C
REACTOME_REGULATION_OF_MRNA_STABILITY_BY_PROTEINS_THAT_BIND_AU_RICH_ELEMENTS	REACTOME_REGULATION_OF_MRNA_STABILITY_BY_PROTEINS_THAT_BIND_AU_RICH_ELEMENTS	81	-0.498387	-1.12959	0.241935	0.61882	0.528534	3865	tags=44%, list=15%, signal=38%	PSMD1/DCP2/PSMB9/HSPB1/PSMD9/PSMB10/EXOSC9/PSMC3/PSME1/EXOSC3/PSMA6/EXOSC4/PSMD12/PSMA7/PSMA3/PSMC1/PSMD2/PSMD4/XPO1/PSME4/AKT1/EXOSC1/PRKCA/EIF4G1/YWHAB/PSMB4/PSMD14/PSMC6/PSME2/HSPA8/PSMB5/PSMC2/PARN/PSMB6/PSMB1/HSPA1B
REACTOME_REGULATION_OF_APOPTOSIS	REACTOME_REGULATION_OF_APOPTOSIS	56	-0.524559	-1.13167	0.257642	0.642842	0.549051	3865	tags=41%, list=15%, signal=35%	PSMD1/PSMB9/PSMD9/PSMB10/PSMC3/CASP3/PSME1/PSMA6/PSMD12/PSMA7/PSMA3/PSMC1/PSMD2/PSMD4/PSME4/PSMB4/PSMD14/PSMC6/PSME2/PSMB5/PSMC2/PSMB6/PSMB1
REACTOME_RNA_POL_II_PRE_TRANSCRIPTION_EVENTS	REACTOME_RNA_POL_II_PRE_TRANSCRIPTION_EVENTS	53	-0.523147	-1.1353	0.267094	0.651276	0.556255	3968	tags=30%, list=15%, signal=26%	ERCC2/TAF5/CDK7/SUPT16H/TBP/MNAT1/ERCC3/SSRP1/TCEB1/POLR2D/TCEB2/POLR2J/TAF10/TAF4/POLR2A/TAF6
REACTOME_SYNTHESIS_OF_PC	REACTOME_SYNTHESIS_OF_PC	18	-0.640974	-1.13661	0.316348	0.694057	0.592794	2348	tags=28%, list=9%, signal=25%	PCYT1A/CHKA/PEMT/CHPT1/LPIN3
REACTOME_CHONDROITIN_SULFATE_BIOSYNTHESIS	REACTOME_CHONDROITIN_SULFATE_BIOSYNTHESIS	19	-0.638243	-1.14234	0.303158	0.679768	0.58059	165	tags=16%, list=1%, signal=16%	CHST7/CHPF2/CHPF
REACTOME_SPHINGOLIPID_METABOLISM	REACTOME_SPHINGOLIPID_METABOLISM	67	-0.51439	-1.14417	0.225951	0.591055	0.50482	1631	tags=16%, list=6%, signal=15%	CTSA/GALC/PPAP2A/CERS6/SGMS1/SMPD1/SMPD2/HEXA/SMPD4/GBA/ARSI
REACTOME_CA_DEPENDENT_EVENTS	REACTOME_CA_DEPENDENT_EVENTS	29	-0.586104	-1.14457	0.275789	0.655967	0.560261	5408	tags=34%, list=21%, signal=27%	PDE1B/PRKCG/CALM3/ADCY6/PRKAR1B/PRKAR2B/ADCY3/PRKCA/PRKACB/CALM2
REACTOME_PKB_MEDIATED_EVENTS	REACTOME_PKB_MEDIATED_EVENTS	28	-0.593025	-1.15271	0.264463	0.650297	0.555419	2182	tags=18%, list=8%, signal=16%	PRKAG1/EIF4G1/STRADB/RHEB/PRKAG2
REACTOME_HIV_INFECTION	REACTOME_HIV_INFECTION	187	-0.453771	-1.15863	0.150649	0.480698	0.410564	2857	tags=29%, list=11%, signal=26%	SKP1/TBP/NUP43/MNAT1/PSMA6/NPM1/AP1G1/ERCC3/PSMD12/NUP93/RANBP2/PSMA7/PSMA3/PSMC1/PSMD2/PSMD4/NUP153/SSRP1/XPO1/CUL5/PSME4/TCEB1/AP1M2/POLR2D/TCEB2/PSMB4/AP2M1/POLR2J/NMT2/PSMD14/PSMC6/RANBP1/RAN/FEN1/TAF10/PSME2/PSMB5/AAAS/PSMC2/PSMB6/PSMB1/SLC25A6/LIG1/TAF4/RAE1/NUP205/FYN/APOBEC3G/POLR2A/NUP107/TAF6/NUP37/NUP35/VPS37D
REACTOME_SYNTHESIS_AND_INTERCONVERSION_OF_NUCLEOTIDE_DI_AND_TRIPHOSPHATES	REACTOME_SYNTHESIS_AND_INTERCONVERSION_OF_NUCLEOTIDE_DI_AND_TRIPHOSPHATES	17	-0.669614	-1.17431	0.289979	0.669692	0.571984	3090	tags=53%, list=12%, signal=47%	CTPS2/GLRX/GSR/TXNRD1/NME1/NME4/DTYMK/RRM1/RRM2
REACTOME_MRNA_3_END_PROCESSING	REACTOME_MRNA_3_END_PROCESSING	33	-0.590545	-1.17502	0.239741	0.616303	0.526385	4357	tags=58%, list=17%, signal=48%	PAPOLA/SRSF2/RBM8A/NUDT21/CLP1/CPSF7/SRSF5/SRSF7/PABPN1/SRSF1/SRSF3/CSTF3/RNPS1/MAGOH/DHX38/SRSF11/CDC40/SRSF9/CSTF1
REACTOME_ACETYLCHOLINE_BINDING_AND_DOWNSTREAM_EVENTS	REACTOME_ACETYLCHOLINE_BINDING_AND_DOWNSTREAM_EVENTS	15	-0.689742	-1.17993	0.292735	0.669692	0.571984	7068	tags=53%, list=27%, signal=39%	CHRND/CHRNE/CHRNB4/CHRNB2/CHRNA4/CHRNA5/CHRFAM7A/CHRNA7
REACTOME_RNA_POL_II_TRANSCRIPTION_PRE_INITIATION_AND_PROMOTER_OPENING	REACTOME_RNA_POL_II_TRANSCRIPTION_PRE_INITIATION_AND_PROMOTER_OPENING	38	-0.579677	-1.18011	0.228758	0.591055	0.50482	2784	tags=32%, list=11%, signal=28%	ERCC2/TAF5/CDK7/TBP/MNAT1/ERCC3/POLR2D/POLR2J/TAF10/TAF4/POLR2A/TAF6
REACTOME_GLYCOSPHINGOLIPID_METABOLISM	REACTOME_GLYCOSPHINGOLIPID_METABOLISM	37	-0.579421	-1.18085	0.227957	0.591055	0.50482	1631	tags=22%, list=6%, signal=20%	CTSA/GALC/SMPD1/SMPD2/HEXA/SMPD4/GBA/ARSI
REACTOME_LOSS_OF_NLP_FROM_MITOTIC_CENTROSOMES	REACTOME_LOSS_OF_NLP_FROM_MITOTIC_CENTROSOMES	55	-0.54885	-1.18298	0.216157	0.585023	0.499668	3649	tags=44%, list=14%, signal=38%	PAFAH1B1/NEDD1/DCTN3/CEP70/YWHAE/PRKAR2B/DCTN2/ACTR1A/CKAP5/CEP135/CEP164/FGFR1OP/CEP57/CEP41/CEP290/MAPRE1/TUBA4A/TUBA1A/DYNLL1/PCNT/PLK1/CEP250/HSP90AA1/CDK1
REACTOME_SIGNALING_BY_WNT	REACTOME_SIGNALING_BY_WNT	62	-0.542467	-1.18869	0.195652	0.578994	0.494519	3865	tags=44%, list=15%, signal=37%	PSMD1/PSMB9/PPP2R5E/PSMD9/PSMB10/PPP2CA/PSMC3/PSME1/AXIN1/SKP1/PSMA6/CUL1/PSMD12/PSMA7/PSMA3/PSMC1/PSMD2/PSMD4/PSME4/PSMB4/PSMD14/PSMC6/PSME2/PSMB5/PSMC2/PSMB6/PSMB1
REACTOME_PLATELET_HOMEOSTASIS	REACTOME_PLATELET_HOMEOSTASIS	76	-0.528521	-1.18911	0.187935	0.559409	0.477791	1473	tags=16%, list=6%, signal=15%	PTPN6/LRP8/GNAS/PDE6G/PDE6B/STIM1/GNG5/GNG4/PDE2A/PDE5A/GNG12/NOS3
REACTOME_MICRORNA_MIRNA_BIOGENESIS	REACTOME_MICRORNA_MIRNA_BIOGENESIS	18	-0.679066	-1.20415	0.246285	0.620588	0.530044	1922	tags=28%, list=7%, signal=26%	POLR2D/POLR2J/RAN/TARBP2/POLR2A
REACTOME_ACTIVATED_AMPK_STIMULATES_FATTY_ACID_OXIDATION_IN_MUSCLE	REACTOME_ACTIVATED_AMPK_STIMULATES_FATTY_ACID_OXIDATION_IN_MUSCLE	18	-0.683312	-1.21168	0.246285	0.620588	0.530044	2182	tags=33%, list=8%, signal=31%	PRKAG1/CPT2/ACSL1/CPT1A/STRADB/PRKAG2
REACTOME_KERATAN_SULFATE_BIOSYNTHESIS	REACTOME_KERATAN_SULFATE_BIOSYNTHESIS	26	-0.635128	-1.2124	0.215481	0.585023	0.499668	11	tags=12%, list=0%, signal=12%	B4GALT3/B3GNT4/LUM
REACTOME_TRIGLYCERIDE_BIOSYNTHESIS	REACTOME_TRIGLYCERIDE_BIOSYNTHESIS	38	-0.603528	-1.22867	0.176471	0.534664	0.456656	2240	tags=34%, list=9%, signal=31%	GPD1L/ACSL5/GPAM/ELOVL4/AGPAT1/AGPAT9/HSD17B12/GPAT2/ACSL1/SLC25A1/AGPAT3/LPIN3/ELOVL2
REACTOME_DARPP_32_EVENTS	REACTOME_DARPP_32_EVENTS	24	-0.646727	-1.22896	0.213552	0.585023	0.499668	3327	tags=33%, list=13%, signal=29%	PRKAR1B/PPP2CA/PRKAR2B/PPP1CA/PPP3CA/PRKACB/CALM2/CDK5
REACTOME_FGFR_LIGAND_BINDING_AND_ACTIVATION	REACTOME_FGFR_LIGAND_BINDING_AND_ACTIVATION	22	-0.659605	-1.23025	0.205021	0.585023	0.499668	2226	tags=18%, list=9%, signal=17%	FGF1/FGFR1/FGFR3/FGFR4
REACTOME_PROCESSING_OF_CAPPED_INTRONLESS_PRE_MRNA	REACTOME_PROCESSING_OF_CAPPED_INTRONLESS_PRE_MRNA	23	-0.650432	-1.23425	0.202454	0.585023	0.499668	4357	tags=48%, list=17%, signal=40%	CPSF3/PAPOLA/NUDT21/CLP1/CPSF7/ZNF473/PABPN1/CSTF3/SNRPG/CSTF1/SNRPF
REACTOME_ENERGY_DEPENDENT_REGULATION_OF_MTOR_BY_LKB1_AMPK	REACTOME_ENERGY_DEPENDENT_REGULATION_OF_MTOR_BY_LKB1_AMPK	17	-0.705108	-1.23656	0.221748	0.587864	0.502095	307	tags=24%, list=1%, signal=23%	PRKAG1/STRADB/RHEB/PRKAG2
REACTOME_GLUCOSE_TRANSPORT	REACTOME_GLUCOSE_TRANSPORT	38	-0.610206	-1.24226	0.174292	0.531225	0.453719	2900	tags=39%, list=11%, signal=35%	POM121/NUP88/SLC37A4/NUP43/NUP93/RANBP2/NUP153/HK1/AAAS/RAE1/NUP205/NUP107/NUP37/GCK/NUP35
REACTOME_RECRUITMENT_OF_MITOTIC_CENTROSOME_PROTEINS_AND_COMPLEXES	REACTOME_RECRUITMENT_OF_MITOTIC_CENTROSOME_PROTEINS_AND_COMPLEXES	62	-0.568928	-1.24668	0.132609	0.447005	0.381787	3649	tags=44%, list=14%, signal=38%	PAFAH1B1/NEDD1/DCTN3/CEP70/YWHAE/PRKAR2B/DCTN2/ACTR1A/CKAP5/CEP135/CEP164/FGFR1OP/CEP57/CEP41/CEP290/NUMA1/TUBGCP2/MAPRE1/TUBA4A/TUBA1A/DYNLL1/PCNT/PLK1/CEP250/HSP90AA1/CCNB1/CDK1
REACTOME_CGMP_EFFECTS	REACTOME_CGMP_EFFECTS	19	-0.69996	-1.25281	0.197895	0.57969	0.495113	176	tags=21%, list=1%, signal=21%	PDE6G/PDE6B/PDE2A/PDE5A
REACTOME_TRANSFERRIN_ENDOCYTOSIS_AND_RECYCLING	REACTOME_TRANSFERRIN_ENDOCYTOSIS_AND_RECYCLING	24	-0.661453	-1.25694	0.184805	0.556602	0.475394	1989	tags=25%, list=8%, signal=23%	ATP6V0C/ATP6V0A4/ATP6V1C1/ATP6V1F/STEAP3/TFRC
REACTOME_GLYCOSAMINOGLYCAN_METABOLISM	REACTOME_GLYCOSAMINOGLYCAN_METABOLISM	108	-0.537665	-1.27033	0.0900243	0.376016	0.321155	819	tags=10%, list=3%, signal=10%	SGSH/GUSB/DSE/HEXA/HS6ST1/GPC1/CHPF2/HMMR/CHPF/SDC1/LUM
REACTOME_CLEAVAGE_OF_GROWING_TRANSCRIPT_IN_THE_TERMINATION_REGION_	REACTOME_CLEAVAGE_OF_GROWING_TRANSCRIPT_IN_THE_TERMINATION_REGION_	42	-0.609778	-1.27069	0.15914	0.493916	0.421853	4357	tags=52%, list=17%, signal=44%	PAPOLA/SRSF2/RBM8A/NUDT21/CLP1/CPSF7/ZNF473/SRSF5/SRSF7/PABPN1/SRSF1/SRSF3/CSTF3/SNRPG/RNPS1/MAGOH/DHX38/SRSF11/CDC40/SRSF9/CSTF1/SNRPF
REACTOME_GLOBAL_GENOMIC_NER_GG_NER	REACTOME_GLOBAL_GENOMIC_NER_GG_NER	31	-0.644072	-1.28002	0.147679	0.480698	0.410564	3968	tags=58%, list=15%, signal=49%	ERCC2/RPA2/POLD2/CDK7/POLE/MNAT1/ERCC3/POLD4/RPA3/PCNA/RFC4/POLD1/RFC2/RPA1/POLD3/LIG1/RFC5/POLE2
REACTOME_IRON_UPTAKE_AND_TRANSPORT	REACTOME_IRON_UPTAKE_AND_TRANSPORT	35	-0.644656	-1.28827	0.137555	0.457616	0.39085	1258	tags=31%, list=5%, signal=30%	ATP6V0C/HMOX2/FLVCR1/ATP6V0A4/FTL/ATP6V1C1/ATP6V1F/FTH1/STEAP3/TFRC/CYBRD1
REACTOME_CHYLOMICRON_MEDIATED_LIPID_TRANSPORT	REACTOME_CHYLOMICRON_MEDIATED_LIPID_TRANSPORT	16	-0.755042	-1.3076	0.135484	0.453693	0.387499	1688	tags=19%, list=7%, signal=18%	SAR1B/APOE/SDC1
REACTOME_BASE_EXCISION_REPAIR	REACTOME_BASE_EXCISION_REPAIR	19	-0.731485	-1.30923	0.143158	0.470112	0.401523	2944	tags=58%, list=11%, signal=51%	POLD2/OGG1/CCNO/SMUG1/POLD4/PCNA/FEN1/POLD1/NTHL1/POLD3/LIG1
REACTOME_RNA_POL_II_TRANSCRIPTION	REACTOME_RNA_POL_II_TRANSCRIPTION	95	-0.556172	-1.31024	0.0751708	0.344702	0.29441	4357	tags=40%, list=17%, signal=33%	PAPOLA/SRSF2/RBM8A/NUDT21/ERCC2/CLP1/TAF5/CPSF7/ZNF473/SRSF5/CDK7/SRSF7/PABPN1/SRSF1/SRSF3/SUPT16H/CSTF3/SNRPG/TBP/MNAT1/ERCC3/RNPS1/SSRP1/TCEB1/POLR2D/MAGOH/TCEB2/DHX38/POLR2J/SRSF11/CDC40/TAF10/SRSF9/TAF4/CSTF1/SNRPF/POLR2A/TAF6
REACTOME_PREFOLDIN_MEDIATED_TRANSFER_OF_SUBSTRATE_TO_CCT_TRIC	REACTOME_PREFOLDIN_MEDIATED_TRANSFER_OF_SUBSTRATE_TO_CCT_TRIC	27	-0.68087	-1.31377	0.130705	0.443527	0.378816	2527	tags=59%, list=10%, signal=54%	PFDN1/TUBB2A/PFDN6/CCT3/TUBA3C/PFDN5/CCT4/CCT6A/CCT8/TUBA4A/PFDN4/TUBA1A/TUBA1C/TCP1/CCT2/CCT7
REACTOME_NUCLEAR_SIGNALING_BY_ERBB4	REACTOME_NUCLEAR_SIGNALING_BY_ERBB4	38	-0.647964	-1.31913	0.115468	0.408149	0.3486	3412	tags=21%, list=13%, signal=18%	TAB2/SH2B1/APH1B/SKP1/CUL1/YAP1/EREG/NRG1
REACTOME_MITOCHONDRIAL_PROTEIN_IMPORT	REACTOME_MITOCHONDRIAL_PROTEIN_IMPORT	49	-0.616634	-1.32076	0.0963597	0.376016	0.321155	3038	tags=49%, list=12%, signal=43%	SLC25A4/COQ2/DNAJC19/TIMM23B/CYC1/TIMM8A/MTX2/GRPEL1/PAM16/SLC25A12/HSPA9/MTX1/TIMM22/SLC25A13/CHCHD4/TIMM10/ATP5A1/CS/GFER/TIMM8B/ATP5B/BCS1L/SLC25A6/HSPD1
REACTOME_AUTODEGRADATION_OF_THE_E3_UBIQUITIN_LIGASE_COP1	REACTOME_AUTODEGRADATION_OF_THE_E3_UBIQUITIN_LIGASE_COP1	47	-0.623659	-1.32478	0.0952381	0.376016	0.321155	3865	tags=47%, list=15%, signal=40%	PSMD1/PSMB9/PSMD9/PSMB10/PSMC3/PSME1/PSMA6/PSMD12/PSMA7/PSMA3/PSMC1/PSMD2/PSMD4/PSME4/PSMB4/PSMD14/PSMC6/PSME2/PSMB5/PSMC2/PSMB6/PSMB1
REACTOME_MRNA_SPLICING_MINOR_PATHWAY	REACTOME_MRNA_SPLICING_MINOR_PATHWAY	41	-0.647597	-1.34075	0.0952381	0.376016	0.321155	3552	tags=34%, list=14%, signal=30%	SRSF7/SRSF1/TXNL4A/SNRPG/SF3B2/SNRNP200/POLR2D/POLR2J/DDX23/PRPF8/SNRPD1/SF3B5/SNRPF/POLR2A
REACTOME_NUCLEOTIDE_EXCISION_REPAIR	REACTOME_NUCLEOTIDE_EXCISION_REPAIR	47	-0.631362	-1.34114	0.0887446	0.376016	0.321155	2680	tags=47%, list=10%, signal=42%	ERCC2/RPA2/POLD2/CDK7/POLE/MNAT1/ERCC3/POLD4/POLR2D/POLR2J/RPA3/PCNA/ERCC6/RFC4/POLD1/RFC2/RPA1/POLD3/LIG1/RFC5/POLE2/POLR2A
REACTOME_MRNA_SPLICING	REACTOME_MRNA_SPLICING	105	-0.569994	-1.34287	0.0387172	0.229152	0.195718	4357	tags=41%, list=17%, signal=34%	PAPOLA/PTBP1/SRSF2/RBM8A/NUDT21/SNRPD2/CCAR1/CLP1/CPSF7/SRSF5/SRSF7/HNRNPM/PABPN1/SRSF1/SRSF3/TXNL4A/CSTF3/SNRPG/HNRNPH1/SNRPA1/SF3B2/HNRNPA3/HNRNPF/RNPS1/CD2BP2/PCBP2/SNRNP200/POLR2D/MAGOH/SNRNP70/DHX38/POLR2J/SRSF11/CDC40/DDX23/PRPF8/SRSF9/SNRPD1/SF3B5/CSTF1/SNRPF/FUS/POLR2A
REACTOME_RESOLUTION_OF_AP_SITES_VIA_THE_MULTIPLE_NUCLEOTIDE_PATCH_REPLACEMENT_PATHWAY	REACTOME_RESOLUTION_OF_AP_SITES_VIA_THE_MULTIPLE_NUCLEOTIDE_PATCH_REPLACEMENT_PATHWAY	17	-0.768497	-1.34772	0.104478	0.388169	0.331535	2944	tags=65%, list=11%, signal=57%	POLD2/OGG1/CCNO/SMUG1/POLD4/PCNA/FEN1/POLD1/NTHL1/POLD3/LIG1
REACTOME_CDK_MEDIATED_PHOSPHORYLATION_AND_REMOVAL_OF_CDC6	REACTOME_CDK_MEDIATED_PHOSPHORYLATION_AND_REMOVAL_OF_CDC6	46	-0.639443	-1.35179	0.0815451	0.360926	0.308266	3865	tags=50%, list=15%, signal=43%	PSMD1/PSMB9/PSMD9/PSMB10/PSMC3/PSME1/PSMA6/PSMD12/PSMA7/PSMA3/PSMC1/PSMD2/PSMD4/PSME4/PSMB4/PSMD14/PSMC6/CDC6/PSME2/PSMB5/PSMC2/PSMB6/PSMB1
REACTOME_FORMATION_OF_TUBULIN_FOLDING_INTERMEDIATES_BY_CCT_TRIC	REACTOME_FORMATION_OF_TUBULIN_FOLDING_INTERMEDIATES_BY_CCT_TRIC	21	-0.734998	-1.35282	0.112527	0.400532	0.342094	2360	tags=57%, list=9%, signal=52%	CCT3/TUBA3C/CCT4/CCT6A/CCT8/TUBA4A/TUBA1A/TUBA1C/TCP1/CCT2/CCT7/TUBA1B
REACTOME_PTM_GAMMA_CARBOXYLATION_HYPUSINE_FORMATION_AND_ARYLSULFATASE_ACTIVATION	REACTOME_PTM_GAMMA_CARBOXYLATION_HYPUSINE_FORMATION_AND_ARYLSULFATASE_ACTIVATION	26	-0.709847	-1.35503	0.10251	0.384465	0.328371	1762	tags=15%, list=7%, signal=14%	PROC/EIF5A/GGCX/ARSI
REACTOME_SHC1_EVENTS_IN_ERBB4_SIGNALING	REACTOME_SHC1_EVENTS_IN_ERBB4_SIGNALING	20	-0.748673	-1.35548	0.102725	0.384465	0.328371	1773	tags=20%, list=7%, signal=19%	YWHAB/EREG/CDK1/NRG1
REACTOME_METAL_ION_SLC_TRANSPORTERS	REACTOME_METAL_ION_SLC_TRANSPORTERS	22	-0.729324	-1.36029	0.117155	0.410153	0.350312	3571	tags=32%, list=14%, signal=27%	SLC30A1/SLC39A6/SLC40A1/SLC41A1/SLC39A10/SLC30A3/SLC39A4
REACTOME_FORMATION_OF_ATP_BY_CHEMIOSMOTIC_COUPLING	REACTOME_FORMATION_OF_ATP_BY_CHEMIOSMOTIC_COUPLING	15	-0.796055	-1.3618	0.0940171	0.376016	0.321155	1434	tags=47%, list=6%, signal=44%	ATP5A1/ATP5J/ATP5L/ATP5B/ATP5J2/ATP8/ATP6
REACTOME_PYRUVATE_METABOLISM	REACTOME_PYRUVATE_METABOLISM	18	-0.769527	-1.36456	0.101911	0.384465	0.328371	2286	tags=39%, list=9%, signal=35%	SLC16A1/PDHA1/PDP1/LDHA/PDK3/DLAT/PDK1
REACTOME_INTRINSIC_PATHWAY	REACTOME_INTRINSIC_PATHWAY	17	-0.780087	-1.36805	0.0938166	0.376016	0.321155	772	tags=24%, list=3%, signal=23%	F12/GP1BB/C1QBP/PRCP
REACTOME_LATE_PHASE_OF_HIV_LIFE_CYCLE	REACTOME_LATE_PHASE_OF_HIV_LIFE_CYCLE	95	-0.581886	-1.37082	0.0347339	0.218266	0.186421	2784	tags=28%, list=11%, signal=25%	TBP/NUP43/MNAT1/ERCC3/NUP93/RANBP2/NUP153/SSRP1/XPO1/TCEB1/POLR2D/TCEB2/POLR2J/NMT2/RANBP1/RAN/TAF10/AAAS/TAF4/RAE1/NUP205/POLR2A/NUP107/TAF6/NUP37/NUP35/VPS37D
REACTOME_CROSS_PRESENTATION_OF_SOLUBLE_EXOGENOUS_ANTIGENS_ENDOSOMES	REACTOME_CROSS_PRESENTATION_OF_SOLUBLE_EXOGENOUS_ANTIGENS_ENDOSOMES	46	-0.650835	-1.37587	0.0665236	0.325711	0.278189	3865	tags=50%, list=15%, signal=43%	PSMD1/PSMB9/PSMD9/PSMB10/PSMC3/PSME1/PSMA6/PSMD12/PSMA7/PSMA3/PSMC1/PSMD2/PSMD4/PSME4/MRC2/PSMB4/PSMD14/PSMC6/PSME2/PSMB5/PSMC2/PSMB6/PSMB1
REACTOME_REGULATION_OF_ORNITHINE_DECARBOXYLASE_ODC	REACTOME_REGULATION_OF_ORNITHINE_DECARBOXYLASE_ODC	48	-0.645132	-1.37822	0.0625	0.311887	0.266383	3865	tags=48%, list=15%, signal=41%	PSMD1/PSMB9/PSMD9/PSMB10/PSMC3/PSME1/PSMA6/PSMD12/PSMA7/PSMA3/PSMC1/PSMD2/PSMD4/PSME4/PSMB4/PSMD14/PSMC6/PSME2/PSMB5/PSMC2/PSMB6/PSMB1/AZIN1
REACTOME_PHASE_II_CONJUGATION	REACTOME_PHASE_II_CONJUGATION	58	-0.639855	-1.37881	0.0568928	0.295494	0.252382	3299	tags=26%, list=13%, signal=23%	MAT2A/GSTP1/MAT2B/GCLC/SLC35D1/GCLM/NAT1/UGP2/AHCY/GGT7/NNMT/GGT5/GSS/PAPSS2/MGST1
REACTOME_GRB2_EVENTS_IN_ERBB2_SIGNALING	REACTOME_GRB2_EVENTS_IN_ERBB2_SIGNALING	22	-0.743062	-1.38591	0.100418	0.384308	0.328237	1773	tags=27%, list=7%, signal=25%	EGFR/RAF1/YWHAB/EREG/CDK1/NRG1
REACTOME_CYCLIN_E_ASSOCIATED_EVENTS_DURING_G1_S_TRANSITION_	REACTOME_CYCLIN_E_ASSOCIATED_EVENTS_DURING_G1_S_TRANSITION_	62	-0.633129	-1.38736	0.0456522	0.24986	0.213405	3865	tags=48%, list=15%, signal=41%	PSMD1/PSMB9/CDK7/PSMD9/PSMB10/PSMC3/PSME1/SKP1/MNAT1/PSMA6/CUL1/PSMD12/PSMA7/PSMA3/PSMC1/PSMD2/PSMD4/PSMB4/CDC25A/PSMD14/PSMC6/PSME2/PSMB5/PSMC2/PSMB6/PSMB1/CCNA2/CKS1B/PKMYT1/CCNE1
REACTOME_ZINC_TRANSPORTERS	REACTOME_ZINC_TRANSPORTERS	15	-0.812734	-1.39033	0.0747863	0.344702	0.29441	1218	tags=33%, list=5%, signal=32%	SLC30A1/SLC39A6/SLC39A10/SLC30A3/SLC39A4
REACTOME_APC_C_CDH1_MEDIATED_DEGRADATION_OF_CDC20_AND_OTHER_APC_C_CDH1_TARGETED_PROTEINS_IN_LATE_MITOSIS_EARLY_G1	REACTOME_APC_C_CDH1_MEDIATED_DEGRADATION_OF_CDC20_AND_OTHER_APC_C_CDH1_TARGETED_PROTEINS_IN_LATE_MITOSIS_EARLY_G1	64	-0.63161	-1.39889	0.0437637	0.244788	0.209073	2783	tags=42%, list=11%, signal=38%	PSMB10/PSMC3/PSME1/ANAPC1/PSMA6/PSMD12/PSMA7/PSMA3/PSMC1/PSMD2/PSMD4/PSME4/ANAPC5/PSMB4/PSMD14/PSMC6/PSME2/PSMB5/PSMC2/PLK1/PSMB6/PSMB1/CDC20/AURKB/PTTG1/UBE2C/AURKA
REACTOME_GLUTATHIONE_CONJUGATION	REACTOME_GLUTATHIONE_CONJUGATION	22	-0.750994	-1.4007	0.0962343	0.376016	0.321155	4307	tags=45%, list=17%, signal=38%	GSTO2/GSTO1/GGCT/GSTP1/GCLC/GCLM/GGT7/GGT5/GSS/MGST1
REACTOME_P53_INDEPENDENT_G1_S_DNA_DAMAGE_CHECKPOINT	REACTOME_P53_INDEPENDENT_G1_S_DNA_DAMAGE_CHECKPOINT	48	-0.660562	-1.41118	0.049569	0.262819	0.224473	3865	tags=50%, list=15%, signal=43%	PSMD1/PSMB9/PSMD9/PSMB10/PSMC3/PSME1/PSMA6/PSMD12/PSMA7/PSMA3/PSMC1/PSMD2/PSMD4/PSME4/PSMB4/CDC25A/PSMD14/PSMC6/PSME2/PSMB5/PSMC2/PSMB6/PSMB1/CHEK1
REACTOME_ENOS_ACTIVATION_AND_REGULATION	REACTOME_ENOS_ACTIVATION_AND_REGULATION	19	-0.788618	-1.41149	0.0715789	0.334254	0.285486	2142	tags=47%, list=8%, signal=43%	AKT1/DHFR/CAV1/CALM2/PTS/WASL/HSP90AA1/SPR/NOS3
REACTOME_P53_DEPENDENT_G1_DNA_DAMAGE_RESPONSE	REACTOME_P53_DEPENDENT_G1_DNA_DAMAGE_RESPONSE	53	-0.650782	-1.41228	0.0512821	0.269099	0.229837	3865	tags=43%, list=15%, signal=37%	PSMD1/PSMB9/PSMD9/PSMB10/PSMC3/PSME1/PSMA6/PSMD12/PSMA7/PSMA3/PSMC1/PSMD2/PSMD4/PSME4/PSMB4/PSMD14/PSMC6/PSME2/PSMB5/PSMC2/PSMB6/PSMB1/CCNE1
REACTOME_DESTABILIZATION_OF_MRNA_BY_AUF1_HNRNP_D0	REACTOME_DESTABILIZATION_OF_MRNA_BY_AUF1_HNRNP_D0	50	-0.660277	-1.42114	0.0467091	0.252925	0.216023	3865	tags=52%, list=15%, signal=44%	PSMD1/PSMB9/HSPB1/PSMD9/PSMB10/PSMC3/PSME1/PSMA6/PSMD12/PSMA7/PSMA3/PSMC1/PSMD2/PSMD4/PSME4/EIF4G1/PSMB4/PSMD14/PSMC6/PSME2/HSPA8/PSMB5/PSMC2/PSMB6/PSMB1/HSPA1B
REACTOME_TRANSPORT_OF_RIBONUCLEOPROTEINS_INTO_THE_HOST_NUCLEUS	REACTOME_TRANSPORT_OF_RIBONUCLEOPROTEINS_INTO_THE_HOST_NUCLEUS	27	-0.738966	-1.42587	0.060166	0.303213	0.258974	3426	tags=44%, list=13%, signal=39%	POM121/NUP88/NUP43/NUP93/RANBP2/NUP153/AAAS/RAE1/NUP205/NUP107/NUP37/NUP35
REACTOME_HOST_INTERACTIONS_OF_HIV_FACTORS	REACTOME_HOST_INTERACTIONS_OF_HIV_FACTORS	120	-0.592237	-1.42601	0.0221344	0.171752	0.146693	3865	tags=43%, list=15%, signal=37%	PSMD1/KPNB1/PSMB9/AP1S1/BANF1/PSMD9/POM121/PSMB10/PSMC3/NUP88/SLC25A4/PSME1/SKP1/NUP43/PSMA6/NPM1/AP1G1/PSMD12/NUP93/RANBP2/PSMA7/PSMA3/PSMC1/PSMD2/PSMD4/NUP153/XPO1/CUL5/PSME4/TCEB1/AP1M2/TCEB2/PSMB4/AP2M1/PSMD14/PSMC6/RANBP1/RAN/PSME2/PSMB5/AAAS/PSMC2/PSMB6/PSMB1/SLC25A6/RAE1/NUP205/FYN/APOBEC3G/NUP107/NUP37/NUP35
REACTOME_APC_C_CDC20_MEDIATED_DEGRADATION_OF_MITOTIC_PROTEINS	REACTOME_APC_C_CDC20_MEDIATED_DEGRADATION_OF_MITOTIC_PROTEINS	65	-0.645819	-1.43131	0.0328228	0.208835	0.178366	2783	tags=40%, list=11%, signal=36%	ANAPC1/PSMA6/PSMD12/PSMA7/PSMA3/PSMC1/PSMD2/PSMD4/BUB1B/PSME4/ANAPC5/PSMB4/PSMD14/PSMC6/PSME2/PSMB5/BUB3/PSMC2/MAD2L1/PSMB6/PSMB1/CDC20/CCNB1/CDK1/PTTG1/UBE2C
REACTOME_VIF_MEDIATED_DEGRADATION_OF_APOBEC3G	REACTOME_VIF_MEDIATED_DEGRADATION_OF_APOBEC3G	49	-0.670735	-1.43663	0.0428266	0.242208	0.20687	3865	tags=53%, list=15%, signal=45%	PSMD1/PSMB9/PSMD9/PSMB10/PSMC3/PSME1/PSMA6/PSMD12/PSMA7/PSMA3/PSMC1/PSMD2/PSMD4/CUL5/PSME4/TCEB1/TCEB2/PSMB4/PSMD14/PSMC6/PSME2/PSMB5/PSMC2/PSMB6/PSMB1/APOBEC3G
REACTOME_METABOLISM_OF_CARBOHYDRATES	REACTOME_METABOLISM_OF_CARBOHYDRATES	230	-0.556572	-1.45613	0.00307376	0.0401165	0.0342635	2559	tags=24%, list=10%, signal=22%	G6PD/ALDOA/NDST2/NUP93/RANBP2/GNS/B4GALT3/SLC25A11/NUP153/PFKFB4/PHKG2/HS3ST3A1/B3GNT4/SLC25A12/NDST1/PGM2/HK1/GYG2/PFKL/ENO3/GBE1/SLC25A13/PRPS2/MDH2/PRKACB/UGP2/SLC25A1/GOT1/RPE/GOT2/PGAM1/AAAS/SGSH/SLC25A10/GUSB/CALM2/DSE/HEXA/MDH1/RAE1/NUP205/PFKM/HS6ST1/PYGL/PHKA2/NUP107/GPC1/NUP37/GCK/CHPF2/HMMR/NUP35/CHPF/PGM1/SDC1/LUM
REACTOME_G0_AND_EARLY_G1	REACTOME_G0_AND_EARLY_G1	23	-0.768811	-1.45888	0.0593047	0.301861	0.257819	1758	tags=35%, list=7%, signal=32%	CDC25A/CDC6/PCNA/MYBL2/CCNA2/CDK1/E2F1/CCNE1
REACTOME_SCF_BETA_TRCP_MEDIATED_DEGRADATION_OF_EMI1	REACTOME_SCF_BETA_TRCP_MEDIATED_DEGRADATION_OF_EMI1	49	-0.681609	-1.45992	0.0364026	0.22324	0.190669	3865	tags=53%, list=15%, signal=45%	PSMD1/PSMB9/PSMD9/PSMB10/PSMC3/PSME1/SKP1/PSMA6/CUL1/PSMD12/PSMA7/PSMA3/PSMC1/PSMD2/PSMD4/PSME4/PSMB4/PSMD14/PSMC6/PSME2/PSMB5/PSMC2/PSMB6/PSMB1/CDC20/FBXO5
REACTOME_TRANSPORT_OF_MATURE_TRANSCRIPT_TO_CYTOPLASM	REACTOME_TRANSPORT_OF_MATURE_TRANSCRIPT_TO_CYTOPLASM	52	-0.675434	-1.46228	0.0319149	0.206508	0.176378	3552	tags=42%, list=14%, signal=37%	SRSF7/POM121/SRSF1/SRSF3/NUP88/NUP43/NUP93/RANBP2/RNPS1/NUP153/MAGOH/DHX38/SRSF11/CDC40/NXF1/SRSF9/AAAS/RAE1/NUP205/NUP107/NUP37/NUP35
REACTOME_NEP_NS2_INTERACTS_WITH_THE_CELLULAR_EXPORT_MACHINERY	REACTOME_NEP_NS2_INTERACTS_WITH_THE_CELLULAR_EXPORT_MACHINERY	27	-0.758045	-1.46268	0.0394191	0.230624	0.196976	3426	tags=52%, list=13%, signal=45%	POM121/NUP88/NUP43/NUP93/RANBP2/NUP153/XPO1/RAN/AAAS/RAE1/NUP205/NUP107/NUP37/NUP35
REACTOME_TRANSPORT_OF_MATURE_MRNA_DERIVED_FROM_AN_INTRONLESS_TRANSCRIPT	REACTOME_TRANSPORT_OF_MATURE_MRNA_DERIVED_FROM_AN_INTRONLESS_TRANSCRIPT	32	-0.735464	-1.46285	0.0364026	0.22324	0.190669	3426	tags=41%, list=13%, signal=35%	POM121/NUP88/NUP43/NUP93/RANBP2/NUP153/NXF1/AAAS/RAE1/NUP205/NUP107/NUP37/NUP35
REACTOME_GLYCOGEN_BREAKDOWN_GLYCOGENOLYSIS	REACTOME_GLYCOGEN_BREAKDOWN_GLYCOGENOLYSIS	16	-0.845205	-1.46375	0.0222704	0.171752	0.146693	2284	tags=44%, list=9%, signal=40%	PHKG2/PGM2/GYG2/CALM2/PYGL/PHKA2/PGM1
REACTOME_MRNA_PROCESSING	REACTOME_MRNA_PROCESSING	152	-0.591874	-1.46449	0.00610554	0.0661217	0.0564745	4357	tags=41%, list=17%, signal=35%	PAPOLA/PTBP1/SRSF2/RBM8A/NUDT21/SNRPD2/CCAR1/ERCC2/CLP1/CPSF7/ZNF473/ADARB1/SRSF5/CDK7/SRSF7/HNRNPM/PABPN1/POM121/SRSF1/SRSF3/NUP88/TXNL4A/CSTF3/SNRPG/HNRNPH1/SNRPA1/SF3B2/NUP43/HNRNPA3/MNAT1/HNRNPF/ERCC3/NUP93/RANBP2/RNPS1/NUP153/METTL3/CD2BP2/PCBP2/SNRNP200/POLR2D/MAGOH/SNRNP70/DHX38/POLR2J/SRSF11/CDC40/DDX23/NXF1/PRPF8/SRSF9/SNRPD1/SF3B5/AAAS/RAE1/NUP205/CSTF1/SNRPF/FUS/POLR2A/NUP107/NUP37/NUP…
REACTOME_TRANSCRIPTION_COUPLED_NER_TC_NER	REACTOME_TRANSCRIPTION_COUPLED_NER_TC_NER	42	-0.702877	-1.46469	0.0408602	0.236339	0.201857	2680	tags=52%, list=10%, signal=47%	ERCC2/RPA2/POLD2/CDK7/POLE/MNAT1/ERCC3/POLD4/POLR2D/POLR2J/RPA3/PCNA/ERCC6/RFC4/POLD1/RFC2/RPA1/POLD3/LIG1/RFC5/POLE2/POLR2A
REACTOME_NUCLEOTIDE_LIKE_PURINERGIC_RECEPTORS	REACTOME_NUCLEOTIDE_LIKE_PURINERGIC_RECEPTORS	15	-0.856313	-1.46488	0.0246364	0.181738	0.155222	594	tags=20%, list=2%, signal=20%	P2RY6/P2RY2/ADORA2B
REACTOME_PROCESSIVE_SYNTHESIS_ON_THE_LAGGING_STRAND	REACTOME_PROCESSIVE_SYNTHESIS_ON_THE_LAGGING_STRAND	15	-0.858801	-1.46914	0.0229373	0.174255	0.148831	2540	tags=73%, list=10%, signal=66%	DNA2/POLD4/RPA3/PCNA/FEN1/POLD1/RPA1/POLD3/POLA1/LIG1/PRIM1
REACTOME_GLUCOSE_METABOLISM	REACTOME_GLUCOSE_METABOLISM	63	-0.665377	-1.4706	0.0245092	0.181738	0.155222	2539	tags=40%, list=10%, signal=36%	ALDOA/SLC25A11/PFKFB4/PHKG2/SLC25A12/PGM2/GYG2/PFKL/ENO3/GBE1/SLC25A13/MDH2/PRKACB/UGP2/SLC25A1/GOT1/GOT2/PGAM1/SLC25A10/CALM2/MDH1/PFKM/PYGL/PHKA2/PGM1
REACTOME_INTERACTIONS_OF_VPR_WITH_HOST_CELLULAR_PROTEINS	REACTOME_INTERACTIONS_OF_VPR_WITH_HOST_CELLULAR_PROTEINS	32	-0.740905	-1.47367	0.0222682	0.171752	0.146693	3631	tags=47%, list=14%, signal=40%	BANF1/POM121/NUP88/SLC25A4/NUP43/NUP93/RANBP2/NUP153/AAAS/SLC25A6/RAE1/NUP205/NUP107/NUP37/NUP35
REACTOME_HOMOLOGOUS_RECOMBINATION_REPAIR_OF_REPLICATION_INDEPENDENT_DOUBLE_STRAND_BREAKS	REACTOME_HOMOLOGOUS_RECOMBINATION_REPAIR_OF_REPLICATION_INDEPENDENT_DOUBLE_STRAND_BREAKS	16	-0.853291	-1.47775	0.0179268	0.152079	0.129891	1578	tags=62%, list=6%, signal=59%	RPA2/MDC1/TP53BP1/RPA3/NBN/H2AFX/RPA1/RAD51/LIG1/BRCA1
REACTOME_REGULATION_OF_GLUCOKINASE_BY_GLUCOKINASE_REGULATORY_PROTEIN	REACTOME_REGULATION_OF_GLUCOKINASE_BY_GLUCOKINASE_REGULATORY_PROTEIN	27	-0.766381	-1.47876	0.0174499	0.150542	0.128578	2770	tags=48%, list=11%, signal=43%	POM121/NUP88/NUP43/NUP93/RANBP2/NUP153/AAAS/RAE1/NUP205/NUP107/NUP37/GCK/NUP35
REACTOME_SCFSKP2_MEDIATED_DEGRADATION_OF_P27_P21	REACTOME_SCFSKP2_MEDIATED_DEGRADATION_OF_P27_P21	53	-0.68459	-1.48565	0.0320513	0.206508	0.176378	3865	tags=49%, list=15%, signal=42%	PSMD1/PSMB9/PSMD9/PSMB10/PSMC3/PSME1/SKP1/PSMA6/CUL1/PSMD12/PSMA7/PSMA3/PSMC1/PSMD2/PSMD4/PSMB4/PSMD14/PSMC6/PSME2/PSMB5/PSMC2/PSMB6/PSMB1/CCNA2/CKS1B/CCNE1
REACTOME_MITOTIC_G2_G2_M_PHASES	REACTOME_MITOTIC_G2_G2_M_PHASES	77	-0.660958	-1.4906	0.0200279	0.164422	0.140433	3676	tags=48%, list=14%, signal=41%	CDK7/PAFAH1B1/NEDD1/DCTN3/CEP70/YWHAE/PRKAR2B/DCTN2/ACTR1A/CKAP5/CEP135/MNAT1/CEP164/FGFR1OP/CEP57/XPO1/CEP41/CEP290/NUMA1/TUBGCP2/CDC25A/MAPRE1/CDC25B/TUBA4A/TUBA1A/DYNLL1/PCNT/PLK1/CCNB2/CEP250/CCNA2/HSP90AA1/CDC25C/CCNB1/CDK1/PKMYT1/E2F1
REACTOME_CYCLIN_A_B1_ASSOCIATED_EVENTS_DURING_G2_M_TRANSITION	REACTOME_CYCLIN_A_B1_ASSOCIATED_EVENTS_DURING_G2_M_TRANSITION	15	-0.873477	-1.49424	0.0151318	0.133202	0.113768	2680	tags=73%, list=10%, signal=66%	MNAT1/XPO1/CDC25A/CDC25B/PLK1/CCNB2/CCNA2/CDC25C/CCNB1/CDK1/PKMYT1
REACTOME_METABOLISM_OF_NON_CODING_RNA	REACTOME_METABOLISM_OF_NON_CODING_RNA	48	-0.702629	-1.50105	0.0299937	0.203557	0.173858	3426	tags=44%, list=13%, signal=38%	POM121/NUP88/TGS1/SNRPG/NUP43/NUP93/RANBP2/GEMIN5/NUP153/PRMT5/GEMIN4/GEMIN6/SNRPD1/AAAS/PHAX/RAE1/NUP205/SNRPF/NUP107/NUP37/NUP35
REACTOME_NITRIC_OXIDE_STIMULATES_GUANYLATE_CYCLASE	REACTOME_NITRIC_OXIDE_STIMULATES_GUANYLATE_CYCLASE	25	-0.802166	-1.53494	0.0211059	0.170523	0.145643	176	tags=20%, list=1%, signal=20%	PDE6G/PDE6B/PDE2A/PDE5A/NOS3
REACTOME_FANCONI_ANEMIA_PATHWAY	REACTOME_FANCONI_ANEMIA_PATHWAY	21	-0.834133	-1.53529	0.0124933	0.117761	0.10058	1975	tags=43%, list=8%, signal=40%	FANCL/FANCD2/FANCA/FANCB/FANCM/FANCE/BRCA1/FANCG/USP1
REACTOME_PROCESSING_OF_CAPPED_INTRON_CONTAINING_PRE_MRNA	REACTOME_PROCESSING_OF_CAPPED_INTRON_CONTAINING_PRE_MRNA	134	-0.622408	-1.53562	0.00219413	0.0301841	0.0257802	3552	tags=43%, list=14%, signal=37%	PAPOLA/PTBP1/SRSF2/RBM8A/NUDT21/SNRPD2/CCAR1/CLP1/CPSF7/SRSF5/SRSF7/HNRNPM/PABPN1/POM121/SRSF1/SRSF3/NUP88/TXNL4A/CSTF3/SNRPG/HNRNPH1/SNRPA1/SF3B2/NUP43/HNRNPA3/HNRNPF/NUP93/RANBP2/RNPS1/NUP153/METTL3/CD2BP2/PCBP2/SNRNP200/POLR2D/MAGOH/SNRNP70/DHX38/POLR2J/SRSF11/CDC40/DDX23/NXF1/PRPF8/SRSF9/SNRPD1/SF3B5/AAAS/RAE1/NUP205/CSTF1/SNRPF/FUS/POLR2A/NUP107/NUP37/NUP35
REACTOME_CDT1_ASSOCIATION_WITH_THE_CDC6_ORC_ORIGIN_COMPLEX	REACTOME_CDT1_ASSOCIATION_WITH_THE_CDC6_ORC_ORIGIN_COMPLEX	54	-0.715067	-1.54406	0.00989069	0.094988	0.0811292	3865	tags=56%, list=15%, signal=47%	PSMD1/PSMB9/PSMD9/PSMB10/PSMC3/PSME1/PSMA6/PSMD12/PSMA7/PSMA3/ORC2/PSMC1/PSMD2/PSMD4/PSME4/PSMB4/MCM8/PSMD14/PSMC6/CDC6/ORC5/PSME2/ORC1/PSMB5/PSMC2/PSMB6/PSMB1/CDT1/ORC6/GMNN
REACTOME_ORC1_REMOVAL_FROM_CHROMATIN	REACTOME_ORC1_REMOVAL_FROM_CHROMATIN	65	-0.699608	-1.55052	0.00980672	0.094988	0.0811292	2671	tags=46%, list=10%, signal=42%	PSMA6/PSMD12/PSMA7/PSMA3/ORC2/PSMC1/PSMD2/PSMD4/MCM2/PSME4/MCM3/PSMB4/MCM8/MCM4/PSMD14/PSMC6/CDC6/ORC5/PSME2/ORC1/PSMB5/MCM5/PSMC2/PSMB6/PSMB1/CCNA2/CDT1/ORC6/MCM7/MCM6
REACTOME_LAGGING_STRAND_SYNTHESIS	REACTOME_LAGGING_STRAND_SYNTHESIS	19	-0.867899	-1.55339	0.00416943	0.0493544	0.0421536	2540	tags=74%, list=10%, signal=67%	DNA2/POLD4/RPA3/PCNA/FEN1/RFC4/POLD1/RFC2/RPA1/POLD3/POLA1/LIG1/RFC5/PRIM1
REACTOME_SIGNALING_BY_NODAL	REACTOME_SIGNALING_BY_NODAL	18	-0.876713	-1.55463	0.00637665	0.0676191	0.0577534	1060	tags=28%, list=4%, signal=27%	SMAD2/FOXO3/SMAD3/DRAP1/GDF1
REACTOME_REGULATION_OF_MITOTIC_CELL_CYCLE	REACTOME_REGULATION_OF_MITOTIC_CELL_CYCLE	77	-0.693991	-1.56509	0.00784589	0.0803424	0.0686204	2857	tags=43%, list=11%, signal=38%	SKP1/ANAPC1/PSMA6/CUL1/PSMD12/PSMA7/PSMA3/PSMC1/PSMD2/PSMD4/BUB1B/PSME4/ANAPC5/PSMB4/PSMD14/PSMC6/PSME2/PSMB5/BUB3/PSMC2/MAD2L1/PLK1/PSMB6/PSMB1/CDC20/AURKB/CCNA2/CCNB1/FBXO5/CDK1/PTTG1/UBE2C/AURKA
REACTOME_G1_S_SPECIFIC_TRANSCRIPTION	REACTOME_G1_S_SPECIFIC_TRANSCRIPTION	17	-0.905776	-1.58847	0.00162036	0.0242578	0.0207186	1758	tags=82%, list=7%, signal=77%	CDC25A/DHFR/CDC6/PCNA/ORC1/POLA1/CDT1/RRM2/CDC45/FBXO5/TYMS/CDK1/E2F1/CCNE1
REACTOME_RESPIRATORY_ELECTRON_TRANSPORT	REACTOME_RESPIRATORY_ELECTRON_TRANSPORT	75	-0.709477	-1.59673	0.00215153	0.0301841	0.0257802	2877	tags=44%, list=11%, signal=39%	CYCS/CYC1/SDHD/NDUFV1/ND6/COX5B/NDUFS8/NDUFC1/NDUFC2/NDUFB8/NDUFAB1/NDUFV3/SDHC/NDUFB1/COX6A1/ND3/NDUFS1/NDUFB10/COX8A/NDUFA2/UQCRQ/ND5/NDUFA5/ND2/ND4/COX2/COX3/NDUFB3/COX1/CYTB/ND4L/NDUFB2/NDUFA12
REACTOME_EXTENSION_OF_TELOMERES	REACTOME_EXTENSION_OF_TELOMERES	27	-0.829948	-1.60142	0.00390952	0.0473797	0.040467	3942	tags=78%, list=15%, signal=66%	RPA2/WRAP53/POLD2/POLE/RUVBL2/DNA2/POLD4/NHP2/RPA3/PCNA/FEN1/RFC4/POLD1/RFC2/RPA1/POLD3/POLA1/LIG1/RFC5/POLE2/PRIM1
REACTOME_DOUBLE_STRAND_BREAK_REPAIR	REACTOME_DOUBLE_STRAND_BREAK_REPAIR	22	-0.858671	-1.60154	0.00582076	0.0658393	0.0562334	1578	tags=50%, list=6%, signal=47%	RPA2/MDC1/TP53BP1/RPA3/NBN/H2AFX/RPA1/RAD51/LIG1/TDP1/BRCA1
REACTOME_CELL_CYCLE	REACTOME_CELL_CYCLE	393	-0.593488	-1.60748	5.86033e-06	0.000298291	0.00025477	2709	tags=39%, list=10%, signal=35%	CEP135/MNAT1/PSMA6/CENPL/NPM1/DBF4/RBL1/CUL1/CENPN/DNA2/PSMD12/POLD4/RANBP2/CEP164/CDK4/PSMA7/PSMA3/ORC2/PSMC1/PSMD2/FGFR1OP/PSMD4/RAD21/CCND3/CEP57/XPO1/MCM2/BUB1B/PSME4/H2AFZ/CEP41/MCM3/LMNA/CEP290/HIST1H2AJ/NHP2/MIS18BP1/CENPM/TINF2/NUMA1/TUBGCP2/ANAPC5/PSMB4/MCM8/CDC25A/MAPRE1/MCM4/CDC25B/MCM10/ITGB3BP/TUBA4A/MIS12/DHFR/PSMD14/RPA3/PSMC6/CDC6/ORC5/GINS4/PCNA/FEN1/RFC4/TUBA1A/PSME2/POLD1/KIF18…
REACTOME_KINESINS	REACTOME_KINESINS	23	-0.856712	-1.62569	0.00292813	0.0392216	0.0334991	2127	tags=48%, list=8%, signal=44%	KIF3B/KIF22/KIFC1/KIF18A/KIF15/KIF4A/KIF11/KIF23/KIF26A/KIF20A/RACGAP1
REACTOME_TCA_CYCLE_AND_RESPIRATORY_ELECTRON_TRANSPORT	REACTOME_TCA_CYCLE_AND_RESPIRATORY_ELECTRON_TRANSPORT	129	-0.668759	-1.63784	0.00105626	0.016292	0.013915	3453	tags=45%, list=13%, signal=39%	ND1/ATP5E/UCP2/SLC16A1/FH/SUCLG1/UQCRC2/D2HGDH/CYCS/CYC1/L2HGDH/SDHD/NDUFV1/ND6/PDHA1/COX5B/PDP1/NDUFS8/NDUFC1/NDUFC2/NDUFB8/NDUFAB1/NDUFV3/SDHC/ATP5A1/MDH2/NDUFB1/COX6A1/LDHA/ATP5J/ND3/NDUFS1/CS/NDUFB10/COX8A/ATP5L/NDUFA2/PDK3/DLAT/ATP5B/UQCRQ/ND5/NDUFA5/ATP5J2/ND2/ND4/IDH1/COX2/COX3/NDUFB3/ATP8/PDK1/COX1/ATP6/CYTB/ND4L/NDUFB2/NDUFA12
REACTOME_DNA_REPAIR	REACTOME_DNA_REPAIR	103	-0.701573	-1.65112	0.000371307	0.00720524	0.00615399	2944	tags=36%, list=11%, signal=32%	OGG1/FANCL/CCNO/SMUG1/MNAT1/ERCC3/POLD4/FANCD2/POLR2D/POLR2J/RPA3/NBN/FANCA/PCNA/ERCC6/FANCB/FEN1/RFC4/POLD1/NTHL1/RFC2/H2AFX/RPA1/FANCM/POLD3/RAD51/REV3L/LIG1/ALKBH2/FANCE/RFC5/TDP1/POLE2/BRCA1/POLR2A/FANCG/USP1
REACTOME_RESPIRATORY_ELECTRON_TRANSPORT_ATP_SYNTHESIS_BY_CHEMIOSMOTIC_COUPLING_AND_HEAT_PRODUCTION_BY_UNCOUPLING_PROTEINS_	REACTOME_RESPIRATORY_ELECTRON_TRANSPORT_ATP_SYNTHESIS_BY_CHEMIOSMOTIC_COUPLING_AND_HEAT_PRODUCTION_BY_UNCOUPLING_PROTEINS_	93	-0.711266	-1.66808	0.00086315	0.0141724	0.0121046	2877	tags=43%, list=11%, signal=38%	CYCS/CYC1/SDHD/NDUFV1/ND6/COX5B/NDUFS8/NDUFC1/NDUFC2/NDUFB8/NDUFAB1/NDUFV3/SDHC/ATP5A1/NDUFB1/COX6A1/ATP5J/ND3/NDUFS1/NDUFB10/COX8A/ATP5L/NDUFA2/ATP5B/UQCRQ/ND5/NDUFA5/ATP5J2/ND2/ND4/COX2/COX3/NDUFB3/ATP8/COX1/ATP6/CYTB/ND4L/NDUFB2/NDUFA12
REACTOME_E2F_MEDIATED_REGULATION_OF_DNA_REPLICATION	REACTOME_E2F_MEDIATED_REGULATION_OF_DNA_REPLICATION	33	-0.852348	-1.69593	0.000491606	0.00893669	0.00763282	1759	tags=61%, list=7%, signal=57%	MCM8/CDC25A/DHFR/CDC6/ORC5/PCNA/ORC1/POLA1/PPP2R3B/CDT1/RRM2/ORC6/CDC45/CCNB1/FBXO5/TYMS/PRIM1/CDK1/E2F1/CCNE1
REACTOME_ASSEMBLY_OF_THE_PRE_REPLICATIVE_COMPLEX	REACTOME_ASSEMBLY_OF_THE_PRE_REPLICATIVE_COMPLEX	63	-0.772379	-1.7071	0.000382203	0.00720524	0.00615399	2671	tags=51%, list=10%, signal=46%	PSMA6/PSMD12/PSMA7/PSMA3/ORC2/PSMC1/PSMD2/PSMD4/MCM2/PSME4/MCM3/PSMB4/MCM8/MCM4/PSMD14/PSMC6/CDC6/ORC5/PSME2/E2F2/ORC1/PSMB5/MCM5/PSMC2/PSMB6/PSMB1/CDT1/ORC6/MCM7/GMNN/MCM6/E2F1
REACTOME_CELL_CYCLE_CHECKPOINTS	REACTOME_CELL_CYCLE_CHECKPOINTS	111	-0.719328	-1.7084	0.000127147	0.00308181	0.00263217	2783	tags=46%, list=11%, signal=41%	ANAPC1/PSMA6/DBF4/PSMD12/PSMA7/PSMA3/ORC2/PSMC1/PSMD2/PSMD4/MCM2/BUB1B/PSME4/MCM3/ANAPC5/PSMB4/MCM8/CDC25A/MCM4/MCM10/PSMD14/RPA3/PSMC6/CDC6/ORC5/RFC4/PSME2/RFC2/RPA1/ORC1/PSMB5/MCM5/BUB3/PSMC2/MAD2L1/PSMB6/CCNB2/PSMB1/CDC20/CHEK1/RFC5/CDC25C/ORC6/MCM7/CDC45/CCNB1/CDC7/MCM6/CDK1/UBE2C/CCNE1
REACTOME_ACTIVATION_OF_THE_PRE_REPLICATIVE_COMPLEX	REACTOME_ACTIVATION_OF_THE_PRE_REPLICATIVE_COMPLEX	30	-0.871201	-1.71305	0.000283404	0.00627186	0.00535679	2609	tags=73%, list=10%, signal=66%	DBF4/ORC2/MCM2/MCM3/MCM8/MCM4/MCM10/RPA3/CDC6/ORC5/RPA1/ORC1/MCM5/POLA1/CDT1/POLE2/ORC6/MCM7/CDC45/CDC7/MCM6/PRIM1
REACTOME_ACTIVATION_OF_ATR_IN_RESPONSE_TO_REPLICATION_STRESS	REACTOME_ACTIVATION_OF_ATR_IN_RESPONSE_TO_REPLICATION_STRESS	35	-0.863629	-1.72586	0.000379868	0.00720524	0.00615399	2609	tags=69%, list=10%, signal=62%	DBF4/ORC2/MCM2/MCM3/MCM8/CDC25A/MCM4/MCM10/RPA3/CDC6/ORC5/RFC4/RFC2/RPA1/ORC1/MCM5/CHEK1/RFC5/CDC25C/ORC6/MCM7/CDC45/CDC7/MCM6
REACTOME_MITOTIC_G1_G1_S_PHASES	REACTOME_MITOTIC_G1_G1_S_PHASES	130	-0.706119	-1.73066	6.62399e-05	0.00184527	0.00157604	2680	tags=45%, list=10%, signal=41%	MNAT1/PSMA6/DBF4/RBL1/CUL1/PSMD12/CDK4/PSMA7/PSMA3/ORC2/PSMC1/PSMD2/PSMD4/CCND3/MCM2/MCM3/PSMB4/MCM8/CDC25A/MCM4/MCM10/DHFR/PSMD14/RPA3/PSMC6/CDC6/ORC5/PCNA/PSME2/E2F2/RPA1/ORC1/PSMB5/MCM5/POLA1/PSMC2/PSMB6/PSMB1/MYBL2/PPP2R3B/CCNA2/CDT1/POLE2/CKS1B/RRM2/ORC6/MCM7/CDC45/CCNB1/FBXO5/CDC7/MCM6/TYMS/PRIM1/CDK1/PKMYT1/CDKN2C/E2F1/CCNE1
REACTOME_DNA_STRAND_ELONGATION	REACTOME_DNA_STRAND_ELONGATION	30	-0.885349	-1.74087	0.000104912	0.00267001	0.00228046	2540	tags=83%, list=10%, signal=75%	DNA2/POLD4/MCM2/MCM3/MCM8/MCM4/RPA3/GINS4/PCNA/FEN1/RFC4/POLD1/RFC2/RPA1/MCM5/POLD3/POLA1/GINS2/LIG1/RFC5/GINS1/MCM7/CDC45/MCM6/PRIM1
REACTOME_S_PHASE	REACTOME_S_PHASE	106	-0.742778	-1.75544	6.68261e-05	0.00184527	0.00157604	2680	tags=53%, list=10%, signal=48%	MNAT1/PSMA6/CUL1/DNA2/PSMD12/POLD4/CDK4/PSMA7/PSMA3/ORC2/PSMC1/PSMD2/PSMD4/MCM2/PSME4/MCM3/PSMB4/MCM8/CDC25A/MCM4/CDC25B/PSMD14/RPA3/PSMC6/CDC6/ORC5/GINS4/PCNA/FEN1/RFC4/PSME2/POLD1/RFC2/RPA1/ORC1/PSMB5/MCM5/POLD3/POLA1/PSMC2/PSMB6/PSMB1/GINS2/LIG1/RFC5/CCNA2/GINS1/CDT1/POLE2/CKS1B/ORC6/MCM7/CDC45/MCM6/PRIM1/CCNE1
REACTOME_MITOTIC_PROMETAPHASE	REACTOME_MITOTIC_PROMETAPHASE	83	-0.780111	-1.76873	1.96932e-05	0.000715987	0.000611525	2860	tags=48%, list=11%, signal=43%	CKAP5/NUP43/CENPL/CENPN/RANBP2/RAD21/XPO1/BUB1B/CENPM/MAPRE1/ITGB3BP/MIS12/KIF18A/CASC5/PPP1CC/CENPO/ZWILCH/KNTC1/BUB3/ZW10/SGOL1/SGOL2/MAD2L1/SKA1/PLK1/CDC20/CENPA/AURKB/INCENP/NUP107/NUP37/ZWINT/BIRC5/DSN1/ERCC6L/NUF2/NDC80/CDCA8/BUB1/SPC25
REACTOME_SYNTHESIS_OF_DNA	REACTOME_SYNTHESIS_OF_DNA	90	-0.767431	-1.78409	3.23199e-05	0.00109672	0.000936709	2671	tags=54%, list=10%, signal=49%	PSMA6/DNA2/PSMD12/POLD4/PSMA7/PSMA3/ORC2/PSMC1/PSMD2/PSMD4/MCM2/PSME4/MCM3/PSMB4/MCM8/MCM4/PSMD14/RPA3/PSMC6/CDC6/ORC5/GINS4/PCNA/FEN1/RFC4/PSME2/POLD1/RFC2/RPA1/ORC1/PSMB5/MCM5/POLD3/POLA1/PSMC2/PSMB6/PSMB1/GINS2/LIG1/RFC5/CCNA2/GINS1/CDT1/POLE2/ORC6/MCM7/CDC45/MCM6/PRIM1
REACTOME_M_G1_TRANSITION	REACTOME_M_G1_TRANSITION	78	-0.79389	-1.79197	3.44862e-05	0.00109709	0.000937026	2671	tags=53%, list=10%, signal=47%	PSMA6/DBF4/PSMD12/PSMA7/PSMA3/ORC2/PSMC1/PSMD2/PSMD4/MCM2/PSME4/MCM3/PSMB4/MCM8/MCM4/MCM10/PSMD14/RPA3/PSMC6/CDC6/ORC5/PSME2/E2F2/RPA1/ORC1/PSMB5/MCM5/POLA1/PSMC2/PSMB6/PSMB1/CDT1/POLE2/ORC6/MCM7/CDC45/GMNN/CDC7/MCM6/PRIM1/E2F1
REACTOME_G2_M_CHECKPOINTS	REACTOME_G2_M_CHECKPOINTS	41	-0.867769	-1.79658	6.88803e-05	0.00184527	0.00157604	2609	tags=66%, list=10%, signal=59%	DBF4/ORC2/MCM2/MCM3/MCM8/CDC25A/MCM4/MCM10/RPA3/CDC6/ORC5/RFC4/RFC2/RPA1/ORC1/MCM5/CCNB2/CHEK1/RFC5/CDC25C/ORC6/MCM7/CDC45/CCNB1/CDC7/MCM6/CDK1
REACTOME_G1_S_TRANSITION	REACTOME_G1_S_TRANSITION	106	-0.767734	-1.81443	1.0766e-05	0.00042153	0.000360028	2680	tags=50%, list=10%, signal=45%	MNAT1/PSMA6/DBF4/CUL1/PSMD12/PSMA7/PSMA3/ORC2/PSMC1/PSMD2/PSMD4/MCM2/MCM3/PSMB4/MCM8/CDC25A/MCM4/MCM10/DHFR/PSMD14/RPA3/PSMC6/CDC6/ORC5/PCNA/PSME2/RPA1/ORC1/PSMB5/MCM5/POLA1/PSMC2/PSMB6/PSMB1/PPP2R3B/CCNA2/CDT1/POLE2/CKS1B/RRM2/ORC6/MCM7/CDC45/CCNB1/FBXO5/CDC7/MCM6/TYMS/PRIM1/CDK1/PKMYT1/E2F1/CCNE1
REACTOME_CELL_CYCLE_MITOTIC	REACTOME_CELL_CYCLE_MITOTIC	304	-0.713606	-1.91514	2.04856e-10	2.08543e-08	1.78117e-08	2783	tags=45%, list=11%, signal=40%	ANAPC1/NUP43/CEP135/MNAT1/PSMA6/CENPL/DBF4/RBL1/CUL1/CENPN/DNA2/PSMD12/POLD4/RANBP2/CEP164/CDK4/PSMA7/PSMA3/ORC2/PSMC1/PSMD2/FGFR1OP/PSMD4/RAD21/CCND3/CEP57/XPO1/MCM2/BUB1B/PSME4/CEP41/MCM3/CEP290/CENPM/NUMA1/TUBGCP2/ANAPC5/PSMB4/MCM8/CDC25A/MAPRE1/MCM4/CDC25B/MCM10/ITGB3BP/TUBA4A/MIS12/DHFR/PSMD14/RPA3/PSMC6/CDC6/ORC5/GINS4/PCNA/FEN1/RFC4/TUBA1A/PSME2/POLD1/KIF18A/DYNLL1/CASC5/E2F2/RFC2/PPP1CC/R…
REACTOME_MITOTIC_M_M_G1_PHASES	REACTOME_MITOTIC_M_M_G1_PHASES	165	-0.792534	-1.99213	1.01285e-10	1.28885e-08	1.10081e-08	2671	tags=50%, list=10%, signal=45%	PSMA6/CENPL/DBF4/CENPN/PSMD12/RANBP2/PSMA7/PSMA3/ORC2/PSMC1/PSMD2/PSMD4/RAD21/XPO1/MCM2/BUB1B/PSME4/MCM3/CENPM/PSMB4/MCM8/MAPRE1/MCM4/MCM10/ITGB3BP/MIS12/PSMD14/RPA3/PSMC6/CDC6/ORC5/PSME2/KIF18A/CASC5/E2F2/PPP1CC/RPA1/ORC1/CENPO/PSMB5/MCM5/ZWILCH/KNTC1/BUB3/ZW10/SGOL1/POLA1/SGOL2/PSMC2/MAD2L1/SKA1/PLK1/PSMB6/PSMB1/CDC20/CENPA/AURKB/INCENP/CDT1/POLE2/NUP107/ORC6/KIF23/MCM7/NUP37/ZWINT/CDC45/BIRC5/…
REACTOME_DNA_REPLICATION	REACTOME_DNA_REPLICATION	185	-0.790388	-2.01873	1e-10	1.28885e-08	1.10081e-08	2671	tags=52%, list=10%, signal=47%	PSMA6/CENPL/DBF4/CENPN/DNA2/PSMD12/POLD4/RANBP2/PSMA7/PSMA3/ORC2/PSMC1/PSMD2/PSMD4/RAD21/XPO1/MCM2/BUB1B/PSME4/MCM3/CENPM/PSMB4/MCM8/MAPRE1/MCM4/MCM10/ITGB3BP/MIS12/PSMD14/RPA3/PSMC6/CDC6/ORC5/GINS4/PCNA/FEN1/RFC4/PSME2/POLD1/KIF18A/CASC5/E2F2/RFC2/PPP1CC/RPA1/ORC1/CENPO/PSMB5/MCM5/ZWILCH/KNTC1/BUB3/ZW10/SGOL1/POLD3/POLA1/SGOL2/PSMC2/MAD2L1/SKA1/PLK1/PSMB6/PSMB1/CDC20/GINS2/LIG1/CENPA/RFC5/AURKB/…

## Sheet: TableS6_BTL1376 GFPvsKD_KEGG
ID	Description	setSize	enrichmentScore	NES	pvalue	p.adjust	qvalues	rank	leading_edge	core_enrichment
KEGG_CYTOKINE_CYTOKINE_RECEPTOR_INTERACTION	KEGG_CYTOKINE_CYTOKINE_RECEPTOR_INTERACTION	253	0.614319	2.03858	1e-10	1.78e-08	1.23158e-08	1648	tags=15%, list=6%, signal=14%	CXCR4/CXCL11/CXCL1/ACVRL1/CCL5/IL1B/CXCL5/CXCL6/IL1A/TNFSF15/PDGFB/IL6/CXCL2/CXCL3/INHBA/TNFSF10/IL3RA/TNFSF12/CSF2/VEGFC/TNFRSF10B/CCL2/CSF3/TNFRSF21/TNFRSF11B/TNFRSF10D/IL18/TNFSF13B/KITLG/PDGFA/CCL4/CXCL10/PDGFC/IFNGR2/TNFRSF9/BMP2/TNFRSF14/IL2RG
KEGG_LEISHMANIA_INFECTION	KEGG_LEISHMANIA_INFECTION	70	0.683401	1.93423	2.3659e-05	0.000601614	0.000416256	3512	tags=29%, list=14%, signal=25%	IL1B/IL1A/MYD88/STAT1/NCF2/NFKB1/MARCKSL1/NFKBIA/PTGS2/TLR2/IFNGR2/RELA/CYBA/IRAK1/C3/MAPK11/ITGB1/MAP3K7/JAK2/TNF
KEGG_GLYCINE_SERINE_AND_THREONINE_METABOLISM	KEGG_GLYCINE_SERINE_AND_THREONINE_METABOLISM	31	0.779248	1.90047	6.40678e-05	0.00107209	0.000741778	679	tags=19%, list=3%, signal=19%	MAOA/PSAT1/PHGDH/CBS/PSPH/CTH
KEGG_SYSTEMIC_LUPUS_ERYTHEMATOSUS	KEGG_SYSTEMIC_LUPUS_ERYTHEMATOSUS	128	0.606771	1.87571	4.86161e-06	0.000144228	9.97909e-05	2564	tags=26%, list=10%, signal=23%	HIST2H2AA4/HIST1H2BK/HIST1H2AD/HIST2H4B/HIST1H2AC/HIST1H2BL/H2AFY2/HIST1H2BI/H3F3B/HIST1H4H/C1R/HIST1H3D/HIST2H2BF/HIST1H2BH/C1S/HIST3H3/HIST1H2BM/HIST1H2BO/HIST1H3C/TRIM21/H3F3A/TROVE2/HIST1H4I/HIST2H2AB/HIST1H2AB/HIST1H2BJ/HIST1H2AE/HIST1H2BC/ACTN2/C3/HIST2H2BE/HIST1H3G/HIST1H2BD
KEGG_GRAFT_VERSUS_HOST_DISEASE	KEGG_GRAFT_VERSUS_HOST_DISEASE	39	0.726091	1.84305	0.000260842	0.00290187	0.0020078	1678	tags=21%, list=6%, signal=19%	IL1B/IL1A/IL6/HLA-F/HLA-G/HLA-B/HLA-E/HLA-C
KEGG_NOD_LIKE_RECEPTOR_SIGNALING_PATHWAY	KEGG_NOD_LIKE_RECEPTOR_SIGNALING_PATHWAY	61	0.658853	1.83104	0.000208749	0.00247715	0.00171394	1866	tags=28%, list=7%, signal=26%	CXCL1/CCL5/IL1B/IL6/CXCL2/CASP1/CCL2/CASP5/BIRC3/NFKB1/IL18/NFKBIA/TNFAIP3/PSTPIP1/RELA/CARD6/XIAP
KEGG_TOLL_LIKE_RECEPTOR_SIGNALING_PATHWAY	KEGG_TOLL_LIKE_RECEPTOR_SIGNALING_PATHWAY	96	0.61619	1.8299	5.43539e-05	0.00107209	0.000741778	3671	tags=35%, list=14%, signal=31%	CXCL11/CCL5/IRF7/IL1B/IL6/CTSK/MYD88/STAT1/NFKB1/RAC1/LY96/NFKBIA/TLR2/CCL4/CXCL10/RELA/AKT3/MAP2K2/TICAM1/IFNAR2/TLR3/MAP2K1/IRAK1/PIK3CD/MAP2K6/MAPK11/MAP2K7/CCL3/MAP3K8/MAP3K7/TNF/IKBKG/RIPK1/AKT2
KEGG_CYTOSOLIC_DNA_SENSING_PATHWAY	KEGG_CYTOSOLIC_DNA_SENSING_PATHWAY	51	0.678796	1.8176	0.000410447	0.00427128	0.00295529	1403	tags=31%, list=5%, signal=30%	CCL5/IRF7/IL1B/IL6/TMEM173/CASP1/POLR1D/NFKB1/IL18/ADAR/DDX58/NFKBIA/CCL4/CXCL10/IL33/RELA
KEGG_APOPTOSIS	KEGG_APOPTOSIS	86	0.619776	1.80034	6.62528e-05	0.00107209	0.000741778	4459	tags=43%, list=17%, signal=36%	IL1B/IL1A/TNFSF10/IL3RA/MYD88/IRAK2/TNFRSF10B/TNFRSF10D/BIRC3/NFKB1/NFKBIA/PPP3CC/MAP3K14/RELA/CAPN2/AKT3/BAX/XIAP/IRAK1/PIK3CD/CASP9/FAS/TNFRSF10A/TRAF2/BCL2L1/TNFRSF1A/PRKX/TNF/IKBKG/RIPK1/AKT2/PPP3CB/DFFA/CFLAR/PRKACA/IKBKB/EXOG
KEGG_RIBOSOME	KEGG_RIBOSOME	87	0.615298	1.79078	0.000130292	0.00186225	0.00128848	3812	tags=57%, list=15%, signal=49%	RPL36A/RPL39/RPL21/RPL12/RPS23/RSL24D1/RPL7A/RPL18A/RPL10L/RPL34/RPL27/RPS11/RPL29/RPL15/RPL36/RPL38/RPL13/RPL23/RPL35/RPL14/RPS19/RPL10/RPS3A/RPL37/RPL24/RPL13A/RPL11/RPS8/RPL9/RPLP1/RPS16/RPS28/RPL22/RPS13/RPS6/RPS9/RPL18/RPL19/RPL23A/RPS20/RPL4/RPSA/RPS3/RPS18/RPL28/RPS17/RPL30/UBA52/RPS10/RPLP2
KEGG_CHEMOKINE_SIGNALING_PATHWAY	KEGG_CHEMOKINE_SIGNALING_PATHWAY	185	0.543486	1.73364	3.42538e-05	0.000762148	0.000527329	3892	tags=26%, list=15%, signal=23%	CXCR4/CXCL11/CXCL1/CCL5/CXCL5/CXCL6/CXCL2/CXCL3/STAT1/GNB1/PLCB2/RAP1A/CCL2/NFKB1/RAC1/NFKBIA/GNG11/CCL4/PLCB1/CXCL10/RAC2/SHC3/ADRBK2/VAV3/RELA/AKT3/GNAI2/MAP2K1/STAT5B/GNG13/SHC1/PIK3CD/PARD3/CCR10/CDC42/CXCL12/CCL3/PTK2/GRB2/JAK2/PRKX/VAV1/IKBKG/GNB5/VAV2/AKT2/GSK3B/GNAI3/GRK4
KEGG_B_CELL_RECEPTOR_SIGNALING_PATHWAY	KEGG_B_CELL_RECEPTOR_SIGNALING_PATHWAY	74	0.586039	1.65746	0.0019793	0.0146798	0.0101569	4437	tags=38%, list=17%, signal=31%	IFITM1/PLCG2/NFKB1/RAC1/NFKBIA/PPP3CC/NFKBIE/RAC2/VAV3/RELA/AKT3/MAP2K2/RAC3/MAP2K1/CD79A/PIK3CD/NFAT5/GRB2/CARD11/VAV1/IKBKG/VAV2/AKT2/GSK3B/PPP3CB/CD81/IKBKB/NRAS
KEGG_COMPLEMENT_AND_COAGULATION_CASCADES	KEGG_COMPLEMENT_AND_COAGULATION_CASCADES	68	0.582993	1.6438	0.00356247	0.0221082	0.0152966	3888	tags=26%, list=15%, signal=23%	THBD/PLAUR/PLAT/C4BPB/C1R/VWF/C1S/CD55/CFH/SERPINA1/CD46/C3/F8/PLAU/CD59/C2/PROS1/C5
KEGG_NATURAL_KILLER_CELL_MEDIATED_CYTOTOXICITY	KEGG_NATURAL_KILLER_CELL_MEDIATED_CYTOTOXICITY	124	0.523438	1.61407	0.00132013	0.0106811	0.00739021	4244	tags=30%, list=16%, signal=25%	PLCG2/TNFSF10/ICAM2/CSF2/TNFRSF10B/TNFRSF10D/RAC1/ICAM1/PPP3CC/RAC2/SHC3/IFNGR2/VAV3/HLA-G/HLA-B/HLA-E/HLA-C/MAP2K2/RAC3/IFNAR2/MAP2K1/SHC1/PIK3CD/FAS/NFAT5/GRB2/TNFRSF10A/HCST/TNF/VAV1/ARAF/VAV2/SHC2/PPP3CB/IFNGR1/KLRC1/HLA-A
KEGG_PRION_DISEASES	KEGG_PRION_DISEASES	35	0.64282	1.61339	0.0138238	0.0559237	0.0386935	2120	tags=29%, list=8%, signal=26%	CCL5/IL1B/IL1A/IL6/EGR1/LAMC1/HSPA5/MAP2K2/BAX/MAP2K1
KEGG_SMALL_CELL_LUNG_CANCER	KEGG_SMALL_CELL_LUNG_CANCER	84	0.556355	1.61332	0.0030597	0.0209472	0.0144933	1866	tags=30%, list=7%, signal=28%	COL4A1/LAMC2/COL4A2/TRAF1/LAMB3/LAMC1/ITGA3/BIRC3/NFKB1/RXRA/NFKBIA/PTGS2/RB1/MYC/CCND1/TRAF4/ITGA6/PIAS1/RELA/ITGAV/LAMB2/LAMA1/AKT3/COL4A6/XIAP
KEGG_RIG_I_LIKE_RECEPTOR_SIGNALING_PATHWAY	KEGG_RIG_I_LIKE_RECEPTOR_SIGNALING_PATHWAY	66	0.570568	1.60958	0.00590466	0.0291953	0.0202002	1403	tags=18%, list=5%, signal=17%	IRF7/IFIH1/DHX58/ISG15/TMEM173/NFKB1/DDX58/NFKBIA/TRIM25/MAP3K1/CXCL10/RELA
KEGG_ECM_RECEPTOR_INTERACTION	KEGG_ECM_RECEPTOR_INTERACTION	84	0.552	1.60069	0.00353864	0.0221082	0.0152966	1673	tags=30%, list=6%, signal=28%	COL1A1/COL4A1/LAMC2/ITGB4/COL4A2/SDC4/ITGA5/LAMB3/LAMC1/CD47/ITGA3/VWF/AGRN/ITGA1/ITGA6/COL5A1/COL5A3/COL1A2/SV2B/ITGAV/ITGB8/CD44/LAMB2/LAMA1/COL4A6
KEGG_NITROGEN_METABOLISM	KEGG_NITROGEN_METABOLISM	23	0.690668	1.59867	0.0207625	0.0727257	0.0503188	1440	tags=17%, list=6%, signal=16%	CA8/ASNS/CTH/CA13
KEGG_ARRHYTHMOGENIC_RIGHT_VENTRICULAR_CARDIOMYOPATHY_ARVC	KEGG_ARRHYTHMOGENIC_RIGHT_VENTRICULAR_CARDIOMYOPATHY_ARVC	74	0.564157	1.59557	0.00440059	0.0244783	0.0169365	2142	tags=20%, list=8%, signal=19%	ITGB4/EMD/LEF1/JUP/ITGA5/ITGA3/ITGA1/ITGA6/SGCA/ITGAV/ITGB8/DSP/PKP2/ACTN2/ITGB5
KEGG_LEUKOCYTE_TRANSENDOTHELIAL_MIGRATION	KEGG_LEUKOCYTE_TRANSENDOTHELIAL_MIGRATION	116	0.518481	1.5803	0.0017306	0.0133933	0.00926682	3881	tags=31%, list=15%, signal=27%	CXCR4/CLDN14/CLDN1/PLCG2/MYL12A/NCF2/VASP/RAP1A/RAC1/ICAM1/TXK/RAC2/MYL12B/VAV3/CYBA/GNAI2/ACTN2/F11R/PIK3CD/CDC42/MAPK11/RAPGEF3/ITGB1/MYL5/JAM2/CXCL12/PTK2/CLDN11/JAM3/VAV1/VCAM1/ESAM/VAV2/CLDN4/GNAI3/CLDN7
KEGG_HEMATOPOIETIC_CELL_LINEAGE	KEGG_HEMATOPOIETIC_CELL_LINEAGE	86	0.542346	1.57542	0.00231202	0.0164616	0.0113898	1576	tags=16%, list=6%, signal=15%	IL1B/IL1A/IL6/CD9/IL3RA/ITGA5/CSF2/CSF3/ITGA3/KITLG/CD55/ITGA1/ITGA6/CD44
KEGG_INTESTINAL_IMMUNE_NETWORK_FOR_IGA_PRODUCTION	KEGG_INTESTINAL_IMMUNE_NETWORK_FOR_IGA_PRODUCTION	48	0.592223	1.56812	0.0148142	0.0561049	0.0388189	1027	tags=10%, list=4%, signal=10%	CXCR4/IL6/TNFSF13B/AICDA/MAP3K14
KEGG_FOCAL_ADHESION	KEGG_FOCAL_ADHESION	199	0.474288	1.53218	0.00126538	0.0106811	0.00739021	2142	tags=24%, list=8%, signal=22%	COL1A1/COL4A1/LAMC2/ITGB4/COL4A2/PDGFB/MYL12A/ITGA5/LAMB3/VEGFC/VASP/LAMC1/RAP1A/ITGA3/BIRC3/RAC1/VWF/ITGA1/PDGFA/CCND1/PDGFC/RAC2/SHC3/MYL12B/ITGA6/IGF1R/PAK6/VAV3/COL5A1/COL5A3/TLN2/CAPN2/RAPGEF1/COL1A2/PARVA/ITGAV/FLNB/ITGB8/LAMB2/LAMA1/AKT3/COL4A6/RAC3/XIAP/DOCK1/MAP2K1/ACTN2/ITGB5
KEGG_NEUROTROPHIN_SIGNALING_PATHWAY	KEGG_NEUROTROPHIN_SIGNALING_PATHWAY	126	0.488837	1.50836	0.00367048	0.0221082	0.0152966	3477	tags=29%, list=13%, signal=26%	PLCG2/ARHGDIB/ATF4/IRS2/IRAK2/RAP1A/NFKB1/RAC1/NFKBIA/MAP3K1/NFKBIE/RPS6KA2/SHC3/RELA/MAPKAPK2/RAPGEF1/FRS2/AKT3/MAP2K2/ABL1/BAX/SORT1/BDNF/MAP2K1/IRAK1/NGFRAP1/MAP3K5/ARHGDIA/SHC1/PIK3CD/CDC42/MAPK11/MAGED1/MAP2K7/ZNF274/GRB2/RIPK2
KEGG_ACUTE_MYELOID_LEUKEMIA	KEGG_ACUTE_MYELOID_LEUKEMIA	57	0.528713	1.44812	0.0277427	0.0916143	0.0633878	4762	tags=42%, list=18%, signal=34%	LEF1/JUP/NFKB1/MYC/CCND1/RARA/RELA/AKT3/MAP2K2/MAP2K1/RUNX1T1/STAT5B/PIK3CD/GRB2/IKBKG/ARAF/PIM1/AKT2/IKBKB/EIF4EBP1/NRAS/RPS6KB1/KRAS/STAT3
KEGG_EPITHELIAL_CELL_SIGNALING_IN_HELICOBACTER_PYLORI_INFECTION	KEGG_EPITHELIAL_CELL_SIGNALING_IN_HELICOBACTER_PYLORI_INFECTION	66	0.512194	1.44491	0.0297858	0.0963978	0.0666974	3727	tags=33%, list=14%, signal=29%	CXCL1/CCL5/PLCG2/ATP6AP1/ATP6V1G1/NFKB1/RAC1/NFKBIA/MAP3K14/TJP1/RELA/F11R/HBEGF/CDC42/MAPK11/ATP6V0B/ADAM10/JAM2/JAM3/ATP6V0A1/IKBKG/GIT1
KEGG_CELL_ADHESION_MOLECULES_CAMS	KEGG_CELL_ADHESION_MOLECULES_CAMS	133	0.462109	1.43378	0.0277931	0.0916143	0.0633878	3881	tags=26%, list=15%, signal=22%	CLDN14/CLDN1/SDC4/ICAM2/CD58/PVRL2/ICAM1/CD276/ITGA6/HLA-F/NLGN4X/ITGAV/HLA-G/ITGB8/CDH4/HLA-B/HLA-E/HLA-C/PTPRM/F11R/MPZL1/NEO1/CDH3/NRCAM/PTPRF/GLG1/ITGB1/JAM2/CLDN11/JAM3/PVR/VCAM1/ESAM/CLDN4/CLDN7
KEGG_TYPE_I_DIABETES_MELLITUS	KEGG_TYPE_I_DIABETES_MELLITUS	43	0.548357	1.42981	0.0515047	0.145521	0.100686	1678	tags=19%, list=6%, signal=17%	IL1B/IL1A/ICA1/HLA-F/HLA-G/HLA-B/HLA-E/HLA-C
KEGG_PPAR_SIGNALING_PATHWAY	KEGG_PPAR_SIGNALING_PATHWAY	69	0.505808	1.4285	0.0344545	0.10574	0.0731611	2362	tags=19%, list=9%, signal=17%	ANGPTL4/MMP1/SLC27A2/OLR1/CYP27A1/RXRA/LPL/ACSL4/PCK2/FADS2/SCD/UBC/FABP6
KEGG_PATHWAYS_IN_CANCER	KEGG_PATHWAYS_IN_CANCER	324	0.409915	1.38853	0.00387075	0.0222256	0.0153779	3578	tags=26%, list=14%, signal=23%	MMP1/COL4A1/LAMC2/PLCG2/COL4A2/PDGFB/IL6/LEF1/TRAF1/JUP/LAMB3/STAT1/RALA/VEGFC/LAMC1/CDKN2A/ITGA3/EGLN1/BIRC3/NFKB1/SLC2A1/RAC1/RXRA/NFKBIA/PTGS2/KITLG/RB1/FZD4/FOXO1/MYC/FZD8/PDGFA/CCND1/TRAF4/RAC2/WNT3/ITGA6/RARA/GLI3/RALGDS/IGF1R/PIAS1/RELA/BMP2/ITGAV/ETS1/LAMB2/WNT7A/LAMA1/AKT3/COL4A6/MAP2K2/WNT5A/RAC3/ABL1/BAX/XIAP/APPL1/MAP2K1/RUNX1T1/STAT5B/CTBP1/TFG/CDKN1A/PIK3CD/DVL1/CASP9/TPR/VEGFA/CDC4…
KEGG_MAPK_SIGNALING_PATHWAY	KEGG_MAPK_SIGNALING_PATHWAY	265	0.410773	1.36918	0.00773781	0.0353162	0.0244352	3671	tags=25%, list=14%, signal=22%	IL1B/RASGRP1/IL1A/PDGFB/DUSP6/DUSP3/ATF4/HSPA2/RAP1A/RRAS/NFKB1/DUSP5/RAC1/NLK/DUSP1/MYC/MAP3K1/PPP3CC/PDGFA/GADD45B/RPS6KA2/MAP3K14/MKNK2/RAC2/RELB/DUSP10/RELA/CACNA1A/MAPKAPK2/TAOK1/FLNB/LAMTOR3/AKT3/MAP2K2/RAC3/BDNF/DUSP4/MRAS/MAP2K1/DDIT3/DUSP8/MAP3K5/MAPKAPK3/MKNK1/MAP4K4/MAP2K6/RRAS2/CDC42/FAS/MAPK11/NFKB2/GADD45G/PLA2G4A/TGFBR2/MAP2K7/GRB2/MAP3K8/TRAF2/MAP3K7/TNFRSF1A/PRKX/TNF/IKBKG/PLA2G6…
KEGG_HYPERTROPHIC_CARDIOMYOPATHY_HCM	KEGG_HYPERTROPHIC_CARDIOMYOPATHY_HCM	83	0.474214	1.368	0.0496426	0.144859	0.100227	1567	tags=16%, list=6%, signal=15%	ITGB4/EMD/IL6/TNNC1/TPM1/ITGA5/ITGA3/PRKAB2/ITGA1/ITGA6/SGCA/ITGAV/ITGB8
KEGG_TIGHT_JUNCTION	KEGG_TIGHT_JUNCTION	131	0.435188	1.35015	0.0310788	0.0987862	0.06835	4011	tags=27%, list=15%, signal=23%	HCLS1/EPB41L3/CLDN14/CLDN1/MYL12A/RRAS/PRKCE/TJP2/EXOC3/MYL12B/TJP1/PPP2R2A/AKT3/GNAI2/MRAS/ACTN2/F11R/SYMPK/RRAS2/PARD3/CDC42/TJAP1/PPP2R1A/MYL5/JAM2/PRKCH/CASK/CLDN11/JAM3/AMOTL1/AKT2/CLDN4/GNAI3/CLDN7/PPP2R2C/ACTN4
KEGG_AUTOIMMUNE_THYROID_DISEASE	KEGG_AUTOIMMUNE_THYROID_DISEASE	48	0.508554	1.34658	0.0745098	0.189468	0.131092	1678	tags=12%, list=6%, signal=12%	TG/HLA-F/HLA-G/HLA-B/HLA-E/HLA-C
KEGG_VIRAL_MYOCARDITIS	KEGG_VIRAL_MYOCARDITIS	70	0.47542	1.34558	0.0545113	0.149277	0.103285	3038	tags=24%, list=12%, signal=21%	RAC1/ICAM1/CD55/CCND1/RAC2/HLA-F/SGCA/HLA-G/HLA-B/HLA-E/HLA-C/RAC3/ABL1/EIF4G2/ABL2/CASP9/EIF4G3
KEGG_JAK_STAT_SIGNALING_PATHWAY	KEGG_JAK_STAT_SIGNALING_PATHWAY	147	0.42895	1.3393	0.0437615	0.129826	0.0898262	3785	tags=20%, list=15%, signal=18%	IL13RA2/SPRY2/IL6/IL3RA/STAT1/CSF2/CSF3/MYC/SPRED1/CCND1/IFNGR2/PIAS1/IRF9/IL2RG/AKT3/IFNAR2/IL15/LIFR/STAT5B/SOCS3/PIK3CD/SPRY1/IL4R/GRB2/JAK2/BCL2L1/IL6ST/PIM1/AKT2/IL13RA1
KEGG_T_CELL_RECEPTOR_SIGNALING_PATHWAY	KEGG_T_CELL_RECEPTOR_SIGNALING_PATHWAY	107	0.444023	1.33103	0.0330163	0.103104	0.0713372	4437	tags=30%, list=17%, signal=25%	RASGRP1/CSF2/NFKB1/NFKBIA/PPP3CC/NFKBIE/MAP3K14/PAK6/VAV3/RELA/AKT3/MAP2K2/MAP2K1/PIK3CD/CDC42/MAPK11/NFAT5/MAP2K7/GRB2/CARD11/MAP3K8/MAP3K7/TNF/VAV1/IKBKG/VAV2/AKT2/GSK3B/PPP3CB/PAK4/IKBKB/NRAS
KEGG_VEGF_SIGNALING_PATHWAY	KEGG_VEGF_SIGNALING_PATHWAY	74	0.463369	1.31052	0.0722433	0.186367	0.128947	4778	tags=39%, list=18%, signal=32%	PLCG2/SH2D2A/RAC1/PTGS2/PPP3CC/RAC2/MAPKAPK2/AKT3/MAP2K2/RAC3/MAP2K1/MAPKAPK3/PIK3CD/CASP9/VEGFA/CDC42/MAPK11/NFAT5/PLA2G4A/PTK2/SPHK1/PLA2G6/AKT2/SHC2/PPP3CB/PLA2G12A/NRAS/KRAS/PLA2G5
KEGG_PHENYLALANINE_METABOLISM	KEGG_PHENYLALANINE_METABOLISM	18	0.583618	1.30395	0.147239	0.312007	0.215877	578	tags=11%, list=2%, signal=11%	MAOA/IL4I1
KEGG_ABC_TRANSPORTERS	KEGG_ABC_TRANSPORTERS	44	0.499147	1.30169	0.117296	0.260984	0.180574	3267	tags=23%, list=13%, signal=20%	ABCG1/ABCA1/ABCA3/TAP2/ABCC3/ABCA13/TAP1/ABCD1/ABCB7/ABCA5
KEGG_LYSOSOME	KEGG_LYSOSOME	118	0.425225	1.29583	0.0630631	0.170079	0.117677	2252	tags=24%, list=9%, signal=22%	LAMP3/CTSO/CTSK/ACP5/LAMP1/CTSB/ATP6AP1/GAA/GLB1/HEXB/CTSD/PSAP/CTSC/PPT1/SLC17A5/LAPTM5/IDUA/MANBA/IDS/AP3B1/NEU1/DNASE2/TPP1/SORT1/LAMP2/CLTA/M6PR/SCARB2
KEGG_ALDOSTERONE_REGULATED_SODIUM_REABSORPTION	KEGG_ALDOSTERONE_REGULATED_SODIUM_REABSORPTION	42	0.496381	1.28292	0.116832	0.260984	0.180574	3271	tags=19%, list=13%, signal=17%	ATP1B1/HSD11B1/IRS2/INSR/SGK1/PIK3CD/NEDD4L/NR3C2
KEGG_LONG_TERM_DEPRESSION	KEGG_LONG_TERM_DEPRESSION	69	0.450872	1.27335	0.0984848	0.233737	0.161722	4778	tags=30%, list=18%, signal=25%	PLCB2/GNA13/ITPR3/GNAQ/PLCB1/IGF1R/CACNA1A/ITPR1/MAP2K2/GNAI2/MAP2K1/PPP2R1A/PLA2G4A/ARAF/PLA2G6/GNAI3/PLA2G12A/GUCY1A2/NRAS/KRAS/PLA2G5
KEGG_ADIPOCYTOKINE_SIGNALING_PATHWAY	KEGG_ADIPOCYTOKINE_SIGNALING_PATHWAY	67	0.443915	1.24837	0.116858	0.260984	0.180574	3671	tags=31%, list=14%, signal=27%	IRS2/NFKB1/SLC2A1/RXRA/PRKAB2/NFKBIA/NFKBIE/ACSL4/PCK2/RELA/ADIPOR1/ADIPOR2/AKT3/SOCS3/PPARA/TRAF2/JAK2/TNFRSF1A/TNF/IKBKG/AKT2
KEGG_DILATED_CARDIOMYOPATHY	KEGG_DILATED_CARDIOMYOPATHY	90	0.425984	1.24701	0.103189	0.241681	0.167218	1567	tags=12%, list=6%, signal=12%	ITGB4/EMD/TNNC1/TPM1/ITGA5/ITGA3/ITGA1/ITGA6/SGCA/ITGAV/ITGB8
KEGG_GLYCOSAMINOGLYCAN_BIOSYNTHESIS_KERATAN_SULFATE	KEGG_GLYCOSAMINOGLYCAN_BIOSYNTHESIS_KERATAN_SULFATE	15	0.582084	1.24235	0.213836	0.388397	0.268731	1604	tags=20%, list=6%, signal=19%	FUT8/CHST2/B4GALT1
KEGG_DORSO_VENTRAL_AXIS_FORMATION	KEGG_DORSO_VENTRAL_AXIS_FORMATION	24	0.530176	1.24135	0.180233	0.360465	0.249405	3698	tags=33%, list=14%, signal=29%	NOTCH3/ETV7/ETS1/SPIRE1/MAP2K1/ETV6/GRB2/NOTCH4
KEGG_FC_EPSILON_RI_SIGNALING_PATHWAY	KEGG_FC_EPSILON_RI_SIGNALING_PATHWAY	78	0.422127	1.20905	0.15879	0.328659	0.227398	3671	tags=27%, list=14%, signal=23%	PLCG2/CSF2/PRKCE/RAC1/RAC2/VAV3/AKT3/MAP2K2/RAC3/MAP2K1/PIK3CD/MAP2K6/MAPK11/PLA2G4A/MAP2K7/GRB2/TNF/VAV1/PLA2G6/VAV2/AKT2
KEGG_ALLOGRAFT_REJECTION	KEGG_ALLOGRAFT_REJECTION	37	0.478811	1.20462	0.206963	0.383744	0.265512	4244	tags=22%, list=16%, signal=18%	HLA-F/HLA-G/HLA-B/HLA-E/HLA-C/FAS/TNF/HLA-A
KEGG_NICOTINATE_AND_NICOTINAMIDE_METABOLISM	KEGG_NICOTINATE_AND_NICOTINAMIDE_METABOLISM	22	0.517104	1.18273	0.233663	0.408641	0.282738	2356	tags=32%, list=9%, signal=29%	PNP/NT5E/BST1/NT5M/NMNAT2/NADK/NT5C2
KEGG_THYROID_CANCER	KEGG_THYROID_CANCER	29	0.485194	1.17703	0.234165	0.408641	0.282738	3033	tags=31%, list=12%, signal=27%	LEF1/RXRA/MYC/CCND1/MAP2K2/MAP2K1/TFG/TPR/PAX8
KEGG_GLIOMA	KEGG_GLIOMA	65	0.417766	1.17573	0.195122	0.379395	0.262503	2656	tags=22%, list=10%, signal=19%	PLCG2/PDGFB/CDKN2A/RB1/PDGFA/CCND1/SHC3/IGF1R/AKT3/MAP2K2/MAP2K1/SHC1/CDKN1A/PIK3CD
KEGG_ANTIGEN_PROCESSING_AND_PRESENTATION	KEGG_ANTIGEN_PROCESSING_AND_PRESENTATION	78	0.408011	1.16862	0.189036	0.373871	0.258681	2158	tags=19%, list=8%, signal=18%	HSPA2/B2M/CTSB/HSPA5/RFXAP/TAP2/CD74/HLA-F/HLA-G/HLA-B/TAP1/HLA-E/HLA-C/KLRC4/TAPBP
KEGG_PANCREATIC_CANCER	KEGG_PANCREATIC_CANCER	70	0.411541	1.16478	0.197368	0.379395	0.262503	3671	tags=33%, list=14%, signal=28%	STAT1/RALA/VEGFC/CDKN2A/NFKB1/RAC1/RB1/CCND1/RAC2/RALGDS/RELA/AKT3/RAC3/MAP2K1/PIK3CD/CASP9/VEGFA/CDC42/TGFBR2/BCL2L1/IKBKG/ARAF/AKT2
KEGG_RENAL_CELL_CARCINOMA	KEGG_RENAL_CELL_CARCINOMA	70	0.406975	1.15186	0.204887	0.383744	0.265512	3671	tags=26%, list=14%, signal=22%	PDGFB/VEGFC/RAP1A/EGLN1/SLC2A1/RAC1/PAK6/RAPGEF1/ETS1/AKT3/MAP2K2/MAP2K1/PIK3CD/VEGFA/CDC42/GRB2/ARAF/AKT2
KEGG_STEROID_HORMONE_BIOSYNTHESIS	KEGG_STEROID_HORMONE_BIOSYNTHESIS	45	0.435351	1.1411	0.276892	0.461164	0.319079	3432	tags=20%, list=13%, signal=17%	HSD11B1/HSD17B2/HSD17B8/SRD5A1/COMT/UGT1A6/UGT2B10/STS/SRD5A3
KEGG_WNT_SIGNALING_PATHWAY	KEGG_WNT_SIGNALING_PATHWAY	149	0.360919	1.13049	0.200355	0.379395	0.262503	1863	tags=16%, list=7%, signal=15%	MMP7/SOX17/LEF1/PLCB2/RAC1/NLK/LRP6/PRICKLE2/FZD4/MYC/FZD8/PPP3CC/FRAT2/CCND1/PLCB1/RAC2/CSNK1E/WNT3/CTNNBIP1/WNT7A/WNT5A/RAC3/DAAM1/PPP2R5A
KEGG_TASTE_TRANSDUCTION	KEGG_TASTE_TRANSDUCTION	51	0.42213	1.13033	0.282398	0.461164	0.319079	2397	tags=10%, list=9%, signal=9%	GNB1/PLCB2/ITPR3/CACNA1A/GNG13
KEGG_AXON_GUIDANCE	KEGG_AXON_GUIDANCE	128	0.363644	1.12413	0.230906	0.408641	0.282738	4064	tags=27%, list=16%, signal=23%	CXCR4/SEMA5A/EFNB1/RGS3/PLXNA3/RAC1/EPHA2/EFNB2/PPP3CC/RAC2/EPHB2/PLXNA1/EFNA1/PAK6/RAC3/ABL1/PLXNB2/GNAI2/NGEF/ABLIM1/SEMA4D/CDC42/PLXNB1/NFAT5/ITGB1/CXCL12/PTK2/SEMA4A/ABLIM2/DPYSL2/UNC5A/GSK3B/GNAI3/RHOD/PPP3CB
KEGG_MTOR_SIGNALING_PATHWAY	KEGG_MTOR_SIGNALING_PATHWAY	52	0.41316	1.10854	0.287109	0.464595	0.321453	3178	tags=23%, list=12%, signal=20%	RICTOR/VEGFC/ULK1/DDIT4/RPS6KA2/AKT3/TSC1/RPS6/CAB39L/PIK3CD/VEGFA/EIF4E2
KEGG_BLADDER_CANCER	KEGG_BLADDER_CANCER	41	0.428845	1.1049	0.328125	0.50788	0.351402	2876	tags=29%, list=11%, signal=26%	MMP1/TYMP/VEGFC/CDKN2A/RB1/MYC/CCND1/MAP2K2/MAP2K1/CDKN1A/VEGFA/DAPK3
KEGG_CHRONIC_MYELOID_LEUKEMIA	KEGG_CHRONIC_MYELOID_LEUKEMIA	73	0.391296	1.10353	0.280835	0.461164	0.319079	4027	tags=37%, list=16%, signal=31%	CDKN2A/NFKB1/NFKBIA/RB1/MYC/CCND1/SHC3/RELA/AKT3/MAP2K2/ABL1/MAP2K1/STAT5B/CTBP1/SHC1/CDKN1A/PIK3CD/TGFBR2/HDAC1/BCR/GRB2/BCL2L1/IKBKG/ARAF/AKT2/CDKN1B/SHC2
KEGG_REGULATION_OF_ACTIN_CYTOSKELETON	KEGG_REGULATION_OF_ACTIN_CYTOSKELETON	212	0.337841	1.09683	0.230503	0.408641	0.282738	3750	tags=22%, list=14%, signal=19%	ITGB4/PDGFB/MYL12A/ITGA5/CYFIP1/GSN/RRAS/ITGA3/WASF2/RAC1/GNA13/ITGA1/PDGFA/PDGFC/RAC2/MYL12B/ITGA6/PAK6/VAV3/ARHGEF1/ITGAV/ITGB8/MAP2K2/RAC3/TMSB4X/DOCK1/ARHGEF7/IQGAP1/MRAS/MAP2K1/ACTN2/ITGB5/ARPC5/DIAPH2/CHRM3/PIK3CD/RRAS2/CDC42/ITGB1/MYL5/PTK2/VAV1/RDX/ARAF/VAV2/GIT1/PFN2
KEGG_ENDOMETRIAL_CANCER	KEGG_ENDOMETRIAL_CANCER	52	0.400547	1.0747	0.349609	0.531884	0.36801	4684	tags=33%, list=18%, signal=27%	LEF1/MYC/CCND1/AKT3/MAP2K2/MAP2K1/PIK3CD/CASP9/ILK/GRB2/AXIN2/ARAF/AKT2/GSK3B/ERBB2/NRAS/KRAS
KEGG_FC_GAMMA_R_MEDIATED_PHAGOCYTOSIS	KEGG_FC_GAMMA_R_MEDIATED_PHAGOCYTOSIS	94	0.361154	1.06606	0.33578	0.515248	0.356499	3671	tags=24%, list=14%, signal=21%	PLCG2/MYO10/VASP/GSN/PRKCE/WASF2/RAC1/MARCKSL1/RAC2/VAV3/PPAP2B/AKT3/MAP2K1/ARPC5/PIK3CD/CDC42/DNM2/PLA2G4A/VAV1/SPHK1/PLA2G6/VAV2/AKT2
KEGG_REGULATION_OF_AUTOPHAGY	KEGG_REGULATION_OF_AUTOPHAGY	31	0.435297	1.06162	0.382066	0.546394	0.378049	5416	tags=35%, list=21%, signal=28%	GABARAPL1/ULK1/ATG4A/ATG4B/PIK3R4/PRKAA1/IFNA4/GABARAPL2/ULK3/IFNA14/ATG7
KEGG_ADHERENS_JUNCTION	KEGG_ADHERENS_JUNCTION	73	0.37455	1.0563	0.356736	0.533605	0.369201	3184	tags=26%, list=12%, signal=23%	LEF1/PTPRB/WASF2/RAC1/NLK/PVRL2/RAC2/TJP1/SNAI1/IGF1R/RAC3/PTPRM/INSR/IQGAP1/ACTN2/PARD3/CDC42/PTPRF/TGFBR2
KEGG_LONG_TERM_POTENTIATION	KEGG_LONG_TERM_POTENTIATION	69	0.369864	1.04457	0.363636	0.534936	0.370121	2120	tags=16%, list=8%, signal=15%	ATF4/PLCB2/RAP1A/ITPR3/PPP3CC/GNAQ/PLCB1/RPS6KA2/ITPR1/MAP2K2/MAP2K1
KEGG_GAP_JUNCTION	KEGG_GAP_JUNCTION	88	0.353896	1.03125	0.386492	0.546394	0.378049	2120	tags=16%, list=8%, signal=15%	PDGFB/PLCB2/TUBB3/ITPR3/PDGFA/GNAQ/PLCB1/PDGFC/TJP1/ITPR1/MAP2K2/GNAI2/CSNK1D/MAP2K1
KEGG_ENDOCYTOSIS	KEGG_ENDOCYTOSIS	179	0.322438	1.02577	0.374552	0.546394	0.378049	3148	tags=22%, list=12%, signal=19%	CXCR4/HSPA2/DAB2/VPS37C/CHMP4B/VPS28/EHD4/NEDD4/ARFGAP3/VPS36/ADRB2/IGF1R/ADRBK2/HLA-F/CHMP5/CHMP1B/HLA-G/AP2B1/RAB5C/HLA-B/HLA-E/IL2RG/HLA-C/SH3GL3/TSG101/SH3GLB2/EHD2/CLTA/SH3GL1/HGS/VPS37B/ACAP3/PARD3/CDC42/EHD1/ARAP2/NEDD4L/ARAP1/DNM2
KEGG_RNA_DEGRADATION	KEGG_RNA_DEGRADATION	57	0.372455	1.02014	0.425243	0.577811	0.399786	2641	tags=23%, list=10%, signal=21%	DCP1B/ENO2/DCP1A/PATL1/EXOSC8/EXOSC7/ENO1/PNPT1/EXOSC10/PAPD7/EDC3/EXOSC5/XRN2
KEGG_SNARE_INTERACTIONS_IN_VESICULAR_TRANSPORT	KEGG_SNARE_INTERACTIONS_IN_VESICULAR_TRANSPORT	38	0.4027	1.01474	0.446394	0.588578	0.407236	5279	tags=45%, list=20%, signal=36%	STX3/STX12/STX8/SEC22B/VAMP7/GOSR1/GOSR2/VAMP8/YKT6/STX5/STX17/STX1A/STX2/VAMP3/SNAP47/SNAP23/STX10
KEGG_MELANOMA	KEGG_MELANOMA	71	0.35622	1.00804	0.435606	0.58209	0.402747	2656	tags=17%, list=10%, signal=15%	PDGFB/CDKN2A/RB1/PDGFA/CCND1/PDGFC/IGF1R/AKT3/MAP2K2/MAP2K1/CDKN1A/PIK3CD
KEGG_PHOSPHATIDYLINOSITOL_SIGNALING_SYSTEM	KEGG_PHOSPHATIDYLINOSITOL_SIGNALING_SYSTEM	76	0.354537	1.0072	0.417939	0.575793	0.39839	1719	tags=13%, list=7%, signal=12%	PLCG2/PLCB2/OCRL/ITPR3/ITPKB/PLCB1/IMPA2/PLCD1/ITPR1/INPP5E
KEGG_PROSTATE_CANCER	KEGG_PROSTATE_CANCER	89	0.343369	1.00321	0.438202	0.58209	0.402747	2723	tags=20%, list=11%, signal=18%	PDGFB/LEF1/ATF4/NFKB1/NFKBIA/RB1/FOXO1/PDGFA/CCND1/PDGFC/IGF1R/RELA/AKT3/MAP2K2/MAP2K1/CDKN1A/PIK3CD/CASP9
KEGG_AMINOACYL_TRNA_BIOSYNTHESIS	KEGG_AMINOACYL_TRNA_BIOSYNTHESIS	41	0.388768	1.00164	0.486328	0.613946	0.424788	2103	tags=27%, list=8%, signal=25%	TARS/YARS/EPRS/SARS/CARS2/IARS/CARS/WARS/YARS2/IARS2/WARS2
KEGG_UBIQUITIN_MEDIATED_PROTEOLYSIS	KEGG_UBIQUITIN_MEDIATED_PROTEOLYSIS	134	0.322343	0.999119	0.458407	0.599974	0.415121	3955	tags=31%, list=15%, signal=27%	CDC16/BIRC3/FBXO4/TRIM32/NEDD4/ANAPC11/MAP3K1/CUL4A/UBE2Q1/UBE2R2/CUL7/DET1/PIAS1/CDC26/UBE2D4/HUWE1/DDB2/XIAP/HERC1/CDC34/UBE2D3/ANAPC10/SOCS3/UBE2Z/FBXW8/UBE2J1/RNF7/UBE2L6/PRPF19/NEDD4L/RFWD2/CUL4B/HERC2/UBA3/RCHY1/SIAH1/UBA6/UBE4B/SMURF2/ANAPC2/UBE2M/ANAPC4
KEGG_INOSITOL_PHOSPHATE_METABOLISM	KEGG_INOSITOL_PHOSPHATE_METABOLISM	54	0.367479	0.994296	0.476562	0.610274	0.422248	1719	tags=15%, list=7%, signal=14%	PLCG2/PLCB2/OCRL/ITPKB/PLCB1/IMPA2/PLCD1/INPP5E
KEGG_PROTEIN_EXPORT	KEGG_PROTEIN_EXPORT	23	0.429064	0.993143	0.462598	0.60104	0.415859	3277	tags=30%, list=13%, signal=27%	HSPA5/SRP14/SEC11A/SEC61B/SRP68/SPCS1/SPCS2
KEGG_TYROSINE_METABOLISM	KEGG_TYROSINE_METABOLISM	42	0.38173	0.986601	0.49901	0.621145	0.429769	1396	tags=7%, list=5%, signal=7%	MAOA/IL4I1/COMT
KEGG_NOTCH_SIGNALING_PATHWAY	KEGG_NOTCH_SIGNALING_PATHWAY	47	0.370688	0.979535	0.495088	0.620604	0.429395	3698	tags=23%, list=14%, signal=20%	DTX3L/NOTCH3/RBPJ/JAG1/APH1A/CTBP1/PSENEN/DVL1/RFNG/HDAC1/NOTCH4
KEGG_NON_SMALL_CELL_LUNG_CANCER	KEGG_NON_SMALL_CELL_LUNG_CANCER	54	0.36066	0.975844	0.517578	0.63102	0.436602	4437	tags=30%, list=17%, signal=25%	PLCG2/CDKN2A/RXRA/RB1/CCND1/AKT3/MAP2K2/MAP2K1/PIK3CD/CASP9/GRB2/ARAF/AKT2/RASSF1/ERBB2/NRAS
KEGG_CALCIUM_SIGNALING_PATHWAY	KEGG_CALCIUM_SIGNALING_PATHWAY	176	0.306594	0.975009	0.508834	0.624638	0.432186	1624	tags=10%, list=6%, signal=9%	PLCG2/TNNC1/ADRA1B/P2RX4/GNA15/PLCB2/BST1/PDE1C/ITPR3/PPP3CC/ITPKB/GNAQ/PLCB1/ADRB2/CACNA1A/PLCD1/ITPR1
KEGG_GLYCOSAMINOGLYCAN_DEGRADATION	KEGG_GLYCOSAMINOGLYCAN_DEGRADATION	21	0.428796	0.97448	0.504931	0.624151	0.431849	2621	tags=38%, list=10%, signal=34%	GLB1/HEXB/IDUA/HYAL3/IDS/HYAL2/HGSNAT/HS3ST3B1
KEGG_BIOSYNTHESIS_OF_UNSATURATED_FATTY_ACIDS	KEGG_BIOSYNTHESIS_OF_UNSATURATED_FATTY_ACIDS	21	0.42562	0.967261	0.522682	0.632908	0.437908	3002	tags=29%, list=12%, signal=25%	ACOT1/YOD1/FADS2/SCD/ACOT4/HADHA
KEGG_COLORECTAL_CANCER	KEGG_COLORECTAL_CANCER	62	0.338821	0.944998	0.557471	0.657152	0.454682	3853	tags=29%, list=15%, signal=25%	LEF1/RAC1/MYC/CCND1/RAC2/RALGDS/AKT3/RAC3/BAX/APPL1/MAP2K1/PIK3CD/CASP9/TGFBR2/AXIN2/ARAF/AKT2/GSK3B
KEGG_VIBRIO_CHOLERAE_INFECTION	KEGG_VIBRIO_CHOLERAE_INFECTION	53	0.348213	0.939403	0.570874	0.668523	0.46255	1167	tags=11%, list=5%, signal=11%	PLCG2/ATP6AP1/ATP6V1G1/TJP2/ARF1/TJP1
KEGG_PRIMARY_IMMUNODEFICIENCY	KEGG_PRIMARY_IMMUNODEFICIENCY	35	0.368513	0.924915	0.59619	0.683672	0.473032	4117	tags=31%, list=16%, signal=26%	RFXAP/AICDA/TAP2/TAP1/IL2RG/CD79A/RAG1/IKBKG/IGLL1/RFXANK/JAK3
KEGG_GNRH_SIGNALING_PATHWAY	KEGG_GNRH_SIGNALING_PATHWAY	100	0.308638	0.917795	0.626374	0.710156	0.491356	4982	tags=29%, list=19%, signal=24%	ATF4/PLCB2/MAP3K1/ITPR3/GNAQ/PLCB1/ITPR1/MAP2K2/MAP2K1/HBEGF/MAP2K6/CDC42/MAPK11/PLA2G4A/MAP2K7/GRB2/PRKX/PLA2G6/CACNA1C/CAMK2D/MMP14/PLD1/PRKACA/PLA2G12A/NRAS/KRAS/PLA2G5/LHB/CAMK2B
KEGG_MELANOGENESIS	KEGG_MELANOGENESIS	101	0.306768	0.913768	0.633574	0.713773	0.493858	1775	tags=13%, list=7%, signal=12%	EDN1/LEF1/PLCB2/KITLG/FZD4/FZD8/GNAQ/PLCB1/WNT3/WNT7A/MAP2K2/WNT5A/GNAI2
KEGG_ERBB_SIGNALING_PATHWAY	KEGG_ERBB_SIGNALING_PATHWAY	87	0.304223	0.885421	0.709193	0.774456	0.535845	4684	tags=33%, list=18%, signal=27%	PLCG2/MYC/SHC3/PAK6/AKT3/MAP2K2/ABL1/MAP2K1/HBEGF/STAT5B/ABL2/SHC1/CDKN1A/PIK3CD/MAP2K7/PTK2/GRB2/ARAF/AKT2/GSK3B/CDKN1B/SHC2/CAMK2D/ERBB2/PAK4/EIF4EBP1/NRAS/RPS6KB1/KRAS
KEGG_AMYOTROPHIC_LATERAL_SCLEROSIS_ALS	KEGG_AMYOTROPHIC_LATERAL_SCLEROSIS_ALS	52	0.323355	0.867584	0.695312	0.768731	0.531883	3512	tags=23%, list=14%, signal=20%	CASP1/RAC1/GPX1/PPP3CC/BAX/MAP3K5/MAP2K6/CASP9/MAPK11/BCL2L1/TNFRSF1A/TNF
KEGG_RIBOFLAVIN_METABOLISM	KEGG_RIBOFLAVIN_METABOLISM	16	0.387291	0.840115	0.688421	0.765868	0.529903	2693	tags=25%, list=10%, signal=22%	ACP5/MTMR6/PHPT1/MTMR1
KEGG_ARACHIDONIC_ACID_METABOLISM	KEGG_ARACHIDONIC_ACID_METABOLISM	57	0.304429	0.833817	0.763107	0.82323	0.569592	4866	tags=26%, list=19%, signal=21%	PTGS2/GPX4/GPX1/ALOX5/CYP2J2/CYP2U1/PLA2G4A/PLA2G6/CYP2B6/EPHX2/PTGES2/PLA2G12A/PLA2G5/TBXAS1/PTGDS
KEGG_PRIMARY_BILE_ACID_BIOSYNTHESIS	KEGG_PRIMARY_BILE_ACID_BIOSYNTHESIS	16	0.383022	0.830856	0.705263	0.774456	0.535845	477	tags=6%, list=2%, signal=6%	CYP27A1
KEGG_DRUG_METABOLISM_CYTOCHROME_P450	KEGG_DRUG_METABOLISM_CYTOCHROME_P450	61	0.283129	0.786853	0.862069	0.892141	0.617271	21	tags=2%, list=0%, signal=2%	MAOA
KEGG_GLYCOSPHINGOLIPID_BIOSYNTHESIS_LACTO_AND_NEOLACTO_SERIES	KEGG_GLYCOSPHINGOLIPID_BIOSYNTHESIS_LACTO_AND_NEOLACTO_SERIES	26	0.328518	0.778792	0.787524	0.839397	0.580778	3633	tags=15%, list=14%, signal=13%	B3GNT3/B4GALT1/FUT4/ST3GAL3
KEGG_RETINOL_METABOLISM	KEGG_RETINOL_METABOLISM	54	0.28327	0.766449	0.859375	0.892141	0.617271	4672	tags=22%, list=18%, signal=18%	DHRS3/RDH10/UGT1A6/RDH5/UGT2B10/RDH12/CYP2B6/ADH5/UGT2B7/CYP2A7/CYP26B1/CYP3A43
KEGG_TYPE_II_DIABETES_MELLITUS	KEGG_TYPE_II_DIABETES_MELLITUS	46	0.288646	0.763401	0.858268	0.892141	0.617271	4393	tags=22%, list=17%, signal=18%	IRS2/PRKCE/CACNA1A/INSR/SOCS3/PIK3CD/TNF/CACNA1C/HK2/IKBKB
KEGG_ALPHA_LINOLENIC_ACID_METABOLISM	KEGG_ALPHA_LINOLENIC_ACID_METABOLISM	18	0.318448	0.711492	0.873211	0.898448	0.621635	4778	tags=28%, list=18%, signal=23%	FADS2/PLA2G4A/PLA2G6/PLA2G12A/PLA2G5
KEGG_ASTHMA	KEGG_ASTHMA	30	-0.246854	-0.617589	0.969512	0.980529	0.678427	3006	tags=7%, list=12%, signal=6%	HLA-DPA1/CD40
KEGG_NEUROACTIVE_LIGAND_RECEPTOR_INTERACTION	KEGG_NEUROACTIVE_LIGAND_RECEPTOR_INTERACTION	270	-0.183256	-0.633017	1	1	0.691898	6278	tags=20%, list=24%, signal=15%	GPR50/ADORA1/GRID1/PTGDR/CHRNB4/OXTR/CHRNB2/GRM2/CHRNA4/GABRD/PRL/PTGER1/CGA/GRIA4/SSTR4/HTR1F/GRM8/SSTR2/P2RX1/HTR2B/P2RY13/HTR1B/PTH1R/CTSG/PTH2R/GABRA5/ADRB3/GRPR/OPRL1/ADRA2B/CRHR2/LPAR2/GRIA1/GRIN2D/P2RX5/TACR1/CHRNA5/MAS1/S1PR5/THRB/LTB4R/PTGFR/P2RY6/BDKRB1/GLP2R/BDKRB2/S1PR1/DRD4/NR3C1/CHRNA7/ADRA2C/P2RY2/ADORA2B/GABRE
KEGG_O_GLYCAN_BIOSYNTHESIS	KEGG_O_GLYCAN_BIOSYNTHESIS	27	-0.263023	-0.645293	0.95935	0.975796	0.675151	2492	tags=22%, list=10%, signal=20%	C1GALT1/ST3GAL1/GALNT1/GALNT11/GALNT10/GALNT14
KEGG_OLFACTORY_TRANSDUCTION	KEGG_OLFACTORY_TRANSDUCTION	375	-0.182405	-0.649809	1	1	0.691898	9445	tags=33%, list=36%, signal=21%	OR4F6/OR10T2/OR9I1/OR52R1/OR10P1/OR4X1/OR10J5/OR5B21/OR10G4/OR4C45/OR5T3/OR5M1/OR4D5/OR5AC2/OR8H3/OR4A5/OR5R1/OR7A17/OR11G2/OR5A1/OR7D4/OR13F1/OR10AG1/OR11H6/OR4X2/CALM1/OR6M1/OR10H5/OR1A2/OR2L3/OR51E1/OR1S1/CALML3/OR5C1/OR4K15/OR2AK2/OR6N2/CNGB1/OR6S1/OR8B4/OR1L3/OR4N4/OR2T27/OR1L4/OR2G2/OR2W3/OR10G2/OR8U8/OR1K1/OR6C76/OR6N1/OR51B6/OR5I1/OR52E6/OR2B6/OR2M4/OR51B4/OR4E2/OR5A2/GUCA1C/OR52I1/OR13A1…
KEGG_LINOLEIC_ACID_METABOLISM	KEGG_LINOLEIC_ACID_METABOLISM	28	-0.289045	-0.71102	0.903491	0.924261	0.639494	3167	tags=11%, list=12%, signal=9%	JMJD7-PLA2G4B/PLA2G1B/AKR1B10
KEGG_PANTOTHENATE_AND_COA_BIOSYNTHESIS	KEGG_PANTOTHENATE_AND_COA_BIOSYNTHESIS	16	-0.333427	-0.731133	0.840607	0.885373	0.612588	1414	tags=31%, list=5%, signal=30%	COASY/VNN2/PPCDC/PANK1/ENPP1
KEGG_MATURITY_ONSET_DIABETES_OF_THE_YOUNG	KEGG_MATURITY_ONSET_DIABETES_OF_THE_YOUNG	25	-0.314511	-0.75713	0.828866	0.878203	0.607627	217	tags=8%, list=1%, signal=8%	PDX1/GCK
KEGG_TERPENOID_BACKBONE_BIOSYNTHESIS	KEGG_TERPENOID_BACKBONE_BIOSYNTHESIS	15	-0.369462	-0.791109	0.752381	0.816609	0.56501	3666	tags=40%, list=14%, signal=34%	FDPS/PDSS2/PDSS1/MVK/ACAT1/ACAT2
KEGG_HEDGEHOG_SIGNALING_PATHWAY	KEGG_HEDGEHOG_SIGNALING_PATHWAY	56	-0.292831	-0.836085	0.783567	0.839397	0.580778	1355	tags=12%, list=5%, signal=12%	WNT3A/WNT10A/BMP4/PRKACB/BMP5/SMO/WNT5B
KEGG_ALANINE_ASPARTATE_AND_GLUTAMATE_METABOLISM	KEGG_ALANINE_ASPARTATE_AND_GLUTAMATE_METABOLISM	32	-0.354914	-0.899681	0.599174	0.683672	0.473032	4120	tags=44%, list=16%, signal=37%	GLUL/ABAT/ADSL/DDO/ALDH4A1/GFPT1/GLS/ALDH5A1/GLUD2/ASL/GOT1/GLUD1/ADSSL1/GOT2
KEGG_TGF_BETA_SIGNALING_PATHWAY	KEGG_TGF_BETA_SIGNALING_PATHWAY	85	-0.300065	-0.901794	0.683871	0.765591	0.529711	3579	tags=21%, list=14%, signal=18%	SMAD2/BMPR1A/AMH/PPP2CA/SKP1/SMAD5/RBL1/RPS6KB2/CUL1/BMP4/PITX2/THBS3/THBS2/BMP5/INHBB/SMAD3/ID2/THBS1
KEGG_STEROID_BIOSYNTHESIS	KEGG_STEROID_BIOSYNTHESIS	16	-0.412911	-0.905425	0.586338	0.677715	0.46891	1528	tags=38%, list=6%, signal=35%	CYP27B1/TM7SF2/EBP/DHCR24/CYP51A1/LIPA
KEGG_N_GLYCAN_BIOSYNTHESIS	KEGG_N_GLYCAN_BIOSYNTHESIS	45	-0.340612	-0.936565	0.544	0.645722	0.446774	3957	tags=40%, list=15%, signal=34%	MGAT1/GANAB/MGAT4A/DPM3/MGAT5/MGAT5B/DPM1/B4GALT3/ALG9/DPAGT1/STT3A/MGAT3/ALG8/ALG14/ALG6/MOGS/MGAT2/MAN1A1
KEGG_HISTIDINE_METABOLISM	KEGG_HISTIDINE_METABOLISM	28	-0.380767	-0.936645	0.544148	0.645722	0.446774	2222	tags=29%, list=9%, signal=26%	LCMT1/ALDH9A1/ALDH2/ALDH7A1/TRMT11/ALDH1B1/WBSCR22/ALDH3A2
KEGG_VASCULAR_SMOOTH_MUSCLE_CONTRACTION	KEGG_VASCULAR_SMOOTH_MUSCLE_CONTRACTION	114	-0.300599	-0.941139	0.582589	0.677715	0.46891	2826	tags=18%, list=11%, signal=16%	BRAF/RAF1/PPP1CA/GNAS/PLCB4/ACTG2/ADCY3/PLA2G1B/PPP1R12A/PRKCA/MYL6B/PRKACB/MYLK2/PPP1CC/PPP1R14A/CALD1/CALM2/MYL6/MYL9/ADORA2B
KEGG_OTHER_GLYCAN_DEGRADATION	KEGG_OTHER_GLYCAN_DEGRADATION	16	-0.431711	-0.946649	0.538899	0.645722	0.446774	564	tags=25%, list=2%, signal=24%	AGA/HEXA/FUCA2/GBA
KEGG_CYSTEINE_AND_METHIONINE_METABOLISM	KEGG_CYSTEINE_AND_METHIONINE_METABOLISM	34	-0.37492	-0.969839	0.485597	0.613946	0.424788	3299	tags=35%, list=13%, signal=31%	MAT2A/MAT2B/DNMT1/DNMT3B/SRM/AHCYL2/LDHA/GOT1/GOT2/AHCY/AMD1/SMS
KEGG_GLYCOSAMINOGLYCAN_BIOSYNTHESIS_HEPARAN_SULFATE	KEGG_GLYCOSAMINOGLYCAN_BIOSYNTHESIS_HEPARAN_SULFATE	26	-0.39993	-0.974065	0.466258	0.601405	0.416111	4651	tags=27%, list=18%, signal=22%	EXTL1/EXT1/B4GALT7/NDST2/HS3ST3A1/NDST1/HS6ST1
KEGG_GLYCOSAMINOGLYCAN_BIOSYNTHESIS_CHONDROITIN_SULFATE	KEGG_GLYCOSAMINOGLYCAN_BIOSYNTHESIS_CHONDROITIN_SULFATE	22	-0.433437	-1.01316	0.420523	0.575793	0.39839	698	tags=32%, list=3%, signal=31%	CHST15/UST/CHST7/B4GALT7/DSE/CHPF2/CHPF
KEGG_GLYCOSPHINGOLIPID_BIOSYNTHESIS_GANGLIO_SERIES	KEGG_GLYCOSPHINGOLIPID_BIOSYNTHESIS_GANGLIO_SERIES	15	-0.475693	-1.01857	0.43619	0.58209	0.402747	4145	tags=40%, list=16%, signal=34%	ST3GAL1/ST6GALNAC3/ST6GALNAC5/B3GALT4/HEXA/B4GALNT1
KEGG_PROXIMAL_TUBULE_BICARBONATE_RECLAMATION	KEGG_PROXIMAL_TUBULE_BICARBONATE_RECLAMATION	23	-0.435492	-1.02864	0.406883	0.565821	0.391491	2854	tags=26%, list=11%, signal=23%	SLC4A4/GLS/GLUD2/GLUD1/SLC25A10/MDH1
KEGG_PEROXISOME	KEGG_PEROXISOME	78	-0.348673	-1.03029	0.393235	0.551148	0.381338	2897	tags=29%, list=11%, signal=26%	PXMP2/DDO/PEX7/PRDX5/PEX26/PEX19/AGPS/HACL1/ABCD3/SCP2/PHYH/HSD17B4/PEX11A/ACSL1/DECR2/ECI2/PEX3/MVK/PAOX/GSTK1/SOD1/IDH1/DHRS4
KEGG_VASOPRESSIN_REGULATED_WATER_REABSORPTION	KEGG_VASOPRESSIN_REGULATED_WATER_REABSORPTION	44	-0.374832	-1.03077	0.386774	0.546394	0.378049	2980	tags=30%, list=11%, signal=26%	ADCY6/RAB5B/DCTN1/DYNLL2/DCTN2/GNAS/ADCY3/DCTN4/PRKACB/DYNLL1/DYNC2H1/CREB3L2/CREB3L1
KEGG_INSULIN_SIGNALING_PATHWAY	KEGG_INSULIN_SIGNALING_PATHWAY	137	-0.323231	-1.03335	0.361111	0.534936	0.370121	3190	tags=20%, list=12%, signal=17%	PPP1R3D/PRKAR2B/CBLB/BRAF/RAF1/PPP1CA/RPS6KB2/PRKCI/CRK/PHKG2/PRKAG1/IRS1/AKT1/SH2B2/HK1/PPP1R3C/PRKACB/MAPK9/PPP1CC/CALM2/PTPN1/SOCS2/PYGL/PHKA2/RHEB/GCK/PRKAG2
KEGG_BASAL_CELL_CARCINOMA	KEGG_BASAL_CELL_CARCINOMA	55	-0.363629	-1.03671	0.379518	0.546394	0.378049	3526	tags=20%, list=14%, signal=17%	WNT3A/WNT10A/AXIN1/FZD5/BMP4/DVL2/TCF7/SMO/FZD9/WNT5B/FZD7
KEGG_PATHOGENIC_ESCHERICHIA_COLI_INFECTION	KEGG_PATHOGENIC_ESCHERICHIA_COLI_INFECTION	54	-0.375875	-1.06809	0.320408	0.50788	0.351402	2088	tags=26%, list=8%, signal=24%	ARPC3/PRKCA/YWHAQ/TUBA4A/TUBA1A/KRT18/TUBA1C/ARPC1A/CD14/ARPC1B/EZR/FYN/WASL/TUBA1B
KEGG_VALINE_LEUCINE_AND_ISOLEUCINE_DEGRADATION	KEGG_VALINE_LEUCINE_AND_ISOLEUCINE_DEGRADATION	44	-0.392041	-1.0781	0.322645	0.50788	0.351402	2190	tags=27%, list=8%, signal=25%	ALDH9A1/ALDH2/ALDH6A1/ALDH7A1/ALDH1B1/ECHS1/ACAT1/HIBCH/ACADSB/ALDH3A2/IVD/ACAT2
KEGG_TRYPTOPHAN_METABOLISM	KEGG_TRYPTOPHAN_METABOLISM	39	-0.405945	-1.08301	0.326572	0.50788	0.351402	2289	tags=28%, list=9%, signal=26%	CYP1A1/ALDH9A1/ALDH2/ALDH7A1/ALDH1B1/ECHS1/ACAT1/ALDH3A2/CYP1B1/ACAT2/OGDHL
KEGG_ETHER_LIPID_METABOLISM	KEGG_ETHER_LIPID_METABOLISM	32	-0.427532	-1.08376	0.316116	0.506924	0.35074	3691	tags=28%, list=14%, signal=24%	ENPP2/PLD2/PAFAH1B1/JMJD7-PLA2G4B/AGPS/PAFAH1B2/PLA2G1B/PPAP2A/CHPT1
KEGG_GLYOXYLATE_AND_DICARBOXYLATE_METABOLISM	KEGG_GLYOXYLATE_AND_DICARBOXYLATE_METABOLISM	16	-0.497343	-1.09056	0.354839	0.533605	0.369201	1877	tags=38%, list=7%, signal=35%	ACO1/PGP/MDH2/CS/MTHFD1/MDH1
KEGG_SPHINGOLIPID_METABOLISM	KEGG_SPHINGOLIPID_METABOLISM	39	-0.416605	-1.11145	0.281947	0.461164	0.319079	2618	tags=26%, list=10%, signal=23%	SPTLC2/SMPD3/SGPP1/GALC/PPAP2A/SGMS1/SMPD1/SMPD2/SMPD4/GBA
KEGG_PENTOSE_AND_GLUCURONATE_INTERCONVERSIONS	KEGG_PENTOSE_AND_GLUCURONATE_INTERCONVERSIONS	18	-0.505764	-1.14753	0.270955	0.459334	0.317812	1255	tags=28%, list=5%, signal=26%	UGP2/RPE/DCXR/GUSB/AKR1B1
KEGG_GLYCOSYLPHOSPHATIDYLINOSITOL_GPI_ANCHOR_BIOSYNTHESIS	KEGG_GLYCOSYLPHOSPHATIDYLINOSITOL_GPI_ANCHOR_BIOSYNTHESIS	25	-0.489464	-1.1783	0.265979	0.457926	0.316838	4491	tags=48%, list=17%, signal=40%	PIGL/PIGU/PIGO/PIGW/PIGZ/PIGX/PIGA/PIGF/PIGH/PIGT/GPAA1/PIGK
KEGG_ASCORBATE_AND_ALDARATE_METABOLISM	KEGG_ASCORBATE_AND_ALDARATE_METABOLISM	16	-0.539112	-1.18215	0.267552	0.457926	0.316838	2190	tags=31%, list=8%, signal=29%	ALDH9A1/ALDH2/ALDH7A1/ALDH1B1/ALDH3A2
KEGG_BASAL_TRANSCRIPTION_FACTORS	KEGG_BASAL_TRANSCRIPTION_FACTORS	33	-0.466918	-1.19785	0.209544	0.384523	0.266051	2838	tags=36%, list=11%, signal=32%	TAF9B/GTF2IRD1/GTF2B/GTF2A1/TAF5/TBPL1/TBP/TAF6L/TAF10/GTF2I/TAF4/TAF6
KEGG_CITRATE_CYCLE_TCA_CYCLE	KEGG_CITRATE_CYCLE_TCA_CYCLE	30	-0.48727	-1.21907	0.199187	0.379395	0.262503	3703	tags=43%, list=14%, signal=37%	IDH3A/ACO1/FH/SUCLG1/SDHD/PDHA1/SDHC/MDH2/CS/DLAT/MDH1/IDH1/OGDHL
KEGG_METABOLISM_OF_XENOBIOTICS_BY_CYTOCHROME_P450	KEGG_METABOLISM_OF_XENOBIOTICS_BY_CYTOCHROME_P450	59	-0.433426	-1.23375	0.135699	0.298204	0.206327	4352	tags=20%, list=17%, signal=17%	GSTZ1/GSTO2/AKR1C1/GSTO1/GSTP1/CYP1A1/AKR1C3/GSTT2/GSTM3/GSTK1/MGST1/CYP1B1
KEGG_P53_SIGNALING_PATHWAY	KEGG_P53_SIGNALING_PATHWAY	67	-0.432421	-1.25586	0.10625	0.245617	0.169942	3114	tags=31%, list=12%, signal=28%	PTEN/CASP3/CYCS/GTSE1/CD82/BAI1/CDK4/SFN/CCND3/SESN1/EI24/CCNG1/CCNB2/CHEK1/STEAP3/RRM2/TP53I3/CCNB1/CDK1/CCNE1/THBS1
KEGG_CARDIAC_MUSCLE_CONTRACTION	KEGG_CARDIAC_MUSCLE_CONTRACTION	76	-0.425788	-1.2573	0.0857741	0.212053	0.146719	1279	tags=20%, list=5%, signal=19%	UQCRC2/CYC1/UQCR10/COX5B/COX6A1/TPM4/COX8A/UQCRQ/CACNG6/COX2/COX3/TNNI3/COX1/TPM2/CYTB
KEGG_SELENOAMINO_ACID_METABOLISM	KEGG_SELENOAMINO_ACID_METABOLISM	26	-0.522175	-1.2718	0.173824	0.351599	0.243271	3299	tags=46%, list=13%, signal=40%	MAT2A/MAT2B/LCMT1/TRMT11/AHCYL2/SEPHS2/WBSCR22/AHCY/GGT7/SEPHS1/GGT5/PAPSS2
KEGG_PORPHYRIN_AND_CHLOROPHYLL_METABOLISM	KEGG_PORPHYRIN_AND_CHLOROPHYLL_METABOLISM	32	-0.503223	-1.27563	0.150826	0.315848	0.218535	3350	tags=34%, list=13%, signal=30%	MMAB/UROD/BLVRB/EARS2/HMOX2/PPOX/GUSB/FTH1/CPOX/HCCS/HMBS
KEGG_GALACTOSE_METABOLISM	KEGG_GALACTOSE_METABOLISM	26	-0.524995	-1.27867	0.167689	0.343088	0.237382	2015	tags=31%, list=8%, signal=28%	PGM2/HK1/PFKL/UGP2/PFKM/GCK/PGM1/AKR1B1
KEGG_GLYCEROPHOSPHOLIPID_METABOLISM	KEGG_GLYCEROPHOSPHOLIPID_METABOLISM	75	-0.437157	-1.29011	0.0714286	0.186367	0.128947	3959	tags=31%, list=15%, signal=26%	GPAM/AGPAT1/PLD2/AGPAT9/PCYT1A/JMJD7-PLA2G4B/PISD/PLA2G1B/CHKA/DGKD/LPCAT3/PCYT2/MBOAT7/GPAT2/PEMT/GPD2/PPAP2A/CDIPT/PTDSS1/PLA2G15/AGPAT3/MBOAT1/CHPT1
KEGG_RNA_POLYMERASE	KEGG_RNA_POLYMERASE	28	-0.532037	-1.30875	0.145791	0.312007	0.215877	3124	tags=36%, list=12%, signal=31%	POLR3H/POLR3A/POLR1A/POLR1B/POLR2D/POLR2J/POLR3K/POLR3G/POLR3B/POLR2A
KEGG_DRUG_METABOLISM_OTHER_ENZYMES	KEGG_DRUG_METABOLISM_OTHER_ENZYMES	41	-0.486589	-1.30971	0.0959184	0.231668	0.160291	2505	tags=22%, list=10%, signal=20%	GMPS/NAT1/CDA/CES2/HPRT1/GUSB/UCK2/TK1/IMPDH1
KEGG_GLYCEROLIPID_METABOLISM	KEGG_GLYCEROLIPID_METABOLISM	49	-0.471797	-1.32059	0.0963115	0.231668	0.160291	3959	tags=31%, list=15%, signal=26%	GPAM/AGPAT1/AGPAT9/AGK/DGKD/ALDH9A1/ALDH2/ALDH7A1/ALDH1B1/GPAT2/PPAP2A/AGPAT3/ALDH3A2/MBOAT1/AKR1B1
KEGG_RENIN_ANGIOTENSIN_SYSTEM	KEGG_RENIN_ANGIOTENSIN_SYSTEM	17	-0.591019	-1.32348	0.138783	0.301261	0.208442	4637	tags=41%, list=18%, signal=34%	CTSG/MAS1/MME/NLN/CPA3/ANPEP/CTSA
KEGG_PROPANOATE_METABOLISM	KEGG_PROPANOATE_METABOLISM	32	-0.542294	-1.37467	0.0847107	0.212053	0.146719	2190	tags=38%, list=8%, signal=34%	ALDH9A1/ALDH2/ALDH6A1/ALDH7A1/ALDH1B1/ECHS1/LDHA/ACAT1/HIBCH/ALDH3A2/ACSS2/ACAT2
KEGG_ARGININE_AND_PROLINE_METABOLISM	KEGG_ARGININE_AND_PROLINE_METABOLISM	51	-0.492191	-1.38687	0.0659794	0.175289	0.121282	2397	tags=41%, list=9%, signal=37%	GAMT/GLS/SRM/ALDH9A1/ALDH2/ALDH7A1/PYCRL/ALDH18A1/ALDH1B1/GLUD2/ASL/CKB/GOT1/GLUD1/GOT2/SAT2/ALDH3A2/AMD1/SMS/OAT/NOS3
KEGG_SPLICEOSOME	KEGG_SPLICEOSOME	124	-0.444854	-1.40738	0.014597	0.0561049	0.0388189	4297	tags=40%, list=17%, signal=34%	SRSF2/TRA2B/DHX16/RBM8A/SNRPC/DDX39B/SNRPD2/SRSF5/DDX46/LSM4/SRSF7/HNRNPM/SMNDC1/SRSF1/SRSF3/TXNL4A/TRA2A/SNRPG/SNRPA1/SF3B2/PUF60/HNRNPA3/LSM3/ZMAT2/CTNNBL1/BUD31/NAA38/SNRNP27/THOC3/SNRNP200/MAGOH/SNRNP70/CWC15/DHX38/PRPF40A/SART1/CDC40/DDX23/LSM5/HNRNPA1L2/HSPA8/PRPF8/USP39/RBM25/SRSF9/SNRPD1/SF3B5/HSPA1A/SNRPF/HSPA1B
KEGG_STARCH_AND_SUCROSE_METABOLISM	KEGG_STARCH_AND_SUCROSE_METABOLISM	39	-0.536049	-1.43011	0.0507099	0.145521	0.100686	2015	tags=23%, list=8%, signal=21%	PGM2/HK1/GBE1/UGP2/GUSB/PYGL/ENPP1/GCK/PGM1
KEGG_ALZHEIMERS_DISEASE	KEGG_ALZHEIMERS_DISEASE	161	-0.435907	-1.43097	0.0100523	0.0436415	0.0301955	3136	tags=34%, list=12%, signal=30%	COX6C/GRIN2D/ADAM17/NDUFS2/UQCRFS1/CALML5/NDUFB6/NDUFV2/ATP5E/IDE/UQCRC2/CASP3/CYCS/CYC1/PLCB4/PPP3CA/SDHD/NDUFV1/MME/CASP7/UQCR10/COX5B/NDUFS8/NDUFC1/NDUFC2/NDUFB8/NDUFAB1/NDUFV3/NAE1/APP/SDHC/ATP5A1/NDUFB1/COX6A1/ATP5J/NDUFS1/NDUFB10/COX8A/NDUFA2/ATP5B/CALM2/UQCRQ/NDUFA5/SNCA/ATP5G3/COX2/COX3/APOE/NDUFB3/ATP8/COX1/ATP6/CYTB/NDUFB2/CDK5
KEGG_NUCLEOTIDE_EXCISION_REPAIR	KEGG_NUCLEOTIDE_EXCISION_REPAIR	43	-0.532605	-1.45514	0.054326	0.149277	0.103285	3968	tags=49%, list=15%, signal=41%	ERCC2/RPA2/POLD2/CDK7/POLE/MNAT1/ERCC3/POLD4/RPA3/PCNA/ERCC6/RFC4/POLD1/RFC2/RPA1/POLD3/LIG1/RFC5/POLE2/POLE4/GTF2H5
KEGG_PYRIMIDINE_METABOLISM	KEGG_PYRIMIDINE_METABOLISM	94	-0.480645	-1.47229	0.014252	0.0561049	0.0388189	3339	tags=36%, list=13%, signal=32%	POLE/ENTPD4/POLR3H/CTPS2/POLR3A/POLR1A/DUT/POLD4/TXNRD1/NME1/POLR1B/NME4/POLR2D/POLR2J/CDA/POLD1/POLR3K/DTYMK/POLD3/NME7/POLA1/UCK2/DHODH/RRM1/POLE2/POLR3G/POLR3B/POLE4/RRM2/POLR2A/NME3/TK1/TYMS/PRIM1
KEGG_BUTANOATE_METABOLISM	KEGG_BUTANOATE_METABOLISM	33	-0.581863	-1.49273	0.0421095	0.127042	0.0879003	2663	tags=39%, list=10%, signal=35%	L2HGDH/PDHA1/ALDH5A1/ALDH9A1/ALDH2/ALDH7A1/ALDH1B1/AACS/ECHS1/ACAT1/ALDH3A2/AKR1B10/ACAT2
KEGG_AMINO_SUGAR_AND_NUCLEOTIDE_SUGAR_METABOLISM	KEGG_AMINO_SUGAR_AND_NUCLEOTIDE_SUGAR_METABOLISM	44	-0.544231	-1.49661	0.0208372	0.0727257	0.0503188	3083	tags=36%, list=12%, signal=32%	UXS1/GFPT1/TSTA3/NAGK/PMM2/PGM2/HK1/PGM3/GMPPA/UGP2/GMPPB/HEXA/UAP1/AMDHD2/GCK/PGM1
KEGG_PURINE_METABOLISM	KEGG_PURINE_METABOLISM	153	-0.468136	-1.52871	0.000799809	0.0071183	0.00492514	3339	tags=27%, list=13%, signal=24%	POLE/GMPR2/ENTPD4/POLR3H/POLR3A/POLR1A/PDE6G/GMPS/POLD4/ADCY3/PDE6B/NME1/POLR1B/NME4/POLR2D/POLR2J/PRPS2/POLD1/ADK/POLR3K/ADSSL1/POLD3/NME7/POLA1/HPRT1/PFAS/ATIC/RRM1/POLE2/PAPSS2/POLR3G/POLR3B/POLE4/ENPP1/RRM2/POLR2A/ADA/NME3/PDE2A/PRIM1/PDE5A/IMPDH1
KEGG_PROGESTERONE_MEDIATED_OOCYTE_MATURATION	KEGG_PROGESTERONE_MEDIATED_OOCYTE_MATURATION	85	-0.509184	-1.53027	0.00489822	0.0256436	0.0177428	2826	tags=27%, list=11%, signal=24%	BRAF/RAF1/ANAPC1/GNAI1/RPS6KA6/ADCY3/AKT1/ANAPC5/CDC25A/CDC25B/PRKACB/MAPK9/CPEB1/MAD2L1/PLK1/CCNB2/CCNA2/HSP90AA1/CDC25C/CCNB1/CDK1/PKMYT1/BUB1
KEGG_GLYCOLYSIS_GLUCONEOGENESIS	KEGG_GLYCOLYSIS_GLUCONEOGENESIS	61	-0.539934	-1.54731	0.00667404	0.0321076	0.0222152	2539	tags=31%, list=10%, signal=28%	ALDOA/PGAM4/PDHA1/ALDH9A1/ALDH2/ALDH7A1/PGM2/HK1/ALDH1B1/PFKL/ENO3/LDHA/PGAM1/DLAT/ALDH3A2/ACSS2/PFKM/GCK/PGM1
KEGG_FRUCTOSE_AND_MANNOSE_METABOLISM	KEGG_FRUCTOSE_AND_MANNOSE_METABOLISM	34	-0.606025	-1.56766	0.0167771	0.0609453	0.042168	2574	tags=41%, list=10%, signal=37%	ALDOC/MTMR7/MTMR2/ALDOA/TSTA3/PFKFB4/PMM2/HK1/PFKL/GMPPA/GMPPB/AKR1B10/PFKM/AKR1B1
KEGG_PYRUVATE_METABOLISM	KEGG_PYRUVATE_METABOLISM	39	-0.592776	-1.58145	0.015932	0.059081	0.0408781	2286	tags=44%, list=9%, signal=40%	ME1/ME2/HAGH/PDHA1/ALDH9A1/ALDH2/ALDH7A1/ALDH1B1/MDH2/LDHA/ACAT1/DLAT/ALDH3A2/ACSS2/MDH1/AKR1B1/ACAT2
KEGG_BASE_EXCISION_REPAIR	KEGG_BASE_EXCISION_REPAIR	33	-0.61882	-1.58754	0.0225032	0.0770303	0.0532971	3339	tags=48%, list=13%, signal=42%	POLD2/POLE/NEIL2/OGG1/SMUG1/POLD4/PARP2/PCNA/FEN1/POLD1/NTHL1/POLD3/LIG1/UNG/POLE2/POLE4
KEGG_HUNTINGTONS_DISEASE	KEGG_HUNTINGTONS_DISEASE	176	-0.477614	-1.59126	0.00067481	0.0063219	0.00437411	3195	tags=39%, list=12%, signal=34%	VDAC1/NRF1/COX6C/DNAH3/NDUFS2/UQCRFS1/HIP1/NDUFB6/NDUFV2/ATP5E/DNAL1/UQCRC2/CASP3/SLC25A4/DCTN2/TGM2/CYCS/CYC1/TBPL1/TBP/VDAC3/PLCB4/RCOR1/SDHD/NDUFV1/UQCR10/VDAC2/TFAM/COX5B/NDUFS8/NDUFC1/POLR2D/NDUFC2/AP2M1/POLR2J/NDUFB8/NDUFAB1/NDUFV3/DCTN4/SDHC/ATP5A1/NDUFB1/COX6A1/ATP5J/NDUFS1/NDUFB10/COX8A/CREB3L2/NDUFA2/ATP5B/HDAC2/UQCRQ/SLC25A6/NDUFA5/TAF4/PPARG/ATP5G3/SOD1/COX2/COX3/NDUFB3/POLR2A/ATP8/CO…
KEGG_GLUTATHIONE_METABOLISM	KEGG_GLUTATHIONE_METABOLISM	49	-0.570106	-1.59577	0.007703	0.0353162	0.0244352	2706	tags=49%, list=10%, signal=44%	GSTZ1/GSTO2/GSTO1/GPX5/GGCT/GSTP1/GSR/G6PD/GCLC/SRM/GCLM/ANPEP/GPX3/GSTT2/GSTM3/GGT7/GSTK1/SMS/RRM1/GGT5/IDH1/GSS/RRM2/MGST1
KEGG_ONE_CARBON_POOL_BY_FOLATE	KEGG_ONE_CARBON_POOL_BY_FOLATE	17	-0.719793	-1.61185	0.00870312	0.0387289	0.0267965	1595	tags=65%, list=6%, signal=61%	GART/MTHFD1L/FTCD/ALDH1L1/MTFMT/DHFR/SHMT1/MTHFD1/ATIC/MTHFS/TYMS
KEGG_PENTOSE_PHOSPHATE_PATHWAY	KEGG_PENTOSE_PHOSPHATE_PATHWAY	26	-0.663946	-1.6171	0.0122538	0.050725	0.0350966	2559	tags=42%, list=10%, signal=38%	G6PD/ALDOA/PGM2/PFKL/PRPS2/RPE/DERA/PFKM/RBKS/PGM1/TKTL1
KEGG_BETA_ALANINE_METABOLISM	KEGG_BETA_ALANINE_METABOLISM	22	-0.698097	-1.63181	0.0119068	0.0504621	0.0349146	2302	tags=55%, list=9%, signal=50%	ACADM/AOC3/ABAT/SRM/ALDH9A1/ALDH2/ALDH7A1/ALDH1B1/ECHS1/HIBCH/ALDH3A2/SMS
KEGG_LYSINE_DEGRADATION	KEGG_LYSINE_DEGRADATION	44	-0.606935	-1.66905	0.00530665	0.0269881	0.018673	2735	tags=34%, list=11%, signal=31%	SETD1A/SETD7/ALDH9A1/ALDH2/ALDH7A1/ALDH1B1/AASDHPPT/ECHS1/SETD8/ACAT1/PLOD3/SUV39H2/ALDH3A2/ACAT2/OGDHL
KEGG_OOCYTE_MEIOSIS	KEGG_OOCYTE_MEIOSIS	111	-0.536605	-1.67114	0.000431927	0.00427128	0.00295529	2857	tags=34%, list=11%, signal=31%	CALML5/PPP2R5E/MOS/PPP2CA/YWHAE/CAMK2G/SKP1/ANAPC1/PPP1CA/PPP3CA/CUL1/RPS6KA6/ADCY3/ANAPC5/YWHAB/YWHAQ/PRKACB/PPP1CC/SGOL1/CPEB1/MAD2L1/PLK1/CALM2/CCNB2/CDC20/AR/CDC25C/STAG3/CCNB1/FBXO5/ESPL1/CDK1/PTTG2/PTTG1/PKMYT1/AURKA/BUB1/CCNE1
KEGG_PROTEASOME	KEGG_PROTEASOME	44	-0.612087	-1.68321	0.00463869	0.0250208	0.0173119	3865	tags=50%, list=15%, signal=43%	PSMD1/PSMB9/PSMB10/PSMC3/PSME1/PSMA6/PSMD12/PSMA7/PSMA3/PSMC1/PSMD2/PSMD4/PSME4/PSMB4/PSMD14/PSMC6/PSME2/PSMB5/PSMC2/PSMB6/PSMB1/SHFM1
KEGG_FATTY_ACID_METABOLISM	KEGG_FATTY_ACID_METABOLISM	42	-0.625049	-1.70099	0.00372609	0.0221082	0.0152966	2190	tags=33%, list=8%, signal=31%	ALDH9A1/ALDH2/ALDH7A1/CPT2/ALDH1B1/ECHS1/ACSL1/ECI2/ACAT1/CPT1A/ACADVL/ACADSB/ALDH3A2/ACAT2
KEGG_OXIDATIVE_PHOSPHORYLATION	KEGG_OXIDATIVE_PHOSPHORYLATION	127	-0.577911	-1.83737	4.54052e-06	0.000144228	9.97909e-05	3827	tags=43%, list=15%, signal=37%	NDUFS2/UQCRFS1/NDUFB6/NDUFV2/ATP6V0E1/ND1/ATP5E/ATP6V0E2/LHPP/UQCRC2/CYC1/SDHD/NDUFV1/ND6/PPA1/UQCR10/COX5B/NDUFS8/ATP6V0C/NDUFC1/NDUFC2/NDUFB8/NDUFAB1/NDUFV3/SDHC/ATP5A1/NDUFB1/COX6A1/ATP5J/ATP6V0A4/ATP6V1C1/ND3/NDUFS1/NDUFB10/COX8A/ATP6V1F/ATP5L/NDUFA2/ATP5B/UQCRQ/ND5/NDUFA5/ATP5J2/ATP5G3/ND2/ND4/COX2/COX3/NDUFB3/ATP8/COX1/ATP6/CYTB/ND4L/NDUFB2
KEGG_CELL_CYCLE	KEGG_CELL_CYCLE	124	-0.592385	-1.87412	3.94848e-06	0.000144228	9.97909e-05	2857	tags=41%, list=11%, signal=37%	SKP1/ANAPC1/DBF4/RBL1/CUL1/CDK4/ORC2/SFN/RAD21/CCND3/MCM2/BUB1B/MCM3/ANAPC5/YWHAB/CDC25A/YWHAQ/MCM4/CDC25B/CDC6/ORC5/PCNA/E2F2/ORC1/MCM5/BUB3/MAD2L1/PLK1/TTK/HDAC2/CCNB2/CDC20/CHEK1/CCNA2/CDC25C/SMAD3/ORC6/MCM7/CDC45/CCNB1/ESPL1/CDC7/MCM6/CDK1/PTTG2/PTTG1/PKMYT1/CDKN2C/E2F1/BUB1/CCNE1
KEGG_HOMOLOGOUS_RECOMBINATION	KEGG_HOMOLOGOUS_RECOMBINATION	28	-0.768134	-1.88952	0.000182016	0.0023142	0.00160119	4815	tags=75%, list=19%, signal=61%	EME1/RAD50/SSBP1/RPA2/POLD2/XRCC3/RAD51D/TOP3A/RAD51C/POLD4/RPA3/BLM/NBN/POLD1/XRCC2/RPA1/RAD54L/POLD3/RAD51/RAD54B/SHFM1
KEGG_MISMATCH_REPAIR	KEGG_MISMATCH_REPAIR	23	-0.801296	-1.89268	0.000136007	0.00186225	0.00128848	4348	tags=78%, list=17%, signal=65%	SSBP1/RPA2/POLD2/PMS2/MLH1/POLD4/RPA3/PCNA/RFC4/POLD1/RFC2/RPA1/MSH2/POLD3/LIG1/RFC5/EXO1/MSH6
KEGG_PARKINSONS_DISEASE	KEGG_PARKINSONS_DISEASE	125	-0.617645	-1.95464	1.12003e-07	9.96827e-06	6.89703e-06	3827	tags=46%, list=15%, signal=40%	NDUFS2/UQCRFS1/NDUFB6/NDUFV2/ND1/ATP5E/UBE2L3/HTRA2/UQCRC2/CASP3/SLC25A4/CYCS/CYC1/VDAC3/SDHD/NDUFV1/ND6/UQCR10/VDAC2/COX5B/NDUFS8/UBE2G1/NDUFC1/NDUFC2/NDUFB8/NDUFAB1/NDUFV3/PINK1/SDHC/ATP5A1/NDUFB1/UBE2G2/COX6A1/ATP5J/ND3/NDUFS1/UBB/NDUFB10/COX8A/NDUFA2/ATP5B/UQCRQ/SLC25A6/ND5/NDUFA5/SNCA/ATP5G3/ND2/ND4/COX2/COX3/NDUFB3/ATP8/COX1/ATP6/CYTB/ND4L/NDUFB2
KEGG_DNA_REPLICATION	KEGG_DNA_REPLICATION	36	-0.785928	-2.03917	2.47551e-06	0.000144228	9.97909e-05	2540	tags=72%, list=10%, signal=65%	POLE/RNASEH1/DNA2/POLD4/MCM2/MCM3/MCM4/RPA3/PCNA/FEN1/RFC4/POLD1/RFC2/RPA1/MCM5/POLD3/POLA1/RNASEH2A/LIG1/RFC5/POLE2/POLE4/RNASEH2C/MCM7/MCM6/PRIM1
